# Supplementary material for: Temperature desynchronizes sugar and organic acid metabolism in ripening grapevine fruits and remodels their transcriptome
Source: BMC Plant Biol. 2016 Jul 20;16:164. doi: 10.1186/s12870-016-0850-0 (PMC4955140; doi:10.1186/s12870-016-0850-0)
Supplement: Additional file 2: Table S1. — Differentially expressed transcripts (lfc > 1, padj < 0.05) between the two temperature gradients at all stages and times. (XLSX 2237 kb) [file 12870_2016_850_MOESM2_ESM.xlsx]

## Sheet: sup table 1 thermo_long_all_lfc
lfc: log2 fold change; padj: adjusted p-value;
Gene12Xv0_ID	Unique_ID	lfc_G1day_hot-cold	padj_G1day_hot-cold	lfc_G1night_hot-cold	padj_G1night_hot-cold	lfc_G2day_hot-cold	padj_G2day_hot-cold	lfc_G2night_hot-cold	padj_G2night_hot-cold	lfc_V1_hot-cold	padj_V1_hot-cold	lfc_V2_hot-cold	padj_V2_hot-cold	lfc_Rday_hot-cold	padj_Rday_hot-cold	lfc_Rnight_hot-cold	padj_Rnight_hot-cold	Time series cluster	Functional_annotation	Functionnal_category1	Functionnal_category2	Functionnal_category3	Functionnal_category4	Functionnal_category5	Functionnal_category6	Functionnal_category7	Functionnal_category8	Old_12Xv1_name		Nimblegene_12XV1_name
GSVIVT01013798001	VIT_01s0127g00140					-1.59774	0.00238324					-1.6762	0.021677			-2.67957	0.0184994	9	Cysteine-rich receptor-like protein kinase 2	Signaling.Signaling pathway.Protein kinase								JGVv127.71.t01		CHR1_JGVV127_71_T01
GSVIVT01013173001	VIT_02s0012g01140							-1.18517	2.14e-05			-1.60226	1.34e-06			-2.30861	2.4e-08	9	Protein kinase	Signaling.Signaling pathway.Protein kinase								JGVv12.161.t01		CHR2_JGVV12_161_T01
GSVIVT01003169001	VIT_03s0180g00090			-1.3464	2.35e-10			-1.06228	6.77e-07					-1.26814	0.0206917	-1.55987	0.00318619	9	Receptor kinase	Signaling.Signaling pathway.Protein kinase								JGVv180.21.t01		CHR3_JGVV180_21_T01
GSVIVT01031376001	VIT_06s0061g01500	1.23608	1.65e-06															9	No hit	No hit								JGVv61.12.t01		CHR6_JGVV61_12_T01
GSVIVT01026982001	VIT_15s0046g02030	-1.69534	2.49e-08	-1.36265	1.66e-05	-2.03604	2.28e-11	-2.29871	3.08e-14			-1.62721	6.68e-10					9	Protein kinase	Signaling.Signaling pathway.Protein kinase								JGVv46.150.t01		CHR15_JGVV46_150_T01
	VIT_16s0022g00500	2.12327	0.000764548					1.44251	0.0434887							-2.84866	0.00331709	9	ABC transporter C member 12	Transport overview.Macromolecule transport.Multidrug transport.Multidrug ABC transport								PDVv22.175.t01		CHR16_PDVV22_175_T01
GSVIVT01018604001	VIT_16s0022g00870	1.72136	2.73e-12	1.8771	2.76e-14							-1.54351	2.75e-05	-1.6089	4.35e-07	-2.36896	1.36e-14	9	Invertase/pectin methylesterase inhibitor	Cellular process.Cellular component organization and biogenesis.Cell wall organization and biogenesis	Metabolism.Primary metabolism.Carbohydrate metabolism.Carbohydrate metabolism enzyme inhibitor.Invertase/pectin methylesterase inhibitor family							JGVv22.140.t01		CHR16_JGVV22_140_T01
GSVIVT01000689001	VIT_19s0140g00140			1.37851	0.0136962			1.88541	0.000417899					-1.31149	0.167662	-2.51501	0.00807765	9	GA 20-oxidase 2	Metabolism.Secondary metabolism.Terpenoid metabolism.Diterpenoid metabolism.Diterpenoid biosynthesis	Signaling.Hormone Signaling.Gibberellic acid Signaling.Gibberellic acid metabolism.Gibberellic acid biosynthesis							JGVv140.9.t01		CHR19_JGVV140_9_T01
GSVIVT01024794001	VIT_06s0004g06100					1.28293	1.35e-10			1.054	2.49e-10							8	MYB divaricata	Development.Reproductive development.Flower development	Regulation overview.Regulation of gene expression.Regulation of transcription.Transcription factor.MYB family transcription factor							JGVv4.224.t01		CHR6_JGVV4_224_T01
GSVIVT01037479001	VIT_06s0009g01320	1.20639	2.03e-07			1.82138	1.49e-15	1.04425	1.35e-05	1.1244	2.03e-06							8	L-ascorbate oxidase	Metabolism.Primary metabolism.Organic acid metabolism.Ascorbate and aldarate metabolism	Transport overview.Incompletely characterized transport systems.Recognized transporters of unknown biochemical mechanism.Iron/Lead Transporter.Oxidase-dep Fe2+ Transporter	Response to stimulus.Stress response.Abiotic stress response.Oxidative stress response						JGVv9.212.t01		CHR6_JGVV9_212_T01
GSVIVT01014573001	VIT_19s0014g04980			-1.99836	2.26e-22			-1.26748	6e-10	1.13647	7.69e-11			1.13059	4.83e-06			8	Cinnamyl alcohol dehydrogenase	Metabolism.Secondary metabolism.Phenylpropanoid metabolism.Phenylpropanoid biosynthesis								JGVv14.441.t01		CHR19_JGVV14_441_T01
GSVIVT01017796001	VIT_05s0020g01830	1.5197	1.33e-06	1.2726	8.67e-05	1.88377	9.25e-10	2.42451	3.76e-15	1.37198	5.97e-07							8	UPF0497 family	Unknown								JGVv20.168.t01		CHR5_JGVV20_168_T01
GSVIVT01000971001	VIT_01s0146g00520							-1.13646	8.25e-07	1.71463	4.27e-20							8	Sterile alpha motif (SAM) domain-containing	Unclear								JGVv146.45.t01		CHR1_JGVV146_45_T01
GSVIVT01024896001	VIT_06s0004g05300	1.75374	0.0119159			1.40698	0.0396768			2.18407	7.67e-07	1.54167	0.00949376	1.26668	0.211195			8	Tropinone reductase	Metabolism.Primary metabolism.Amino acid metabolism.Arginine and proline metabolism.Urea cycle	Metabolism.Secondary metabolism.Primary amino acids derivated metabolism.Alkaloid metabolism
GSVIVT01002881001	VIT_00s0941g00020	1.26678	0.000219977	-1.01333	0.0351417	1.46746	1.1e-05							1.18115	0.0464814			8	Constans interacting protein 6	Development.Reproductive development.Flower development								JGVv941.2.t01		CHRUN_JGVV941_2_T01
GSVIVT01019829001	VIT_02s0025g04170			-2.77725	8.74e-21			-3.48122	1.01e-28									8	Heat shock transcription factor B2B	Metabolism.Primary metabolism.Protein metabolism and modification.Protein folding.Chaperone-mediated protein folding.HSP-mediated protein folding	Regulation overview.Regulation of gene expression.Regulation of transcription.Transcription factor.HSF family transcription factor	Response to stimulus.Stress response.Abiotic stress response.Temperature stress response						JGVv25.377.t01		CHR2_JGVV25_377_T01
GSVIVT01023817001	VIT_03s0038g04450															-1.13149	2.07e-05	8	Basic leucine-zipper 11 GBF6	Regulation overview.Regulation of gene expression.Regulation of transcription.Transcription factor.bZIP family transcription factor								JGVv38.31.t01		CHR3_JGVV38_31_T01
GSVIVT01036961001	VIT_03s0088g01220							-1.68237	7.89e-05			-1.1736	0.00350262	1.90584	1.15e-10			8	Unknown protein	Unknown								JGVv88.7.t01		CHR3_JGVV88_7_T01
GSVIVT01038513001	VIT_03s0097g00510															-1.27299	0.0320568	8	Oligopeptide transporter OPT4	Transport overview.Electrochemical Potential-driven Transporters.Porters.Oligopeptide Transporter	Transport overview.Macromolecule transport.Oligopeptide transport							JGVv97.36.t01		CHR3_JGVV97_36_T01
GSVIVT01035111001	VIT_05s0077g01990	1.08014	3.12e-07			1.6348	2.85e-15	1.07535	4.73e-07									8	Epoxide hydrolase 2	Metabolism.Cellular metabolism.Epoxide hydrolase family	Response to stimulus.Stress response.Biotic stress response							JGVv77.169.t01		CHR5_JGVV77_169_T01
GSVIVT01028410001	VIT_07s0005g04180													1.0486	0.00280582			8	Glutathione S-transferase	Metabolism.Primary metabolism.Coenzyme and prosthetic group metabolism.Peptide derived compounds biosynthesis.Glutathione metabolism	Response to stimulus.Stress response.Abiotic stress response.Oxidative stress response							JGVv5.391.t01		CHR7_JGVV5_391_T01
GSVIVT01021274001	VIT_10s0003g01830													1.23127	0.134396			8	Aquaporin NIP1;2	Transport overview.Channels and pores.a-Type channels.Major Intrinsic Protein	Transport overview.Water transport.Aquaporins.PIP							JGVv3.166.t01		CHR10_JGVV3_166_T01
	VIT_10s0071g00590											2.22631	0.0332084	3.20123	0.0010053			8	GRAM domain-containing protein / ABA-responsive	Unknown								JGVv71.52.t01		CHR10_JGVV71_52_T01
GSVIVT01032743001	VIT_13s0067g01980	2.27411	2.04e-08	2.44409	1.05e-09	2.41057	9.41e-10	2.37753	2.28e-09									8	Proteinase inhibitor (LUTI)	Metabolism.Primary metabolism.Protein metabolism and modification.Proteolysis.Protease inhibition								JGVv67.123.t01		CHR13_JGVV67_123_T01
GSVIVT01026920001	VIT_15s0046g02640							-1.03714	5.29e-06									8	Beta-amylase 4	Metabolism.Primary metabolism.Carbohydrate metabolism.Polysaccharide metabolism.Starch and sucrose metabolism.Starch biosynthesis catabolism.Starch catabolism	Regulation overview.Regulation of gene expression.Regulation of transcription.Transcription factor.BES1 family transcription factor							JGVv46.95.t01		CHR15_JGVV46_95_T01
	VIT_16s0050g01610															-3.22533	1.05e-11	8	UDP-glycosyltransferase 88A4	Metabolism.Primary metabolism.Carbohydrate metabolism.Glycosyl transference								JGVv50.105.t01		CHR16_JGVV50_105_T01
GSVIVT01008070001	VIT_17s0000g05570					1.71687	4.49e-12											8	Receptor protein kinase	Signaling.Signaling pathway.Protein kinase								JGVv0.426.t01		CHR17_JGVV0_426_T01
GSVIVT01020411001	VIT_19s0027g00700					1.3901	1.83e-08	1.01818	9.2e-05									8	Iojap protein	Cellular process.Cellular component organization and biogenesis.Organelle organization and biogenesis.Plastid organization and biogenesis								JGVv27.81.t01		CHR19_JGVV27_81_T01
GSVIVT01020552001	VIT_12s0028g03620	-2.60291	0.000328946	-1.65468	0.0325054	-2.22994	0.0020192			-2.4979	5.56e-06	-1.73265	0.000797594	-1.87013	0.00377186			7	Unknown protein	Unknown								JGVv28.41.t01		CHR12_JGVV28_41_T01
	GSVIVT00008328001	-1.17475	0.0103887	-1.34332	0.00245664	-1.46013	0.0012475											7	Unknown protein	Unknown
	TC67611	-1.80366	8.96e-05			-1.24776	0.0113072											7	No hit	No hit
GSVIVT01003666001 GSVIVT01003667001	VIT_00s0203g00100					-1.02739	1.43e-06											7	AarF domain-containing kinase ABC1	Signaling.Signaling pathway.Protein kinase								JGVv203.9.t01		CHRUN_JGVV203_9_T01
GSVIVT01005210001	VIT_00s0265g00090	-1.18154	0.00183147	-1.21148	0.00109216	-1.54724	2.39e-05									1.15232	0.000190855	7	Unknown protein	Unknown								JGVv265.9.t01		CHRUN_JGVV265_9_T01
GSVIVT01006132001	VIT_00s2440g00010	-1.34912	0.0043656			-1.00739	0.0447374											7	No hit	No hit								GSVIVT00006132001.t01		CHRUN_GSVIVT00006132001_T01
GSVIVT01020068001	VIT_01s0026g01670	-4.72065	0.00323581	-1	0.0147805			-3.55667	0.0437704									7	Pectate lyase									JGVv26.98.t01		CHR1_JGVV26_98_T01
GSVIVT01012522001 GSVIVT01012523001	VIT_03s0038g00580	-1.48479	0.000626738															7	GATA transcription factor 25	Regulation overview.Regulation of gene expression.Regulation of transcription.Transcription factor.C2C2-GATA family transcription factor								JGVv114.16.t01		CHR3_RANDOM_JGVV114_16_T01
GSVIVT01038464001	VIT_03s0097g00030	-3.21866	0.00139711			-3.08257	0.000125472	-3.24139	5.7e-05					-1.75604	0.467819			7	Concanavalin A lectin	Unknown								JGVv97.3.t01		CHR3_JGVV97_3_T01
GSVIVT01035414001	VIT_04s0008g01360	-1.30326	0.000847712	-1.37504	0.000208527	-1.47195	0.000234585	-2.36582	1.88e-09									7	Tassel serine threonine kinase 1	Signaling.Signaling pathway.Protein kinase								JGVv8.125.t01		CHR4_JGVV8_125_T01
GSVIVT01029951001	VIT_08s0056g01300			-2.73873	3.69e-06	-2.85908	4.86e-06	-2.88784	2.08e-06					-2.27695	0.445655			7	Cupin									JGVv56.110.t01		CHR8_JGVV56_110_T01
GSVIVT01017308001	VIT_09s0002g06660	-1.00769	6.58e-07			-1.3312	1.35e-11											7	DEAD box RNA helicase RH15	Metabolism.Primary metabolism.Nucleobase								JGVv2.597.t01		CHR9_JGVV2_597_T01
GSVIVT01030779001	VIT_14s0006g00910	-1.0683	6.37e-07			-1.15071	4.03e-08											7	ATA15 protein	Unknown								JGVv6.45.t01		CHR14_JGVV6_45_T01
GSVIVT01026827001	VIT_15s0046g03620	-1.36394	0.0124561			-1.16526	0.0332172											7	2-oxo acid dehydrogenase									JGVv46.14.t01		CHR15_JGVV46_14_T01
GSVIVT01008356001	VIT_17s0000g03090	-2.44829	5.45e-14	-1.75742	3.2e-08	-1.79426	1.81e-07	-1.07603	0.00163883					-1.07278	0.0199467			7	R protein disease resistance protein	Response to stimulus.Stress response.Biotic stress response.Plant-pathogen interaction.R proteins from Plant-pathogen interaction								GSVIVT00008356001.t01		CHR17_GSVIVT00008356001_T01
GSVIVT01007779001	VIT_17s0000g08110	-4.22044	0.0112998	-1	0.00254888													7	Nodulin MtN3	Development.Root development								JGVv0.201.t01		CHR17_JGVV0_201_T01
GSVIVT01001672001	VIT_18s0166g00180	-1.17307	7.68e-09			-1.20371	2.09e-09											7	Zinc finger protein ATRZ-1A	Metabolism.Primary metabolism.Nucleobase								JGVv166.13.t01		CHR18_JGVV166_13_T01
GSVIVT01014451001	VIT_19s0014g03790	-1.04806	6.75e-06			-1.3001	9.86e-09											7	Diacylglycerol kinase	Metabolism.Primary metabolism.Lipid metabolism.Glycerolipid metabolism.Glycerophospholipid metabolism	Signaling.Signaling pathway.Phosphatidylinositol Signaling							JGVv14.339.t01		CHR19_JGVV14_339_T01
GSVIVT01037614001	VIT_19s0090g00060					-1.59376	4.28e-11											7	Biopterin transport-related protein BT1	Transport overview.Electrochemical Potential-driven Transporters.Porters.Folate-Biopterin Transporter	Transport overview.Macromolecule transport							JGVv90.6.t01		CHR19_JGVV90_6_T01
	VIT_00s0187g00050	4.6235	8.27e-46	3.93316	2.28e-28	4.45247	1.35e-49	4.43374	3.63e-44	-1.64824	0.0425927	1.79082	0.00594465	1.17358	0.194095			6	No hit	No hit								JGVv187.5.t01		CHRUN_JGVV187_5_T01
GSVIVT01032779001	VIT_13s0067g01450					1.83443	1.17e-14	1.36305	1.91e-08	1.00096	0.00230999	1.46423	0.0401034	1.69146	9.01e-08			6	Lateral organ boundaries domain 21	Regulation overview.Regulation of gene expression.Regulation of transcription.Transcription factor.AS2 family transcription factor								JGVv67.161.t01		CHR13_JGVV67_161_T01
GSVIVT01009264001	VIT_18s0001g08300	1.92641	3.22e-10			1.93504	7.85e-12	1.30413	7.41e-05	1.1289	4.23e-05							6	Tubulin alpha-6 chain	Cellular process.Cellular component organization and biogenesis.Cytoskeleton organization and biogenesis.Microtubule organization and biogenesis	Cellular process.Cellular transport.Protein trafficking.Vesicle-mediated trafficking.Phagosome							JGVv1.510.t01		CHR18_JGVV1_510_T01
GSVIVT01018970001	VIT_04s0023g01690	1.22225	2.38e-09			1.49118	6.43e-14			1.17485	8.08e-12	1.21532	4.15e-07					6	No hit	No hit								GSVIVT00018970001.t01		CHR4_GSVIVT00018970001_T01
GSVIVT01012865001	VIT_11s0118g00570	1.49493	2.09e-13			1.36828	1.73e-11			1.21352	2.08e-10					1.24303	4.14e-07	6	Tristeza Virus Resistance Gene (Ctv)	Cellular process.Cellular homeostasis.Cell redox homeostasis								JGVv118.50.t01		CHR11_JGVV118_50_T01
GSVIVT01017487001	VIT_09s0002g08370									1.27618	4.22e-15	1.26904	2.22e-08					6	TPR1 (topless-related 1)	Signaling.Hormone Signaling.Auxin Signaling.Auxin-mediated Signaling pathway	Regulation overview.Regulation of gene expression.Regulation of transcription.Transcriptional co-repression							JGVv2.741.t01		CHR9_JGVV2_741_T01
GSVIVT01038316001	VIT_07s0095g00290					2.17593	0.000370762	3.08831	3.63e-06	1.49443	0.000303018	2.44828	1.27e-05	1.76951	0.0269141			6	Serine/threonine kinase BRLK	Signaling.Signaling pathway.Protein kinase								JGVv95.18.t01		CHR7_JGVV95_18_T01
	VIT_18s0001g10620							2.27776	0.00197325	1.55071	0.0339548			3.54411	5.29e-06			6	No hit	No hit								JGVv1.727.t01		CHR18_JGVV1_727_T01
GSVIVT01012731001	VIT_10s0116g01810					1.63611	9.97e-06			1.58921	1.95e-16			2.94252	1.67e-35			6	Unknown protein	Unknown								JGVv116.110.t01		CHR10_JGVV116_110_T01
GSVIVT01018966001	VIT_04s0023g01710	1.71329	6.4e-19			1.80923	2.62e-21			1.61411	1.26e-24	1.45086	6.26e-11					6	No hit	No hit								JGVv23.206.t01		CHR4_JGVV23_206_T01
GSVIVT01034592001	VIT_13s0073g00690	1.56315	3.1e-07			2.2835	2.37e-14	1.79566	5.78e-08	1.62427	4.52e-08							6	Unknown protein	Unknown								JGVv73.2.t01		CHR13_JGVV73_2_T01
	VIT_05s0077g01920	3.87849	0.00168446			4.14388	0.00131474	4.33861	0.00743793	1.98769	0.00916853			4.23261	1.89e-15			6	No hit	No hit								JGVv77.162.t01		CHR5_JGVV77_162_T01
	VIT_19s0027g01420	3.2363	0.00122266			4.09907	1.25e-05			2.46773	0.000371371	1.95225	0.0241074					6	No hit	No hit
	GSVIVT00004156001	3.155	4.81e-06			2.49227	8.51e-05	1.7819	0.0214131									6	ZFWD1 (zinc finger WD40 repeat protein 1)	Regulation overview.Regulation of gene expression.Regulation of transcription.Transcription factor.C3H family transcription factor
	GSVIVT00013082001	1.10703	1.5e-07			1.45644	1.43e-12	1.10349	1.63e-07									6	Allantoinase	Metabolism.Primary metabolism.Nucleobase
GSVIVT01000282001	VIT_00s0131g00010	3.52829	1.27e-06	2.48993	0.0201194	3.99699	2.68e-11	3.27763	7.02e-06									6	Annexin ANN3	Transport overview.Channels and pores.a-Type channels.Annexin	Response to stimulus.Stress response.Abiotic stress response	Signaling.Signaling pathway.Calcium sensors and Signaling						JGVv131.1.t01		CHRUN_JGVV131_1_T01
GSVIVT01001252001	VIT_00s0153g00050	1.87048	0.000315202			1.19604	0.031832	2.61468	2.38e-07					1.21794	1.64e-05			6	Glutathione S-transferase 8 GSTU8	Metabolism.Primary metabolism.Coenzyme and prosthetic group metabolism.Peptide derived compounds biosynthesis.Glutathione metabolism	Response to stimulus.Stress response.Abiotic stress response.Oxidative stress response							JGVv153.2.t01		CHRUN_JGVV153_2_T01
GSVIVT01020076001	VIT_01s0026g01570	1.49395	0.001979	2.17156	2.3e-06			1.55485	0.000991106					2.55125	2.89e-07			6	Nitrate transporter 1:2	Transport overview.Electrochemical Potential-driven Transporters.Porters.Proton-dependent Oligopeptide Transporter	Transport overview.Ion transport.Anion transport.Nitrate transport							JGVv26.107.t01		CHR1_JGVV26_107_T01
GSVIVT01020003001	VIT_01s0026g02280					1.18426	1.86e-08											6	Binding	Unknown								JGVv26.46.t01		CHR1_JGVV26_46_T01
GSVIVT01001133001	VIT_01s0150g00550					1.11591	1.49e-06					1.05465	0.00235663					6	Histone-lysine N-methyltransferase ASHR2	Metabolism.Primary metabolism.Amino acid metabolism.Lysine metabolism	Regulation overview.Regulation of gene expression.Regulation of transcription.Transcription factor.SET PCG family transcription factor	Cellular process.Cellular component organization and biogenesis.Nucleus.Chromosome organization and biogenesis.Chromatin organization	Metabolism.Primary metabolism.Protein metabolism and modification.Protein modification.Protein methylation.Histone methylation	Regulation overview.Regulation of gene expression.Epigenetic regulation of gene expression				JGVv150.53.t01		CHR1_JGVV150_53_T01
GSVIVT01015729001	VIT_03s0017g01040	4.49931	1.31e-12	3.54016	0.00269177	4.02244	4.51e-12	4.07312	1.54e-07			2.51706	0.0227642	-1	0.00257196			6	Cis-zeatin O-beta-D-glucosyltransferase	Signaling.Hormone Signaling.Cytokinin Signaling.Cytokinin metabolism.Cytokinin inactivation by glycosylation								JGVv17.58.t01		CHR3_JGVV17_58_T01
GSVIVT01024052001	VIT_03s0038g02160					1.6087	1.09e-13											6	Thaumatin	Response to stimulus.Stress response								JGVv38.250.t01		CHR3_JGVV38_250_T01
GSVIVT01035434001	VIT_04s0008g01560	3.39482	0.00945124	4.73015	0.00403221	1	1.25e-05	4.17385	0.00168523									6	Small molecular heat shock protein 17.5	Metabolism.Primary metabolism.Protein metabolism and modification.Protein folding.Chaperone-mediated protein folding.HSP-mediated protein folding								JGVv8.145.t01		CHR4_JGVV8_145_T01
GSVIVT01019042001	VIT_04s0023g01030	1.13146	3.14e-08															6	LIM domain containing protein	Regulation overview.Regulation of gene expression.Regulation of transcription.Transcription factor.LIM family transcription factor								JGVv23.262.t01		CHR4_JGVV23_262_T01
GSVIVT01018786001	VIT_04s0023g03320	1.00602	4.84e-05															6	WD repeat-protein	Unknown								JGVv23.59.t01		CHR4_JGVV23_59_T01
GSVIVT01017775001	VIT_05s0020g01670					1.20839	2.03e-08											6	GTP1/OBG	Development.Reproductive development.Embryo development								JGVv20.152.t01		CHR5_JGVV20_152_T01
GSVIVT01027855001	VIT_05s0049g01400	1.70391	1.57e-08			2.07628	7.82e-12									1.07994	0.00698939	6	Alcohol oxidase	Metabolism.Cellular metabolism.Methane metabolism	Metabolism.Cellular metabolism.Oxidation reduction							JGVv49.124.t01		CHR5_JGVV49_124_T01
GSVIVT01025494001	VIT_06s0004g00200							1.04463	1.36e-07			1.27152	1.77e-06					6	Splicing factor YT521-B	Metabolism.Primary metabolism.Nucleobase								JGVv4.754.t01		CHR6_JGVV4_754_T01
GSVIVT01024987001	VIT_06s0004g04510	1.35612	2.4e-12	1.63516	1.26e-17	2.17667	5.25e-30	2.24205	1.41e-31			1.18955	8.33e-07					6	Heat shock protein 70	Metabolism.Primary metabolism.Protein metabolism and modification.Protein folding.Chaperone-mediated protein folding.HSP-mediated protein folding	Metabolism.Primary metabolism.Nucleobase							JGVv4.367.t01		CHR6_JGVV4_367_T01
GSVIVT01024623001	VIT_06s0004g07520					1.09237	2.65e-05											6	F-box family protein	Metabolism.Primary metabolism.Protein metabolism and modification.Proteolysis.cytoplasmic and nuclear protein degradation.Ubiquitin-mediated proteolysis								JGVv4.92.t01		CHR6_JGVV4_92_T01
GSVIVT01028583001	VIT_07s0005g05850					1.32495	1.08e-10											6	Unknown protein	Unknown								JGVv5.522.t01		CHR7_JGVV5_522_T01
GSVIVT01022420001	VIT_07s0031g03140	1.63535	0.00518269			1.90376	0.00124156											6	No hit	No hit
GSVIVT01033893001	VIT_08s0007g02890	1.24839	1.16e-05			1.31719	1.44e-06	1.37967	7.43e-07									6	Unknown protein	Unknown								JGVv7.582.t01		CHR8_JGVV7_582_T01
GSVIVT01033603001	VIT_08s0007g05460	1.14412	0.000504786					1.04511	0.00110794									6	Pentatricopeptide (PPR) repeat-containing protein	Diverse functions.Gene family with diverse functions.Pentatricopeptide domain family								JGVv7.335.t01		CHR8_JGVV7_335_T01
GSVIVT01016740001	VIT_09s0002g01100					1.16251	1.73e-05											6	DAG	Cellular process.Cellular component organization and biogenesis.Organelle organization and biogenesis.Plastid organization and biogenesis								JGVv2.91.t01		CHR9_JGVV2_91_T01
GSVIVT01017232001	VIT_09s0002g05920	1.09086	0.000348366			1.52601	4.73e-08	1.03278	0.000452652									6	R protein MLA10	Response to stimulus.Stress response.Biotic stress response.Plant-pathogen interaction.R proteins from Plant-pathogen interaction								JGVv2.534.t01		CHR9_JGVV2_534_T01
GSVIVT01021741001	VIT_10s0003g05590											1.2698	1.15e-06					6	Toprim domain-containing protein	Metabolism.Primary metabolism.Nucleobase								JGVv3.472.t01		CHR10_JGVV3_472_T01
GSVIVT01015508001	VIT_11s0016g05010	1.14277	4.19e-08			1.17589	8.61e-09	1.08945	1.26e-07					1.03145	0.0593255			6	Lactoylglutathione lyase	Metabolism.Primary metabolism.Carbohydrate metabolism.Monosaccharide metabolism.Pyruvate metabolism	Metabolism.Primary metabolism.Organic acid metabolism.Pyruvate fermentation	Response to stimulus.Stress response.Abiotic stress response.Oxidative stress response						JGVv16.450.t01		CHR11_JGVV16_450_T01
GSVIVT01029255001	VIT_11s0052g00540							1.07177	0.000750259			1.01276	0.000278491					6	ABC protein 3 ATNAP3 non-intrinsic	Transport overview.Macromolecule transport.Multidrug transport.Multidrug ABC transport								JGVv52.119.t01		CHR11_JGVV52_119_T01
GSVIVT01032250001	VIT_11s0065g00240			1.33305	0.0255517			1.57558	0.015176									6	Galactokinase like protein	Metabolism.Primary metabolism.Carbohydrate metabolism.Monosaccharide metabolism.Galactose metabolism								JGVv65.19.t01		CHR11_JGVV65_19_T01
GSVIVT01012890001	VIT_11s0118g00780	1.5227	7.93e-15	1.23727	6.51e-10	2.05484	7.89e-26	2.13842	7.42e-28			1.11589	0.00358026					6	Zinc finger (C3HC4-type ring finger)	Regulation overview.Regulation of gene expression.Regulation of transcription.Transcription factor.Zinc finger C3HC4 family transcription factor								JGVv118.68.t01		CHR11_JGVV118_68_T01
GSVIVT01020841001	VIT_12s0028g00630	1.3514	7.56e-09			1.65308	3.93e-13											6	Hydroxyacylglutathione hydrolase 3	Metabolism.Primary metabolism.Carbohydrate metabolism.Monosaccharide metabolism.Pyruvate metabolism	Metabolism.Primary metabolism.Organic acid metabolism.Pyruvate fermentation	Response to stimulus.Stress response.Abiotic stress response.Oxidative stress response						JGVv28.306.t01		CHR12_JGVV28_306_T01
GSVIVT01022866001	VIT_12s0034g02240	1.37078	5.75e-12	1.46461	2.31e-13	2.40658	1.83e-34	1.72727	1.23e-18									6	Potassium channel AKT2/3	Transport overview.Channels and pores.a-Type channels.The Voltage-gated Ion Channel.K+ channel	Transport overview.Ion transport.Cation transport.Potassium transport							JGVv34.31.t01		CHR12_JGVV34_31_T01
GSVIVT01000818001	VIT_12s0142g00630	1.17095	1.85e-07			1.2607	7.23e-09	1.06973	1.8e-06									6	Calcineurin-like phosphoesterase family	Unknown								JGVv142.29.t01		CHR12_JGVV142_29_T01
GSVIVT01016428001	VIT_13s0019g02780	4.12531	2.13e-05	2.4542	0.0225888	5.23732	6.64e-08	5.21914	1.07e-07			1.54879	0.000138674	1.24341	0.0431019	-1.92562	0.000378535	6	Heat shock protein 17.6 kDa class I	Metabolism.Primary metabolism.Protein metabolism and modification.Protein folding.Chaperone-mediated protein folding.HSP-mediated protein folding	Metabolism.Primary metabolism.Protein metabolism and modification.Protein processing in endoplasmic reticulum							JGVv19.239.t01		CHR13_JGVV19_239_T01
GSVIVT01016426001	VIT_13s0019g02850	2.86659	0.0404023			4.8301	0.000227405	5.30953	9.72e-05							-2.04518	0.00820491	6	Heat shock protein 17.6 kDa class I	Metabolism.Primary metabolism.Protein metabolism and modification.Protein folding.Chaperone-mediated protein folding.HSP-mediated protein folding	Metabolism.Primary metabolism.Protein metabolism and modification.Protein processing in endoplasmic reticulum							JGVv19.233.t01		CHR13_JGVV19_233_T01
GSVIVT01027222001	VIT_13s0047g01050	1.18384	4.21e-08															6	Valine--tRNA ligase	Metabolism.Primary metabolism.Amino acid metabolism.Valine								JGVv47.19.t01		CHR13_JGVV47_19_T01
GSVIVT01032821001	VIT_13s0067g00860	3.40735	4.22e-24	3.5119	3.44e-24	3.4516	2.64e-24	3.29944	1.07e-21							1.05397	0.00703843	6	Early flowering 4	Signaling.Signaling pathway.Circadian clock Signaling								JGVv67.195.t01		CHR13_JGVV67_195_T01
	VIT_15s0046g00050			1.14612	0.000648716			1.01423	0.00346004									6	Arginine/serine-rich splicing factor RSP31 (RSP31)	Metabolism.Primary metabolism.Nucleobase								JGVv46.325.t01		CHR15_JGVV46_325_T01
GSVIVT01027193001	VIT_15s0046g00060							1.0888	6.38e-07									6	Arginine/serine-rich splicing factor RSP31 (RSP31)	Metabolism.Primary metabolism.Nucleobase								JGVv46.324.t01		CHR15_JGVV46_324_T01
GSVIVT01026993001	VIT_15s0046g01900	2.06854	3.44e-06	1.80271	0.000162037	1.81962	4.33e-05	1.30536	0.00631753					1.1478	0.000314284			6	ferric reduction oxidase 2	Transport overview.Transmembrane Electron Carriers.Transmembrane 1-electron transfer carriers.Plant Photosystem I Supercomplex	Metabolism.Cellular metabolism.Iron metabolism.Iron assimilation							JGVv46.162.t01		CHR15_JGVV46_162_T01
GSVIVT01026826001	VIT_15s0046g03650	1.02744	8.6e-06															6	(+)-neomenthol dehydrogenase	Metabolism.Secondary metabolism.Terpenoid metabolism.Monoterpenoid metabolism.Monoterpenoid biosynthesis								JGVv46.12.t01		CHR15_JGVV46_12_T01
GSVIVT01013826001	VIT_16s0013g00130					1.10103	0.000386479											6	GTP-binding protein HSR1	Signaling.Signaling pathway.G-protein signaling pathway								JGVv13.13.t01		CHR16_JGVV13_13_T01
GSVIVT01028974001	VIT_16s0050g00140	1.57312	7.29e-12			1.30047	2.03e-08	1.37598	3.07e-09									6	Heavy-metal-associated domain-containing protein	Unclear								JGVv50.238.t01		CHR16_JGVV50_238_T01
GSVIVT01028915001	VIT_16s0050g00630	1.21369	2.01e-07			1.48416	8.83e-11	1.2218	1.54e-07									6	Prolyl 4-hydroxylase	Metabolism.Primary metabolism.Amino acid metabolism.Arginine and proline metabolism	Metabolism.Secondary metabolism.Phenylpropanoid metabolism.Flavonoid metabolism.Flavonoid biosynthesis	Metabolism.Primary metabolism.Protein metabolism and modification.Protein modification.Prolyl hydroxylation						JGVv50.195.t01		CHR16_JGVV50_195_T01
GSVIVT01008661001	VIT_17s0000g00120	1.09173	1.12e-06															6	Exostosin	Metabolism.Primary metabolism.Carbohydrate metabolism.Oligosaccharide metabolism.Glycan metabolism.Glycan structures-biosynthesis1								JGVv0.895.t01		CHR17_JGVV0_895_T01
GSVIVT01008504001	VIT_17s0000g01740	1.37534	1.32e-11	1.47264	4.39e-13	1.07163	1.67e-07	1.21627	2.64e-09									6	Aspartyl aminopeptidase	Metabolism.Primary metabolism.Protein metabolism and modification.Proteolysis.Peptidase-mediated proteolysis								JGVv0.769.t01		CHR17_JGVV0_769_T01
GSVIVT01008380001	VIT_17s0000g02880	1.19502	7.59e-06	1.02885	0.000281671			1.13812	4.7e-05									6	S-adenosyl-L-methionine:salicylic acid carboxyl methyltransferase	Metabolism.Primary metabolism.Amino acid metabolism.Aromatic amino acid metabolism.Phenylalanine metabolism.Phenylalanine biosynthesis	Metabolism.Secondary metabolism.Aromatic compound metabolism							JGVv0.670.t01		CHR17_JGVV0_670_T01
GSVIVT01008110001	VIT_17s0000g05210	1.29365	2.02e-10			1.58724	1.47e-15	1.07365	2.28e-07									6	LNG1 (LONGIFOLIA1)	Cellular process.Cell growth and death.Cell growth								JGVv0.461.t01		CHR17_JGVV0_461_T01
GSVIVT01007583001	VIT_17s0000g09790	3.55095	1.96e-43	1.28828	4.33e-06	2.73002	3.29e-28	1.62978	5.39e-10					1.13912	0.0096459	-1.90494	1.47e-06	6	BT1 (BTB and TAZ domain protein 1)	Regulation overview.Regulation of gene expression.Regulation of transcription.Transcription factor.TAZ family transcription factor								JGVv0.59.t01		CHR17_JGVV0_59_T01
GSVIVT01009072001	VIT_18s0001g06290					1.07932	4.88e-08	1.09673	2.51e-08									6	Ribosomal protein S6 (RPS6B) 40S	Metabolism.Primary metabolism.Protein metabolism and modification.Protein synthesis.Ribosome	Signaling.Signaling pathway.TOR Signaling pathway	Metabolism.Primary metabolism.Protein metabolism and modification.Protein synthesis.Translation						JGVv1.348.t01		CHR18_JGVV1_348_T01
GSVIVT01009204001	VIT_18s0001g07790	1.47414	7.48e-12			1.19005	3.25e-08											6	Unknown	Unknown								JGVv1.465.t01		CHR18_JGVV1_465_T01
GSVIVT01009490001	VIT_18s0001g10480	1.60204	1.23e-12	1.11832	5.24e-06	1.28891	1.51e-08	1.4695	3.71e-10			-1.01615	0.000329876	-1.08953	0.0118342			6	Unknown protein	Unknown								JGVv1.713.t01		CHR18_JGVV1_713_T01
	VIT_18s0001g10610			1.87038	0.029786									4.82515	5.3e-05			6	No hit	No hit								JGVv1.726.t01		CHR18_JGVV1_726_T01
	VIT_18s0001g13190	1.39873	0.00221561			1.7834	3.36e-05	1.09813	0.0217318									6	MAPK (MPK9)	Signaling.Signaling pathway.Protein kinase.MAPK cascade								PDVv1.977.t01		CHR18_PDVV1_977_T01
GSVIVT01026072001	VIT_18s0041g00480			2.04453	0.0388213	2.2591	0.0034999	2.9879	0.000100536					1.50604	0.214648			6	Proton-dependent oligopeptide transport (POT) family protein	Transport overview.Electrochemical Potential-driven Transporters.Porters.Proton-dependent Oligopeptide Transporter	Transport overview.Macromolecule transport.Oligopeptide transport							JGVv41.164.t01		CHR18_JGVV41_164_T01
GSVIVT01034793001	VIT_18s0075g00340	4.30745	2.59e-09	1.63537	0.0276679	2.92061	1.31e-05	1.56801	0.0348274									6	Sucrose-phosphate synthase - like protein	Metabolism.Primary metabolism.Carbohydrate metabolism.Polysaccharide metabolism.Starch and sucrose metabolism.Sucrose biosynthesis								JGVv75.28.t01		CHR18_JGVV75_28_T01
GSVIVT01031282001	VIT_14s0060g00760							2.65912	0.000568819	-4.01267	6.8e-15	-1.55634	0.00616878	-2.39543	0.0603853			5	Galactinol synthase	Metabolism.Primary metabolism.Carbohydrate metabolism.Monosaccharide metabolism.Galactose metabolism								JGVv60.181.t01		CHR14_JGVV60_181_T01
GSVIVT01009849001	VIT_18s0001g13770	-1.84929	0.0022174			-2.72119	1.81e-06			-3.80807	7.73e-14	-1.45107	0.00485385	-3.36882	0.00209044			5	Cytochrome P450									JGVv1.1019.t01		CHR18_JGVV1_1019_T01
GSVIVT01006712001	VIT_00s0404g00050			1.65485	0.00132208			2.51297	3.98e-07	-3.17897	0.0145938							5	fiber protein	Unknown								JGVv404.5.t01		CHRUN_JGVV404_5_T01
GSVIVT01031278001	VIT_14s0060g00790			1.76689	0.000258843			2.60976	2.87e-08	-3.11975	1.18e-06	-2.12282	8.44e-10	-2.77546	0.000556943			5	Galactinol synthase	Metabolism.Primary metabolism.Carbohydrate metabolism.Monosaccharide metabolism.Galactose metabolism								JGVv60.178.t01		CHR14_JGVV60_178_T01
	TC52667	-1.52975	0.0254711	1.08291	0.0218306	-3.00798	3.48e-06	1.50304	0.00102732	-2.93425	0.0149893	-2.5566	0.00603051					5	No hit	No hit
	VIT_05s0049g00100	-3.27907	1.64e-36			-2.65074	2.59e-22	1.0089	2.48e-05	-2.32149	0.00039997							5	DNA-binding protein	Metabolism.Primary metabolism.Nucleobase								JGVv49.10.t01		CHR5_JGVV49_10_T01
NA	VV5163_at									-2.18117	0.00377455	-2.49563	0.0118203					5										NA		NA
GSVIVT01024022001	VIT_03s0038g02440			1.46081	1.46e-13			2.08882	2.21e-26	-1.96834	0.000796972			-1.02931	0.00112042	-1.87795	2.58e-10	5	Heavy-metal-associated domain-containing protein	Unclear								JGVv38.222.t01		CHR3_JGVV38_222_T01
GSVIVT01000159001	VIT_07s0129g00520			1.34504	1.25e-07	-1.42766	9.63e-08			-1.86177	3.01e-06	-1.71217	1.91e-07					5	Protein phosphatase 2C	Signaling.Signaling pathway.Protein phosphatase.PP2C								JGVv129.50.t01		CHR7_JGVV129_50_T01
GSVIVT01016780001	VIT_09s0002g01520									-1.83432	1.24e-09			-2.75245	2.77e-11			5	Unknown protein	Unknown								JGVv2.131.t01		CHR9_JGVV2_131_T01
GSVIVT01028895001	VIT_16s0050g00790							1.09944	1.84e-07	-1.73504	6.6e-18							5	Hydroxyproline-rich glycoprotein	Cellular process.Cellular component organization and biogenesis.Cell wall organization and biogenesis.Cell wall structural protein								JGVv50.179.t01		CHR16_JGVV50_179_T01
GSVIVT01019824001	VIT_02s0025g04130			2.11479	7.57e-09	-1.24695	0.00107554			-1.6744	1.72e-09							5	Rhomboid ATRBL2	Unclear								JGVv25.373.t01		CHR2_JGVV25_373_T01
GSVIVT01037572001	VIT_06s0009g00440			1.04145	3.45e-07			1.19182	3.06e-09	-1.53703	3.6e-16			-1.51702	3.37e-09			5	LHW (lonesome highway)	Regulation overview.Regulation of gene expression.Regulation of transcription.Transcription factor.bHLH family transcription factor								JGVv9.277.t01		CHR6_JGVV9_277_T01
GSVIVT01000423001	VIT_12s0134g00240									-1.52434	6.31e-06	-1.33109	0.00109234					5	Avr9/Cf-9 rapidly elicited protein 20	Signaling.Signaling pathway.Calcium sensors and Signaling	Response to stimulus.Stress response.Biotic stress response							JGVv134.17.t01		CHR12_JGVV134_17_T01
GSVIVT01016850001	VIT_09s0002g02130									-1.41057	6.67e-11							5	CA-responsive protein	Unknown								JGVv2.189.t01		CHR9_JGVV2_189_T01
GSVIVT01027147001	VIT_15s0046g00470	-1.21141	8.98e-07			-1.7331	3.84e-13			-1.35601	4.41e-05			-1.18479	2.89e-05			5	Dynamin-like protein 2b	Transport overview.Incompletely characterized transport systems.Putative transport protein.YbbM	Transport overview.Macromolecule transport.Protein transport.Protein coat	Cellular process.Cellular transport.Protein trafficking.Vesicle-mediated trafficking						JGVv46.284.t01		CHR15_JGVV46_284_T01
GSVIVT01037375001	VIT_06s0009g02390			1.64326	8.65e-06			1.03359	0.00875091	-1.33692	2.8e-07	-1.41924	0.000290089			-1.04799	0.0168026	5	Scarecrow transcription factor 3 (SCL3)	Regulation overview.Regulation of gene expression.Regulation of transcription.Transcription factor.GRAS family transcription factor								JGVv9.120.t01		CHR6_JGVV9_120_T01
GSVIVT01025691001	VIT_08s0040g01810			1.32132	1.59e-10			1.6032	5.24e-15	-1.33489	0.000110594							5	Auxin response factor 10	Signaling.Hormone Signaling.Auxin Signaling.Auxin-mediated Signaling pathway	Regulation overview.Regulation of gene expression.Regulation of transcription.Transcription factor.ARF family transcription factor							JGVv40.145.t01		CHR8_JGVV40_145_T01
GSVIVT01004476001	VIT_00s1364g00020			1.65815	1.83e-08	-1.14309	0.00212233	1.83962	1.08e-09	-1.32909	0.00298432			-3.11368	1.02e-14	-1.36819	0.00457039	5	EMB1674 (embryo defective 1674) kinase interacting family protein	Regulation overview.Regulation of gene expression.Regulation of transcription.Transcription factor.KIP1 SANTA								JGVv1364.2.t01		CHRUN_JGVV1364_2_T01
GSVIVT01019978001	VIT_01s0026g02470									-1.23857	2.72e-05							5	Zinc finger (C3HC4-type ring finger)	Regulation overview.Regulation of gene expression.Regulation of transcription.Transcription factor.Zinc finger C3HC4 family transcription factor								JGVv26.28.t01		CHR1_JGVV26_28_T01
GSVIVT01008847001	VIT_18s0001g02480									-1.23505	1.02e-05							5	Unknown protein	Unknown								JGVv1.155.t01		CHR18_JGVV1_155_T01
	GSVIVT00003174001									-1.20073	0.0329661							5	Pentatricopeptide (PPR) repeat-containing	Diverse functions.Gene family with diverse functions.Pentatricopeptide domain family
GSVIVT01030167001	VIT_08s0058g01440									-1.04058	2.75e-09							5	Ribosomal S6 kinase p90	Signaling.Signaling pathway.TOR Signaling pathway	Signaling.Signaling pathway.Protein kinase.Ribosomal protein kinase							JGVv58.5.t01		CHR8_JGVV58_5_T01
	VIT_18s0001g07210									-1.0323	6.21e-05							5	Unknown	Unknown								JGVv1.409.t01		CHR18_JGVV1_409_T01
GSVIVT01022921001	VIT_12s0034g01810									-1.02593	0.0430875					1.32941	0.00183136	5	2OG-Fe(II) oxygenase	Metabolism.Cellular metabolism.Oxidation reduction.2OG-Fe(II) oxygenase superfamily								JGVv34.65.t01		CHR12_JGVV34_65_T01
GSVIVT01032499001	VIT_14s0066g01540	-1	0.00056921	2.21714	0.000520367	-1	0.0189048	2.53384	5.22e-05	-1	0.0250551			-2.72462	0.440506			5	Serine/threonine kinase SYMRK	Signaling.Signaling pathway.Protein kinase								JGVv66.140.t01		CHR14_JGVV66_140_T01
	CD008204			2.22331	0.000436301	-1.85546	0.0475188	2.96937	9.13e-07					-3.21571	0.297131			5	No hit	No hit
	CF209123													-2.52376	0.161652			5	Cytochrome f	Metabolism.Primary metabolism.Generation of metabolite precursors and energy.Photosynthesis.Photosynthetic-chain phosphorylation	Transport overview.Primary Active Transporters.Oxidoreduction-driven transporters.Proton-translocating Quinol:Cyt c Red	Metabolism.Primary metabolism.Generation of metabolite precursors and energy.Electron transport
	DV939444														0.283349			5	No hit	No hit
	DY473900			1.00475	0.00192337													5	No hit	No hit
	TC66170	-3.30231	0.000760145			-2.39779	0.00601921							-2.94116	0.0249073			5	No hit	No hit
	TC70319	-2.35168	0.00960786											-2.49633	0.17103			5	No hit	No hit
GSVIVT01007135001	VIT_00s0483g00050			1.85294	4.3e-05	-2.18407	0.00195602	2.03456	7.06e-06					-2.49611	0.000313701			5	EMB1674 (embryo defective 1674) kinase interacting family protein	Regulation overview.Regulation of gene expression.Regulation of transcription.Transcription factor.KIP1 SANTA								JGVv483.5.t01		CHRUN_JGVV483_5_T01
	VIT_00s0888g00040													-1.66447	0.0269141			5	Retrotransposon	Transposable elements viral and plasmid proteins.Protein from transposable element
	VIT_00s1770g00010	-1.46415	0.0295468			-1.62391	0.0130239							-1.96508	0.0332773			5	Transposon	Transposable elements viral and plasmid proteins.Protein from transposable element
	VIT_00s2220g00010					-1.14396	0.0170475							-2.01599	0.000202775			5	Reverse transcriptase	Transposable elements viral and plasmid proteins.Protein from transposable element
GSVIVT01035393001	VIT_04s0008g01180													-1.31993	0.00349062			5	Esterase	Unclear								JGVv8.107.t01		CHR4_JGVV8_107_T01
GSVIVT01025190001	VIT_06s0004g02830	-1.11983	2.92e-06													2.18083	4.81e-06	5	Unknown protein	Unknown								JGVv4.523.t01		CHR6_JGVV4_523_T01
GSVIVT01024951001	VIT_06s0004g04810											-1.16418	0.000251261					5	Protein kinase APK1A	Signaling.Signaling pathway.Protein kinase								JGVv4.340.t01		CHR6_JGVV4_340_T01
	VIT_06s0004g07410													-1.74017	0.0106153			5	NADH dehydrogenase subunit 7	Metabolism.Primary metabolism.Generation of metabolite precursors and energy.Electron transport.Respiratory-chain phosphorylation	Transport overview.Primary Active Transporters.Oxidoreduction-driven transporters.Proton-translocating NADH Dehydrogenase							PDVv4.111.t01		CHR6_PDVV4_111_T01
GSVIVT01028120001	VIT_07s0005g01450													-1.52312	3.12e-06			5	BZIP DNA-binding protein BZIP53	Regulation overview.Regulation of gene expression.Regulation of transcription.Transcription factor.bZIP family transcription factor								JGVv5.142.t01		CHR7_JGVV5_142_T01
	VIT_07s0005g06330	-1.98367	0.00672888											-2.40441	0.00642207			5	LTR retrotransposon	Transposable elements viral and plasmid proteins.Protein from transposable element
GSVIVT01022145001	VIT_07s0031g00800											-1.32815	1.06e-07	-1.02281	0.000140267			5	Cyclin-dependent kinase inhibitor KIP-related protein 7	Cellular process.Cell growth and death	Regulation overview.Regulation of cell cycle							JGVv31.73.t01		CHR7_JGVV31_73_T01
	VIT_08s0007g08740	-1.47299	0.0119388	1.69456	0.000372121	-2.51492	0.000420453											5	No hit	No hit								JGVv7.29.t01		CHR8_JGVV7_29_T01
GSVIVT01016956001	VIT_09s0002g03210													-1.07277	0.00876782			5	Pentatricopeptide (PPR) repeat-containing protein	Diverse functions.Gene family with diverse functions.Pentatricopeptide domain family								JGVv2.291.t01		CHR9_JGVV2_291_T01
GSVIVT01017009001	VIT_09s0002g03730	-1	0.0365548															5	Unknown protein	Unknown								JGVv2.341.t01		CHR9_JGVV2_341_T01
GSVIVT01015591001	VIT_11s0016g05790					-1.81804	0.000168981							-1.25638	0.0676477			5	Unknown	Unknown								JGVv16.520.t01		CHR11_JGVV16_520_T01
GSVIVT01032236001	VIT_11s0065g00160			1.06734	2.17e-06													5	Splicing factor YT521-B	Metabolism.Primary metabolism.Nucleobase								JGVv65.12.t01		CHR11_JGVV65_12_T01
GSVIVT01000784001	VIT_12s0142g00130											-1.08393	8.56e-06					5	MAPK (MPK20)	Signaling.Signaling pathway.Protein kinase.MAPK cascade								JGVv142.5.t01		CHR12_JGVV142_5_T01
GSVIVT01016603001	VIT_13s0019g00440							1.59285	0.0195196					-2.28775	0.0934821	-3.88494	0.0234445	5	Auxin-regulated protein	Signaling.Hormone Signaling.Auxin Signaling.Auxin-mediated Signaling pathway								JGVv19.407.t01		CHR13_JGVV19_407_T01
GSVIVT01032093001	VIT_13s0064g00920					-1.09707	5.52e-08											5	Zinc finger (CCCH-type) family protein	Regulation overview.Regulation of gene expression.Regulation of transcription.Transcription factor.C3H family transcription factor								JGVv64.86.t01		CHR13_JGVV64_86_T01
GSVIVT01008486001	VIT_17s0000g01870	-1.46277	8.04e-11															5	Indeterminate(ID)-domain 16	Regulation overview.Regulation of gene expression.Regulation of transcription.Transcription factor.C2H2 family transcription factor								JGVv0.757.t01		CHR17_JGVV0_757_T01
GSVIVT01007789001	VIT_17s0000g08010			1.18797	1.3e-08			1.23319	5.56e-09							1.61087	1.34e-05	5	Trehalose 6-phosphate synthase	Metabolism.Primary metabolism.Carbohydrate metabolism.Polysaccharide metabolism.Starch and sucrose metabolism	Metabolism.Primary metabolism.Carbohydrate metabolism.Oligosaccharide metabolism.Trehalose metabolism							JGVv0.210.t01		CHR17_JGVV0_210_T01
GSVIVT01007633001	VIT_17s0000g09410													-1.26736	0.0330018			5	No hit	No hit								GSVIVT00007633001.t01		CHR17_GSVIVT00007633001_T01
GSVIVT01007536001	VIT_17s0000g10270							1.15098	0.00224247									5	No hit	No hit								JGVv0.16.t01		CHR17_JGVV0_16_T01
GSVIVT01008821001	VIT_18s0001g02030	-1.27496	0.00840323			-1.06355	0.0292023	1.09307	0.0179131									5	Signal peptidase 1	Metabolism.Primary metabolism.Protein metabolism and modification.Protein folding.Protein export	Transport overview.Primary Active Transporters.P-P-bond hydrolysis-driven transporters.Type IV Secretory Pathway (IVSP)	Cellular process.Cellular transport.Protein trafficking	Metabolism.Primary metabolism.Protein metabolism and modification.Protein modification.Protein maturation by peptide bond cleavage					JGVv1.131.t01		CHR18_JGVV1_131_T01
GSVIVT01008862001	VIT_18s0001g02700	-1.79138	3.08e-17			-1.29348	1.2e-09											5	Chlorophyll a oxygenase (CAO)	Metabolism.Primary metabolism.Generation of metabolite precursors and energy.Photosynthesis.Reaction center pigment biosynthesis	Transport overview.Primary Active Transporters.P-P-bond hydrolysis-driven transporters.Chloroplast Env Prot Translocase	Metabolism.Primary metabolism.Cofactor metabolism.Tetrapyrrole metabolism.Chlorophyll metabolism.Chlorophyll biosynthesis						JGVv1.166.t01		CHR18_JGVV1_166_T01
GSVIVT01014328001	VIT_19s0014g02620					-5.35049	6.8e-05	2.52132	0.00273121					-2.36862	0.25344			5	S-receptor kinase	Signaling.Signaling pathway.Protein kinase								JGVv14.230.t01		CHR19_JGVV14_230_T01
GSVIVT01036764001	VIT_19s0085g00480							1.02372	0.00475734									5	No hit	No hit								JGVv85.68.t01		CHR19_JGVV85_68_T01
GSVIVT01037622001	VIT_19s0090g00140	-4.36129	0.00529902			-2.71369	0.0188214					-3.19884	0.0308045	-3.17568	0.00330353			5	5-alpha-taxadienol-10-beta-hydroxylase	Metabolism.Secondary metabolism.Terpenoid metabolism.Diterpenoid metabolism.Diterpenoid biosynthesis								JGVv90.13.t01		CHR19_JGVV90_13_T01
GSVIVT01037748001	VIT_19s0090g01420											-3.15079	0.00227227	-2.37298	0.0404496			5	Wax synthase isoform 1	Metabolism.single reactions	Metabolism.Primary metabolism.Lipid metabolism.Wax metabolism.Wax biosynthesis							JGVv90.131.t01		CHR19_JGVV90_131_T01
GSVIVT01020560001	VIT_12s0028g03560									1.07479	0.00976359			-3.39183	0.0569047	4.5571	0.0171099	4	Unknown protein	Unknown								JGVv28.46.t01		CHR12_JGVV28_46_T01
GSVIVT01008048001	VIT_17s0000g05790					1.12774	2e-05			1.11411	2.05e-05					1.6685	0.000433696	4	Cupin									JGVv0.407.t01		CHR17_JGVV0_407_T01
GSVIVT01020824001	VIT_12s0028g01030			2.16531	0.00010031			2.01846	0.000853955	1.41112	0.00215355					2.04751	0.000146122	4	Unknown	Unknown								JGVv28.283.t01		CHR12_JGVV28_283_T01
GSVIVT01003660001	VIT_00s0203g00050	1.43908	1.36e-09	1.28028	6.51e-08	1.34154	7.86e-09			1.93845	4.39e-06					1.77397	1.78e-07	4	Receptor-interacting protein	Signaling.Signaling pathway.Protein kinase								JGVv203.4.t01		CHRUN_JGVV203_4_T01
	CB914488													-1	0.412832			4	No hit	No hit
	CF515249							1.1248	9.31e-07									4	No hit	No hit
	CF603048					1.28866	0.000326101									1.04019	0.0333947	4	No hit	No hit
	GSVIVT00033806001													1.75537	0.0287014	4.09224	9.22e-12	4	FAD linked oxidase
	TC59082														0.430885			4	RNA-dependent RNA polymerase	Transposable elements viral and plasmid proteins.Protein from transposable element
GSVIVT01005854001	VIT_00s0302g00060													-1.06191	0.00418506			4	No hit	No hit								JGVv302.6.t01		CHRUN_JGVV302_6_T01
GSVIVT01006081001	VIT_00s2191g00010													2.75527	0.0714232	3.86138	0.00141645	4	Cytokinin oxidase	Signaling.Hormone Signaling.Cytokinin Signaling.Cytokinin metabolism.Cytokinin catabolism								JGVv2191.1.t01		CHRUN_JGVV2191_1_T01
	VIT_00s2320g00010			2.09199	7.25e-05			2.36603	4.89e-06							1.40113	0.0162635	4	Ribonuclease H	Transposable elements viral and plasmid proteins.Protein from transposable element
	VIT_00s2360g00010			1.56194	7.01e-05			1.92913	7.88e-07					-1.04807	0.0475012	1.31237	0.00585719	4	Ribonuclease H	Transposable elements viral and plasmid proteins.Protein from transposable element
GSVIVT01011668001	VIT_01s0011g05670	2.05615	1.03e-12	2.36176	5.81e-17			1.43022	1.04e-06									4	Nudix hydrolase 18	Metabolism.Primary metabolism.Nucleobase								JGVv11.97.t01		CHR1_JGVV11_97_T01
GSVIVT01013156001	VIT_02s0012g01320			1.22884	1.73e-07			1.68133	2.12e-13							1.2891	0.00973548	4	MYC jasmonic acid 3	Signaling.Hormone Signaling.Jasmonate salicylate signaling.Jasmonate Signaling.Jasmonate-mediated Signaling pathway	Response to stimulus.Stress response.Biotic stress response.Plant-pathogen interaction	Regulation overview.Regulation of gene expression.Regulation of transcription.Transcription factor.bHLH family transcription factor						JGVv12.144.t01		CHR2_JGVV12_144_T01
GSVIVT01015671001	VIT_03s0017g00620	1.12811	0.00515453	1.02484	0.0137956			1.28761	0.00108643							1.19637	0.0145092	4	GA 20-oxidase	Metabolism.Secondary metabolism.Terpenoid metabolism.Diterpenoid metabolism.Diterpenoid biosynthesis	Signaling.Hormone Signaling.Gibberellic acid Signaling.Gibberellic acid metabolism.Gibberellic acid biosynthesis							JGVv17.34.t01		CHR3_JGVV17_34_T01
GSVIVT01023830001	VIT_03s0038g04330	3.38535	0.000368894	4.03871	4.84e-06			4.79426	6.74e-08			1.69737	0.0164704	-1.66743	0.281863	2.79043	0.0360223	4	Unknown	Unknown								JGVv38.42.t01		CHR3_JGVV38_42_T01
GSVIVT01037804001	VIT_03s0091g01140											1.07357	0.000154537					4	Meprin and TRAF homology domain-containing protein	Unclear								JGVv91.12.t01		CHR3_JGVV91_12_T01
GSVIVT01035441001	VIT_04s0008g01660															1.76863	0.00015995	4	Carrier protein									JGVv8.153.t01		CHR4_JGVV8_153_T01
GSVIVT01035519001	VIT_04s0008g02390	1.08669	1.14e-06	1.93342	1.75e-20			1.92652	3.85e-20									4	Zinc finger (C3HC4-type ring finger)	Regulation overview.Regulation of gene expression.Regulation of transcription.Transcription factor.Zinc finger C3HC4 family transcription factor								JGVv8.222.t01		CHR4_JGVV8_222_T01
GSVIVT01035784001	VIT_04s0008g04820															2.12631	3.66e-07	4	ABC transporter g family pleiotropic drug resistance 12 PDR12	Transport overview.Macromolecule transport.Multidrug transport.Multidrug ABC transport								JGVv8.448.t01		CHR4_JGVV8_448_T01
	VIT_04s0008g06250	1.12891	1.54e-07	1.107	2.04e-07	1.03364	1.82e-06					1.19101	7.15e-07			1.28257	0.00133382	4	Serine-rich protein	Unknown								JGVv8.582.t01		CHR4_JGVV8_582_T01
GSVIVT01026354001	VIT_04s0043g00730					1.32352	0.043122	2.03298	0.000406544									4	formamidopyrimidine-DNA glycosylase 1	Cellular process.Cell growth and death.Cell death								JGVv43.50.t01		CHR4_JGVV43_50_T01
GSVIVT01026577001	VIT_04s0044g00610			1.46749	2.02e-12			1.49919	6.34e-13									4	Unknown protein	Unknown								JGVv44.123.t01		CHR4_JGVV44_123_T01
GSVIVT01017899001	VIT_05s0020g02770															1.33361	0.000339482	4	Unknown protein	Unknown								JGVv20.259.t01		CHR5_JGVV20_259_T01
GSVIVT01034966001	VIT_05s0077g00710					1.0266	8.18e-07											4	flowering time control protein FCA	Development.Reproductive development.Flower development	Metabolism.Primary metabolism.Nucleobase							JGVv77.47.t01		CHR5_JGVV77_47_T01
GSVIVT01024932001	VIT_06s0004g04980							1.06955	1.44e-06									4	Scarecrow transcription factor 14 (SCL14)	Regulation overview.Regulation of gene expression.Regulation of transcription.Transcription factor.GRAS family transcription factor								JGVv4.326.t01		CHR6_JGVV4_326_T01
GSVIVT01024577001	VIT_06s0004g07930	1.40632	1.23e-11			1.19268	5.2e-09					1.47778	3.37e-08			2.06903	0.000341778	4	Nucleotidyltransferase family	Unknown								JGVv4.52.t01		CHR6_JGVV4_52_T01
GSVIVT01024559001	VIT_06s0004g08100	1.13826	2.85e-05	1.24513	2.65e-06	1.41025	2.31e-07	1.55241	3.8e-09									4	VP1/ABI3 family regulatory protein	Signaling.Hormone Signaling.ABA Signaling.ABA-mediated Signaling pathway	Signaling.Hormone Signaling.Auxin Signaling.Auxin-mediated Signaling pathway	Regulation overview.Regulation of gene expression.Regulation of transcription.Transcription factor.ABI3 family transcription factor						JGVv4.39.t01		CHR6_JGVV4_39_T01
GSVIVT01027992001	VIT_07s0005g00280					1.25534	7.18e-06	1.39921	1.59e-07							1.07384	9.53e-05	4	Zinc finger (c3hc4-type ring finger) nitrogen limitation adaptation	Regulation overview.Regulation of gene expression.Regulation of transcription.Transcription factor.Zinc finger C3HC4 family transcription factor								JGVv5.27.t01		CHR7_JGVV5_27_T01
GSVIVT01028192001	VIT_07s0005g02110							1.41015	4.18e-12									4	Protein phosphatase 2C DBP	Regulation overview.Regulation of gene expression.Regulation of transcription.Transcription factor.DBP family transcription factor								JGVv5.205.t01		CHR7_JGVV5_205_T01
GSVIVT01028610001	VIT_07s0005g06010													1.53474	0.46125	3.1008	0.00640501	4	FAD linked oxidase									JGVv5.533.t01		CHR7_JGVV5_533_T01
	VIT_07s0031g03030			1.22308	1.04e-09	1.32006	3.14e-11	1.70711	4.26e-18			1.41231	0.01231			1.19731	0.0383532	4	Calmodulin-binding protein	Signaling.Signaling pathway.Calcium sensors and Signaling								JGVv31.272.t01		CHR7_JGVV31_272_T01
GSVIVT01011078001	VIT_07s0104g00550					1.07081	2.3e-06	1.15239	3.56e-07									4	GTP binding protein	Unknown								JGVv104.120.t01		CHR7_JGVV104_120_T01
GSVIVT01003422001	VIT_07s0191g00110	1.62281	0.000444681	1.77879	0.000552229	1.53378	0.00139826	3.09228	1.91e-10									4	Unknown protein	Unknown								JGVv191.11.t01		CHR7_JGVV191_11_T01
GSVIVT01033356001	VIT_08s0007g07810	1.22243	0.000592351	1.98985	9.52e-10			1.71334	2.88e-07			1.48366	0.000596623			1.23355	0.00303974	4	Basic helix-loop-helix (bHLH) family	Regulation overview.Regulation of gene expression.Regulation of transcription.Transcription factor.bHLH family transcription factor								JGVv7.115.t01		CHR8_JGVV7_115_T01
GSVIVT01025780001	VIT_08s0040g00960													4.48147	0.00118895	6.22009	2.61e-06	4	CXE carboxylesterase	Metabolism.Cellular metabolism.Esterase activity								JGVv40.227.t01		CHR8_JGVV40_227_T01
	VIT_08s0040g01600			1.40651	1.5e-07			1.11136	7.06e-05									4	TCP family transcription factor TCP11	Regulation overview.Regulation of gene expression.Regulation of transcription.Transcription factor.TCP family transcription factor								JGVv40.165.t01		CHR8_JGVV40_165_T01
GSVIVT01021091001	VIT_10s0003g00080											1.34878	5.9e-08			1.06273	2.72e-05	4	Ribosomal protein L11 methyltransferase	Metabolism.Primary metabolism.Protein metabolism and modification.Protein synthesis.Ribosome								JGVv3.8.t01		CHR10_JGVV3_8_T01
GSVIVT01015083001	VIT_11s0016g01130			1.2707	4.7e-09			1.81785	2.38e-17									4	MTD1	Unclear								JGVv16.92.t01		CHR11_JGVV16_92_T01
GSVIVT01015277001	VIT_11s0016g02910	1.54046	3.5e-11	1.34176	1.22e-08	1.3364	1.2e-08	1.11664	2.42e-06			1.0394	0.0415005			1.42691	1.7e-08	4	Acid phosphatase class B	Metabolism.Primary metabolism.Carbohydrate metabolism.Monosaccharide metabolism.Inositol phosphate metabolism	Metabolism.Primary metabolism.Coenzyme and prosthetic group metabolism.Riboflavin metabolism	Metabolism.Cellular metabolism.Phosphate metabolism						JGVv16.255.t01		CHR11_JGVV16_255_T01
GSVIVT01012857001	VIT_11s0118g00480	1.06137	4.75e-07	1.09912	7.41e-08			1.14398	1.72e-08									4	Leucine-rich repeat	Diverse functions.Gene family with diverse functions.NBS-LRR superfamily								JGVv118.41.t01		CHR11_JGVV118_41_T01
GSVIVT01001039001	VIT_11s0149g00060			1.11364	2.57e-08			1.62148	1.27e-16									4	Unknown	Unknown								JGVv149.6.t01		CHR11_JGVV149_6_T01
GSVIVT01020847001	VIT_12s0028g00520			1.48067	1.2e-07	1.18563	8.61e-05	2.21971	4.54e-16									4	Unknown protein	Unknown								JGVv28.312.t01		CHR12_JGVV28_312_T01
GSVIVT01030556001	VIT_12s0059g01850	1.14051	0.0013136	2.27757	6.42e-13	1.22425	0.000224071	2.23571	1.27e-12			1.74019	4.58e-05			1.28727	0.0190072	4	Peroxisomal membrane protein	Unknown								JGVv59.175.t01		CHR12_JGVV59_175_T01
GSVIVT01016286001	VIT_13s0019g04200							1.25842	4.5e-10									4	Patatin	Metabolism.Primary metabolism.Generation of metabolite precursors and energy.Storage proteins								JGVv19.106.t01		CHR13_JGVV19_106_T01
GSVIVT01001461001	VIT_13s0158g00320	2.02961	0.000970791			2.6319	1.26e-05	1.43773	0.0296293							2.74378	5.31e-12	4	FAD linked oxidase									JGVv158.29.t01		CHR13_JGVV158_29_T01
GSVIVT01030735001 GSVIVT01030736001	VIT_14s0006g00640					1.32545	3.67e-11									1.01205	4.68e-05	4	DELLA protein RGL1 (RGA-like protein 1)	Signaling.Hormone Signaling.Gibberellic acid Signaling.Gibberellic acid-mediated Signaling pathway	Regulation overview.Regulation of gene expression.Regulation of transcription.Transcription factor.GRAS family transcription factor							JGVv6.35.t01		CHR14_JGVV6_35_T01
GSVIVT01031028001	VIT_14s0006g02910							1.06988	3.24e-07									4	Unknown protein	Unknown								JGVv6.187.t01		CHR14_JGVV6_187_T01
GSVIVT01011379001	VIT_14s0108g00410	2.05464	3.14e-16	1.44723	1.76e-08	1.38671	5.24e-08	1.25004	1.67e-06							1.74144	0.00221512	4	Retrovirus Pol polyprotein	Transposable elements viral and plasmid proteins.Protein from transposable element
GSVIVT01026703001	VIT_15s0045g00330							1.41232	0.00574616			1.50514	0.00640253			3.11325	1.07e-05	4	Ring-H2 finger protein ATL3A	Unclear								JGVv45.25.t01		CHR15_JGVV45_25_T01
GSVIVT01026974001	VIT_15s0046g02110			2.46802	0.0449922			4.43723	0.000161551			1.44019	8.95e-06	2.31529	8.61e-20			4	Late embryogenesis abundant protein Lea14-A	Response to stimulus.Stress response.Abiotic stress response.Desiccation stress response								JGVv46.142.t01		CHR15_JGVV46_142_T01
GSVIVT01024338001	VIT_16s0039g01560	1.02286	3.14e-06	1.09686	2.85e-07			1.295	7.88e-10			1.06453	1.5e-05					4	PLATZ transcription factor	Regulation overview.Regulation of gene expression.Regulation of transcription.Transcription factor.PLATZ family transcription factor								JGVv39.96.t01		CHR16_JGVV39_96_T01
GSVIVT01008289001	VIT_17s0000g03680			1.04756	1.38e-07			1.13917	8.55e-09			1.21581	8.39e-08					4	Unknown	Unknown								JGVv0.598.t01		CHR17_JGVV0_598_T01
GSVIVT01008810001	VIT_18s0001g01830			1.08444	1.38e-07			1.10978	5.75e-08									4	ATP-NAD kinase	Metabolism.Primary metabolism.Coenzyme and prosthetic group metabolism.Nicotinate and nicotinamide metabolism								JGVv1.120.t01		CHR18_JGVV1_120_T01
GSVIVT01008822001	VIT_18s0001g02050	1.07746	8.89e-08	1.0461	2.8e-07													4	TolB protein-related	Transport overview.Electrochemical Potential-driven Transporters.Ion gradient-driven energizers.Auxiliary Proteins for Energization of Outer Membrane Rpt								JGVv1.132.t01		CHR18_JGVV1_132_T01
GSVIVT01009476001	VIT_18s0001g10370	1.3345	2.95e-10	1.62644	5.58e-15	1.2627	2.18e-09	1.39082	2.37e-11									4	S-ribonuclease binding protein SBP1	Regulation overview.Regulation of gene expression.Regulation of transcription.Transcription factor.Zinc finger C3HC4 family transcription factor								JGVv1.702.t01		CHR18_JGVV1_702_T01
	VIT_18s0001g12450			1.56541	9.2e-09			1.88144	4.81e-12			1.09144	0.000423556					4	No hit	No hit								JGVv1.895.t01		CHR18_JGVV1_895_T01
GSVIVT01009969001	VIT_18s0001g14880							1.12135	5.95e-07									4	Unknown protein	Unknown								JGVv1.1123.t01		CHR18_JGVV1_1123_T01
GSVIVT01026003001	VIT_18s0041g01330					1.59497	3.09e-05	1.31834	0.000389091									4	RPS4 (resistant to p. syringae 4)	Response to stimulus.Stress response.Biotic stress response.Plant-pathogen interaction.R proteins from Plant-pathogen interaction	Diverse functions.Gene family with diverse functions.NBS-LRR superfamily							JGVv41.93.t01		CHR18_JGVV41_93_T01
GSVIVT01037721001	VIT_19s0090g01200					1.18175	2.35e-06											4	Unknown protein	Unknown								JGVv90.109.t01		CHR19_JGVV90_109_T01
GSVIVT01018395001	VIT_15s0021g00330							-1.78558	0.0119092	-3.34538	4.98e-13	-2.82568	1.56e-07	-1.71838	0.351715			3	Proton-dependent oligopeptide transport (POT) family protein	Transport overview.Electrochemical Potential-driven Transporters.Porters.Proton-dependent Oligopeptide Transporter	Transport overview.Macromolecule transport.Oligopeptide transport							JGVv21.213.t01		CHR15_JGVV21_213_T01
GSVIVT01002895001	VIT_00s0956g00020					-1.72673	2.94e-06	-4.18192	1.03e-24	-2.56097	0.000710943	-2.93028	2.91e-14	-1.22123	0.242448	-2.79731	0.000729939	3	Leafy cotyledon1-like protein	Regulation overview.Regulation of gene expression.Regulation of transcription.Transcription factor.CCAAT family transcription factor.HAP3-type-type								JGVv956.2.t01		CHRUN_JGVV956_2_T01
GSVIVT01009788001	VIT_18s0001g13210			-1.64216	1.09e-12					-1.76664	1.12e-13							3	Lectin jacalin	Unknown								JGVv1.966.t01		CHR18_JGVV1_966_T01
GSVIVT01024065001	VIT_03s0038g02030	-3.50593	1.6e-09	-2.93942	4.38e-07	-5.1536	5.58e-17	-6.99612	7.42e-25	-1.75559	0.000984821	-2.60662	2.5e-09					3	Amidase	Metabolism.Primary metabolism.Amino acid metabolism.Arginine and proline metabolism.Urea cycle	Metabolism.Primary metabolism.Amino acid metabolism.Aromatic amino acid metabolism.Phenylalanine metabolism.Phenylalanine biosynthesis	Signaling.Hormone Signaling.Auxin Signaling.Auxin metabolism	Transport overview.Primary Active Transporters.P-P-bond hydrolysis-driven transporters.Chloroplast Env Prot Translocase	Metabolism.Cellular metabolism.Nitrogen and sulfur metabolism.Nitrogen metabolism.Amine metabolism				JGVv38.263.t01		CHR3_JGVV38_263_T01
	VIT_11s0016g00330	-1.61307	0.000649359	-2.24144	1.56e-06	-2.57906	2.2e-08	-4.89289	2.16e-23	-1.63974	0.000128064	-3.36761	1.29e-05	-2.33172	0.394107			3	Pectinesterase family	Cellular process.Cellular component organization and biogenesis.Cell wall organization and biogenesis.Cell wall metabolism.Cell wall modification.Pectin modification								JGVv16.14.t01		CHR11_JGVV16_14_T01
	VIT_14s0060g00310			-1.6045	8.74e-05	1.81779	1.41e-08	-1.22351	0.00159707	-1.4991	0.00142487	-1.08129	0.0143194	1.26911	0.0986273	-1.79071	0.00595162	3	No hit	No hit								JGVv60.224.t01		CHR14_JGVV60_224_T01
GSVIVT01010593001 GSVIVT01010592001	VIT_16s0100g00740	-1.29208	0.000489855	-2.77033	3.1e-12	-1.07371	0.00326574	-2.03011	2.03e-08	-1.24285	0.000315806					-2.59291	2.29e-14	3	Unknown	Unknown								JGVv100.53.t01		CHR16_JGVV100_53_T01
GSVIVT01027975001	VIT_07s0005g00120			-1.14502	1.49e-06	-1.26665	9.45e-08	-1.67679	2.83e-12	-1.1697	3.27e-05	-1.43879	1.08e-05					3	Unknown	Unknown								JGVv5.12.t01		CHR7_JGVV5_12_T01
	VIT_07s0005g02080							-1.0322	3.11e-05	-1.03659	0.0099715					-1.20035	0.00810349	3	No hit	No hit								JGVv5.202.t01		CHR7_JGVV5_202_T01
	CB001282			-2.41873	0.0219665	-1.98649	0.0275135	-2.27199	0.0239606									3	No hit	No hit
	DV218200	-1.52214	4.35e-08			-1.39816	2.02e-07									-1.16369	0.00562293	3	No hit	No hit
	GSVIVT00008074001	-2.11054	2.44e-09	-2.75275	4.08e-14	-1.73894	7.44e-07	-3.95407	9.63e-25			-2.16328	2.04e-10	-1.63543	0.226081			3	Calmodulin-binding region IQD19	Signaling.Signaling pathway.Calcium sensors and Signaling
	GSVIVT00012749001							-1.06722	7.09e-07									3	Heat shock protein 81-2 (HSP81-2)	Metabolism.Primary metabolism.Protein metabolism and modification.Protein folding.Chaperone-mediated protein folding.HSP-mediated protein folding	Response to stimulus.Stress response.Biotic stress response.Plant-pathogen interaction	Metabolism.Primary metabolism.Protein metabolism and modification.Protein processing in endoplasmic reticulum
	TC54935	-2.79373	7.8e-08	-2.80737	5.17e-07	-1.82959	0.000281697	-2.51431	1.64e-06									3	No hit	No hit
	TC56526			-4.43509	0.0294443			-1	0.00945693									3	Caffeate 3-O-methyltransferase 1	Metabolism.Secondary metabolism.Phenylpropanoid metabolism.Phenylpropanoid biosynthesis
	TC69859					-2.57363	0.00113448											3	No hit	No hit
GSVIVT01003469001	VIT_00s0194g00030	-1.01298	3.49e-07															3	Heat shock protein 81-2 (HSP81-2)	Metabolism.Primary metabolism.Protein metabolism and modification.Protein folding.Chaperone-mediated protein folding.HSP-mediated protein folding	Response to stimulus.Stress response.Biotic stress response.Plant-pathogen interaction	Metabolism.Primary metabolism.Protein metabolism and modification.Protein processing in endoplasmic reticulum						JGVv194.3.t01		CHRUN_JGVV194_3_T01
GSVIVT01007348001	VIT_00s0533g00050	-1.23038	0.00062276	-1.48699	1.78e-05			-1.39991	5.16e-05			-1.7239	3.11e-14					3	Extensin	Cellular process.Cellular component organization and biogenesis.Cell wall organization and biogenesis.Cell wall structural protein								JGVv533.5.t01		CHRUN_JGVV533_5_T01
GSVIVT01006068001	VIT_00s2125g00010															-1.05312	0.000637513	3	C-4 sterol methyl oxidase	Metabolism.Primary metabolism.Lipid metabolism.Steroid metabolism.Steroid biosynthesis								JGVv2125.1.t01		CHRUN_JGVV2125_1_T01
GSVIVT01012261001	VIT_01s0011g00010							-1.48071	2.81e-06									3	Transcription initiation factor IIE (TFIIE) alpha subunit	Metabolism.Primary metabolism.Nucleobase								JGVv11.627.t01		CHR1_JGVV11_627_T01
GSVIVT01012259001	VIT_01s0011g00030	-2.34762	2.38e-09	-3.0151	2.82e-13	-1.24366	0.00325982	-2.86376	3.85e-12			-1.40439	0.00906974	1.00817	0.463616			3	ACT domain containing protein (ACR4)	Unknown								JGVv11.626.t01		CHR1_JGVV11_626_T01
GSVIVT01012130001	VIT_01s0011g01370							-1.06319	6.66e-06									3	Thioredoxin O1 ATO1	Cellular process.Cellular homeostasis.Cell redox homeostasis								JGVv11.505.t01		CHR1_JGVV11_505_T01
GSVIVT01012012001	VIT_01s0011g02430			-1.11875	3.98e-07													3	Metal-dependent phosphohydrolase HD domain-containing protein	Unclassified								JGVv11.407.t01		CHR1_JGVV11_407_T01
GSVIVT01019558001	VIT_02s0025g01670											-1.05789	0.00469973			-1.57579	0.000741424	3	Unknown protein	Unknown								JGVv25.156.t01		CHR2_JGVV25_156_T01
GSVIVT01019607001	VIT_02s0025g02140	-1.47117	2.69e-14	-1.53116	2.23e-15	-1.40273	3.32e-13	-1.33805	4.36e-12									3	Heat shock protein 70	Metabolism.Primary metabolism.Protein metabolism and modification.Protein folding.Chaperone-mediated protein folding.HSP-mediated protein folding	Metabolism.Primary metabolism.Nucleobase							JGVv25.198.t01		CHR2_JGVV25_198_T01
GSVIVT01019680001	VIT_02s0025g02790							-1.09377	3.14e-08									3	Starch synthase	Metabolism.Primary metabolism.Carbohydrate metabolism.Polysaccharide metabolism.Starch and sucrose metabolism.Starch biosynthesis catabolism.Starch biosynthesis								JGVv25.258.t01		CHR2_JGVV25_258_T01
GSVIVT01022810001	VIT_02s0033g01370			-1.51215	4.11e-14			-1.17912	4.26e-09									3	Sodium:solute symporter family protein	Transport overview.Electrochemical Potential-driven Transporters.Porters.Solute:Sodium Symporter	Transport overview.Macromolecule transport							JGVv33.94.t01		CHR2_JGVV33_94_T01
GSVIVT01031773001	VIT_03s0063g00750	-1.3398	3.62e-07					-1.01214	0.000163665									3	Carboxylesterase CXE	Metabolism.Cellular metabolism.Esterase activity								JGVv63.69.t01		CHR3_JGVV63_69_T01
GSVIVT01035466001	VIT_04s0008g01860	-4.91853	0.0216768	-4.79085	0.0232511	-4.8449	0.0137608	-6.01295	0.00358077									3	CYP72A58	Metabolism.Secondary metabolism.Terpenoid metabolism.Monoterpenoid metabolism.Monoterpenoid biosynthesis	Metabolism.Cellular metabolism.Oxidation reduction.Cytochrome P450 oxidoreductase							JGVv8.173.t01		CHR4_JGVV8_173_T01
GSVIVT01035769001	VIT_04s0008g04710			-1.4487	0.000108524			-1.48917	6.37e-05			-1.97696	1.58e-15			-2.38249	0.000313483	3	Beta-ketoacyl-CoA synthase	Metabolism.Primary metabolism.Lipid metabolism.Fatty acid metabolism.Fatty acid biosynthesis								JGVv8.438.t01		CHR4_JGVV8_438_T01
GSVIVT01003825001	VIT_04s0210g00060			-1.31343	7.07e-08													3	Mucin-like protein	Cellular process								JGVv210.6.t01		CHR4_JGVV210_6_T01
GSVIVT01017682001	VIT_05s0020g00740					-1.02232	7.12e-07											3	Phosphate translocator	Transport overview.Electrochemical Potential-driven Transporters.Porters.Drug/Metabolite Transporter.Triose-phosphate Transporter								JGVv20.66.t01		CHR5_JGVV20_66_T01
GSVIVT01018029001	VIT_05s0020g03980	-2.29212	2.7e-14	-2.95413	1.37e-21	-2.05691	7.83e-12	-3.70333	2.29e-32			-2.16135	7.06e-21					3	Calmodulin-binding region IQD19	Signaling.Signaling pathway.Calcium sensors and Signaling								JGVv20.372.t01		CHR5_JGVV20_372_T01
GSVIVT01031644001	VIT_05s0062g00960					-1.16152	2.71e-08	-1.53207	1.63e-13			-1.01643	6.17e-05					3	Exostosin (Xyloglucan galactosyltransferase KATAMARI 1)	Metabolism.Primary metabolism.Carbohydrate metabolism.Oligosaccharide metabolism.Glycan metabolism.Glycan structures-biosynthesis1								JGVv62.76.t01		CHR5_JGVV62_76_T01
GSVIVT01034956001	VIT_05s0077g00620					-1.0262	2.22e-07									-1.01501	3.08e-05	3	O-acetyltransferase	Unknown								JGVv77.40.t01		CHR5_JGVV77_40_T01
GSVIVT01038271001	VIT_05s0094g01590							-1.85227	2.96e-18					1.20966	6.78e-07			3	Kelch repeat-containing F-box protein	Unknown								JGVv94.144.t01		CHR5_JGVV94_144_T01
GSVIVT01025186001	VIT_06s0004g02870			-1.02622	1.24e-05													3	Unknown protein	Unknown								JGVv4.520.t01		CHR6_JGVV4_520_T01
GSVIVT01024804001	VIT_06s0004g06020											-1.21063	1.3e-07					3	Alpha-glucan phosphorylase									JGVv4.232.t01		CHR6_JGVV4_232_T01
GSVIVT01024551001	VIT_06s0004g08170	-1.12996	0.0196463	-1.56391	0.0010792			-1.76522	0.000115783									3	CENP-E like kinetochore protein	Cellular process.Cell growth and death								JGVv4.32.t01		CHR6_JGVV4_32_T01
GSVIVT01037391001	VIT_06s0009g02210					-1.09183	0.0114188											3	No hit	No hit								JGVv9.137.t01		CHR6_JGVV9_137_T01
GSVIVT01037276001	VIT_06s0009g03360							-1.56859	6.02e-12									3	Unknown protein	Unknown								JGVv9.40.t01		CHR6_JGVV9_40_T01
	VIT_07s0005g00450							-1.17799	6.16e-06									3	Unknown protein	Unknown								JGVv5.43.t01		CHR7_JGVV5_43_T01
GSVIVT01028042001	VIT_07s0005g00740					-2.21715	0.0217678					-2.94188	1.15e-09			-2.48438	0.00305976	3	Endo-1									JGVv5.72.t01		CHR7_JGVV5_72_T01
	VIT_07s0095g00150					-1.18926	2.7e-05											3	Retrovirus Pol polyprotein	Transposable elements viral and plasmid proteins.Protein from transposable element
	VIT_07s0104g00190	-1.76929	0.0388759	-3.67133	1.31e-05			-4.47323	3.59e-06									3	7S globulin precursor									JGVv104.156.t01		CHR7_JGVV104_156_T01
GSVIVT01000145001	VIT_07s0129g00370	-1.92507	0.0164543	-1.97516	0.0179581	-2.31989	0.00297884	-2.66902	0.000623031			-1.53434	9.7e-07					3	Unknown protein	Unknown								JGVv129.37.t01		CHR7_JGVV129_37_T01
GSVIVT01001154001	VIT_07s0151g01060			-1.35073	8.99e-07			-1.24148	1.34e-05									3	Chalcone isomerase	Metabolism.Secondary metabolism.Phenylpropanoid metabolism.Flavonoid metabolism.Flavonoid biosynthesis								JGVv151.6.t01		CHR7_JGVV151_6_T01
GSVIVT01034042001	VIT_08s0007g01530											-2.12093	1.2e-18					3	Zinc finger (C3HC4-type ring finger)	Regulation overview.Regulation of gene expression.Regulation of transcription.Transcription factor.Zinc finger C3HC4 family transcription factor								JGVv7.707.t01		CHR8_JGVV7_707_T01
GSVIVT01025620001 GSVIVT01025619001	VIT_08s0040g02490							-1.16867	1.01e-08									3	RAB GTPase ARA3	Transport overview.Macromolecule transport.Protein transport.Tethering factors	Signaling.Signaling pathway.G-protein signaling pathway							JGVv40.82.t01		CHR8_JGVV40_82_T01
GSVIVT01029882001	VIT_08s0056g00640	-1.04609	2.42e-06	-1.3859	2.54e-10	-1.02668	4.44e-06	-1.84805	1.17e-17			-1.11363	0.0137735			-1.02273	0.0271831	3	Transposon protein									JGVv56.53.t01		CHR8_JGVV56_53_T01
GSVIVT01029984001	VIT_08s0056g01690			-1.21573	2.19e-06													3	LrgB-like family protein	Unclear								JGVv56.148.t01		CHR8_JGVV56_148_T01
GSVIVT01030219001	VIT_08s0058g00980					-2.95457	0.0104058	-2.91335	0.0160747							-4.71146	0.00674506	3	Cationic peroxidase	Metabolism.Primary metabolism.Amino acid metabolism.Aromatic amino acid metabolism.Phenylalanine metabolism.Phenylalanine biosynthesis	Metabolism.Cellular metabolism.Methane metabolism	Response to stimulus.Stress response.Abiotic stress response.Oxidative stress response						JGVv58.48.t01		CHR8_JGVV58_48_T01
GSVIVT01016652001	VIT_09s0002g00130	-1.04122	1.2e-07	-1.6789	2.24e-18			-1.19428	9.57e-10			-1.29249	1.27e-08			-1.36877	0.0173821	3	H(+)-ATPase AHA10 (autoinhibited H(+)-ATPase isoform 10)	Metabolism.Primary metabolism.Generation of metabolite precursors and energy.Electron transport.Respiratory-chain phosphorylation	Transport overview.Primary Active Transporters.P-P-bond hydrolysis-driven transporters.P-type ATPase (P-ATPase).Plasma membrane H+ ATPase	Transport overview.Ion transport.Cation transport.Proton transport						JGVv2.8.t01		CHR9_JGVV2_8_T01
GSVIVT01016772001 GSVIVT01016773001	VIT_09s0002g01440															-1.02376	0.0428694	3	Early flowering 4	Signaling.Signaling pathway.Circadian clock Signaling								JGVv2.124.t01		CHR9_JGVV2_124_T01
GSVIVT01017087001	VIT_09s0002g04490			-1.14851	3.4e-07			-1.60099	1.55e-13					1.32848	2.35e-07			3	PDX1 (pyridoxine biosynthesis 1.3)	Metabolism.Primary metabolism.Coenzyme and prosthetic group metabolism.Pyridoxine metabolism								JGVv2.409.t01		CHR9_JGVV2_409_T01
GSVIVT01017261001	VIT_09s0002g06160			-1.17352	0.00218403			-1.28193	0.0005999					1.34493	0.0130755			3	Ser/thr specific protein kinase	Signaling.Signaling pathway.Protein kinase								JGVv2.555.t01		CHR9_JGVV2_555_T01
GSVIVT01038380001	VIT_09s0096g00090							-1.00114	9.74e-07									3	Hypoxia up-regulated 1 HSP70	Transport overview.Channels and pores.a-Type channels.Cation Channel-forming Heat Shock Protein-70	Metabolism.Primary metabolism.Protein metabolism and modification.Protein folding.Chaperone-mediated protein folding.HSP-mediated protein folding	Response to stimulus.Stress response.Abiotic stress response.Temperature stress response						JGVv96.8.t01		CHR9_JGVV96_8_T01
GSVIVT01021184001	VIT_10s0003g00990			-1.28276	5.62e-11			-1.18402	1.27e-09									3	Pyruvate decarboxylase isozyme 2	Metabolism.Primary metabolism.Carbohydrate metabolism.Glycolysis Gluconeogenesis	Metabolism.Primary metabolism.Organic acid metabolism.Pyruvate fermentation							JGVv3.90.t01		CHR10_JGVV3_90_T01
GSVIVT01021373001	VIT_10s0003g02620			-1.07072	0.000411012			-1.00046	0.00160745					-1.41708	0.172835			3	AWPM19	Signaling.Hormone Signaling.ABA Signaling.ABA-mediated Signaling pathway								JGVv3.236.t01		CHR10_JGVV3_236_T01
GSVIVT01021714001	VIT_10s0003g05380			-1.46431	3.16e-13			-2.0678	1.01e-24			-1.28067	7.3e-08					3	Cytochrome b5-like Fatty acid hydroxylase	Unclear								JGVv3.457.t01		CHR10_JGVV3_457_T01
GSVIVT01012636001	VIT_10s0116g00530	-1.42724	0.0101905	-2.57571	6.62e-07									1.7673	0.00572313			3	Thiazole biosynthetic enzyme									JGVv116.24.t01		CHR10_JGVV116_24_T01
GSVIVT01012648001	VIT_10s0116g00760	-1.12508	4.7e-05			-1.52156	9.1e-09					-1.07735	1.92e-05					3	Glucose-6-phosphate/phosphate translocator	Transport overview.Electrochemical Potential-driven Transporters.Porters.Drug/Metabolite Transporter.Triose-phosphate Transporter	Transport overview.Ion transport.Anion transport.Phosphate transport	Transport overview.Macromolecule transport.Carbohydrate transport.Sugar transport						JGVv116.35.t01		CHR10_JGVV116_35_T01
GSVIVT01015069001	VIT_11s0016g00960			-1.08957	0.000101622			-1.15584	2.83e-05					1.63298	0.0549015			3	Subtilase	Metabolism.Primary metabolism.Protein metabolism and modification.Proteolysis.Peptidase-mediated proteolysis.Subtilase-mediated proteolysis								JGVv16.75.t01		CHR11_JGVV16_75_T01
GSVIVT01015504001	VIT_11s0016g04970							-1.09078	1.17e-07									3	NADH-cytochrome b5 reductase	Transport overview.Primary Active Transporters.Oxidoreduction-driven transporters.a+-translocating NADH:Quinone Dhgenase	Metabolism.Primary metabolism.Generation of metabolite precursors and energy.Electron transport							JGVv16.446.t01		CHR11_JGVV16_446_T01
GSVIVT01023725001	VIT_11s0037g01120							-1.04779	1.05e-06									3	Cytochrome c oxidase subunit 6b	Metabolism.Primary metabolism.Generation of metabolite precursors and energy.Electron transport.Respiratory-chain phosphorylation	Transport overview.Primary Active Transporters.Oxidoreduction-driven transporters.Proton-translocating Cyt Oxidase							JGVv37.100.t01		CHR11_JGVV37_100_T01
GSVIVT01010896001	VIT_11s0103g00370			-1.43848	2.01e-08			-2.15246	2.47e-16					-1.0931	0.0569047			3	Cd2+-exporting ATPase HMA2 (Heavy metal ATPase 2)	Transport overview.Primary Active Transporters.P-P-bond hydrolysis-driven transporters.P-type ATPase (P-ATPase).heavy metal ATPase	Transport overview.Ion transport.Cation transport.Heavy metal ion transport							JGVv103.34.t01		CHR11_JGVV103_34_T01
	VIT_11s0103g00380			-1.38538	3.03e-09			-2.01521	4.1e-16					-1.28359	0.000515823			3	Cd2+-exporting ATPase HMA2 (Heavy metal ATPase 2)	Transport overview.Primary Active Transporters.P-P-bond hydrolysis-driven transporters.P-type ATPase (P-ATPase).heavy metal ATPase	Transport overview.Ion transport.Cation transport.Heavy metal ion transport							JGVv103.33.t01		CHR11_JGVV103_33_T01
GSVIVT01012889001	VIT_11s0118g00770			-1.75916	0.00255093	-1.4434	0.0135379	-1.54957	0.0119816			-1.81107	9.33e-05					3	Unknown protein	Unknown								JGVv118.67.t01		CHR11_JGVV118_67_T01
GSVIVT01020812001	VIT_12s0028g01120											-1.36035	7.18e-09					3	Amine oxidase	Metabolism.Primary metabolism.Amino acid metabolism.Arginine and proline metabolism.Urea cycle	Metabolism.Primary metabolism.Amino acid metabolism.Histidine metabolism	Metabolism.Primary metabolism.Amino acid metabolism.Aromatic amino acid metabolism.Tyrosine metabolism	Metabolism.Primary metabolism.Amino acid metabolism.Aromatic amino acid metabolism.Phenylalanine metabolism.Phenylalanine biosynthesis	Signaling.Hormone Signaling.Auxin Signaling.Auxin metabolism	Metabolism.Cellular metabolism.Nitrogen and sulfur metabolism.Nitrogen metabolism.Amine metabolism			JGVv28.274.t01		CHR12_JGVV28_274_T01
GSVIVT01030464001	VIT_12s0059g00970	-3.29182	0.0146242	-4.07301	0.00428486													3	Cellulose synthase CSLB04	Cellular process.Cellular component organization and biogenesis.Cell wall organization and biogenesis.Cell wall metabolism.Cell wall biosynthesis.Cellulose biosynthesis								JGVv59.91.t01		CHR12_JGVV59_91_T01
	VIT_13s0019g01440	-1.88944	3.78e-16	-1.36266	8.77e-09	-1.44769	3.83e-10	-1.43634	1.06e-09							-1.08161	2.17e-05	3	No hit	No hit								JGVv19.349.t01		CHR13_JGVV19_349_T01
GSVIVT01016307001	VIT_13s0019g04030	-1.10239	0.00014595	-2.28076	7.32e-16			-2.46347	3.2e-18			-1.43912	2.11e-09	1.30623	0.028115	-1.29979	0.0342437	3	Serine carboxypeptidase SCPL27	Metabolism.Cellular metabolism.Amino acid derivative metabolism.Cyanoamino acid metabolism	Metabolism.Primary metabolism.Protein metabolism and modification.Proteolysis.Peptidase-mediated proteolysis							JGVv19.123.t01		CHR13_JGVV19_123_T01
GSVIVT01016240001	VIT_13s0019g04600					-1.02264	8.32e-06											3	ABC protein 12 non-intrinsic	Transport overview.Macromolecule transport.Multidrug transport.Multidrug ABC transport								JGVv19.67.t01		CHR13_JGVV19_67_T01
GSVIVT01027361001	VIT_13s0047g00210	-3.57642	4.11e-09	-2.87802	3.66e-06	-3.10843	5.16e-07	-1.70595	0.00690427			-2.01864	1.29e-06					3	flavonol synthase	Metabolism.Secondary metabolism.Phenylpropanoid metabolism.Flavonoid metabolism.Flavonoid biosynthesis								JGVv47.72.t01		CHR13_JGVV47_72_T01
	VIT_13s0064g00460	-1.28395	3.9e-08	-1.69806	2.11e-13									1.089	0.0407907			3	Unknown protein	Unknown								JGVv64.121.t01		CHR13_JGVV64_121_T01
GSVIVT01032110001	VIT_13s0064g00810	-1.83458	2.26e-07	-1.65224	5.27e-06	-1.4377	7.94e-05	-1.84955	1.63e-07									3										JGVv64.95.t01		CHR13_JGVV64_95_T01
GSVIVT01032528001	VIT_14s0066g01790	-2.93085	0.000127368	-5.78815	1.61e-12			-4.74455	2.73e-09			-4.77895	1.6e-20					3	GASA like	Signaling.Hormone Signaling.Gibberellic acid Signaling.Gibberellic acid-mediated Signaling pathway	Diverse functions.Gene family with diverse functions.GASA family							JGVv66.164.t01		CHR14_JGVV66_164_T01
GSVIVT01011437001	VIT_14s0108g01020	-3.61682	1.28e-18	-4.77902	6.69e-29	-2.8396	2e-12	-6.15717	8.96e-42			-3.89766	1.53e-08	2.37473	0.0247713			3	Alpha-expansin 1 precursor	Signaling.Hormone Signaling.Auxin Signaling.Auxin-mediated Signaling pathway	Cellular process.Cell growth and death.Cell growth							JGVv108.94.t01		CHR14_JGVV108_94_T01
GSVIVT01011450001	VIT_14s0108g01110			-1.31134	2.84e-11			-1.26639	1.14e-10			-1.00299	5.82e-05					3	Cystathionine gamma-synthase isoform 2	Metabolism.Primary metabolism.Amino acid metabolism.Methionine metabolism	Metabolism.Primary metabolism.Amino acid metabolism.Cysteine metabolism	Metabolism.Cellular metabolism.Amino acid derivative metabolism.Selenoamino acid metabolism	Metabolism.Cellular metabolism.Nitrogen and sulfur metabolism.Nitrogen metabolism	Metabolism.Cellular metabolism.Nitrogen and sulfur metabolism.Sulfur metabolism	Metabolism.Primary metabolism.Amino acid metabolism.Cysteine and methionine metabolism			JGVv108.101.t01		CHR14_JGVV108_101_T01
	VIT_15s0048g00170	-1.5192	0.000125371	-1.10779	0.0172394			-1.26368	0.00155974									3	H(+)-ATPase 4 AHA4	Metabolism.Primary metabolism.Generation of metabolite precursors and energy.Electron transport.Respiratory-chain phosphorylation	Transport overview.Primary Active Transporters.P-P-bond hydrolysis-driven transporters.P-type ATPase (P-ATPase).Plasma membrane H+ ATPase	Transport overview.Ion transport.Cation transport.Proton transport						JGVv48.266.t01		CHR15_JGVV48_266_T01
GSVIVT01028812001	VIT_16s0050g01580	-1.1603	3.45e-08											1.23713	3.12e-06			3	UDP-glucose: anthocyanidin 5									JGVv50.108.t01		CHR16_JGVV50_108_T01
GSVIVT01038580001	VIT_16s0098g01580			-1.48319	1.48e-09	-1.52994	3.07e-10	-1.47217	1.6e-09									3	Heat shock protein 70	Metabolism.Primary metabolism.Protein metabolism and modification.Protein folding.Chaperone-mediated protein folding.HSP-mediated protein folding	Metabolism.Primary metabolism.Nucleobase							JGVv98.37.t01		CHR16_JGVV98_37_T01
GSVIVT01010633001	VIT_16s0100g00360													1.07457	5.48e-05			3	Per1	Unclear								JGVv100.91.t01		CHR16_JGVV100_91_T01
GSVIVT01008073001 GSVIVT01008072001	VIT_17s0000g05550	-1.17839	0.000157217	-1.34778	1.5e-05	-1.21164	7.02e-05	-1.49953	6.41e-07									3	Proton-dependent oligopeptide transport (POT) family protein	Transport overview.Electrochemical Potential-driven Transporters.Porters.Proton-dependent Oligopeptide Transporter	Transport overview.Macromolecule transport.Oligopeptide transport							JGVv0.428.t01		CHR17_JGVV0_428_T01
GSVIVT01007720001	VIT_17s0000g08660	-1.75016	2.69e-18	-2.05122	2.19e-24	-1.1453	2.31e-08	-1.73748	6.9e-18									3	Anthranilate phosphoribosyltransferase									JGVv0.154.t01		CHR17_JGVV0_154_T01
	VIT_18s0001g03380			-2.80819	0.00328048			-2.40962	0.0333027									3	No hit	No hit								JGVv170.15.t01		CHR18_RANDOM_JGVV170_15_T01
GSVIVT01036381001	VIT_18s0001g05700							-1.14853	3.12e-08									3	Unknown protein	Unknown								JGVv82.93.t01		CHR18_RANDOM_JGVV82_93_T01
GSVIVT01009087001	VIT_18s0001g06520			-1.15936	9.8e-09			-1.06824	1.03e-07			-1.11205	4.47e-06					3	Isoamylase protein.	Metabolism.Primary metabolism.Carbohydrate metabolism.Polysaccharide metabolism.Starch and sucrose metabolism.Starch biosynthesis catabolism.Starch branching								JGVv1.362.t01		CHR18_JGVV1_362_T01
GSVIVT01009322001	VIT_18s0001g08870	-2.28692	7.44e-15	-2.67649	4.23e-19	-2.02986	7.57e-12	-2.70025	2e-19			-2.61236	7.52e-18					3	Unknown	Unknown								JGVv1.565.t01		CHR18_JGVV1_565_T01
GSVIVT01009803001	VIT_18s0001g13340			-1.25623	1.17e-09			-1.17553	6.72e-09									3	Purple acid phosphatase 32- ATPAP32/PAP32	Metabolism.Primary metabolism.Coenzyme and prosthetic group metabolism.Riboflavin metabolism	Metabolism.Cellular metabolism.Phosphate metabolism							JGVv1.979.t01		CHR18_JGVV1_979_T01
GSVIVT01009931001	VIT_18s0001g14500							-1.00925	3.09e-06									3	SHD (shepherd)	Response to stimulus.Stress response.Biotic stress response.Plant-pathogen interaction								JGVv1.1087.t01		CHR18_JGVV1_1087_T01
GSVIVT01034778001	VIT_18s0075g00120							-1.21163	1.6e-07									3	Alpha-1									JGVv75.9.t01		CHR18_JGVV75_9_T01
GSVIVT01014774001	VIT_19s0015g01320			-1.08121	5.03e-06			-1.07321	7.01e-06									3	Calcium exchanger 5	Transport overview.Electrochemical Potential-driven Transporters.Porters.Ca2+:Cation Antiporter	Transport overview.Ion transport.Cation transport.Calcium transport							JGVv15.124.t01		CHR19_JGVV15_124_T01
NA	VV9128_at											-2.09973	3.82e-11					3										NA		NA
NA	VV2500_at									-4.54049	0.00107494	-3.57815	0.0115302					2										NA		NA
	TC67895					-3.66379	0.00158413	1.72951	0.00802379	-3.71093	0.00855073	-2.5164	0.00181945	-3.71789	4.83e-06			2	Retrotransposon protein
GSVIVT01024853001	VIT_06s0004g05660			2.3787	0.00828216			3.82822	9.39e-06	-3.26186	2.53e-09	-2.64985	5.17e-09	-3.07547	0.00281775			2	Glycosyl transferase family 1 protein	Metabolism.Primary metabolism.Carbohydrate metabolism								JGVv4.264.t01		CHR6_JGVV4_264_T01
NA	VV25661_at									-1.84724	0.0387251							2										NA		NA
GSVIVT01003326001	VIT_00s0187g00120	-4.19892	5.19e-09	2.10444	1.29e-11	-2.42298	1.17e-05	1.70548	1.89e-08	-1.74557	0.042797							2	Cystatin	Metabolism.Primary metabolism.Protein metabolism and modification.Proteolysis.Protease inhibition								JGVv187.11.t01		CHRUN_JGVV187_11_T01
NA	VV17167_at									-1.63791	0.0280574							2										NA		NA
GSVIVT01033348001	VIT_08s0007g07890			1.68119	2.25e-08			1.89763	1.23e-10	-1.60452	1.66e-05	-1.12036	0.00788079	-1.03769	0.0399082			2	Pentatricopeptide (PPR) repeat-containing	Diverse functions.Gene family with diverse functions.Pentatricopeptide domain family								JGVv7.108.t01		CHR8_JGVV7_108_T01
GSVIVT01029107001	VIT_11s0052g01800	-2.56581	8.12e-17			-2.22089	4.52e-13			-1.52641	8.46e-15							2	Constans-like 5	Development.Reproductive development.Flower development	Signaling.Signaling pathway.Circadian clock Signaling	Regulation overview.Regulation of gene expression.Regulation of transcription.Transcription factor.CO-like / B-box family transcriprion factor						JGVv52.6.t01		CHR11_JGVV52_6_T01
	TC58930			1.39392	5.61e-10			1.69502	3.26e-14	-1.1837	6.21e-08							2	No hit	No hit
GSVIVT01015484001	VIT_11s0016g04800							1.26684	0.00357543	-1.08408	0.00188775	-1.00054	0.00564403	-2.44584	8.14e-17			2	No hit	No hit								GSVIVT00015484001.t01		CHR11_GSVIVT00015484001_T01
NA	VV24847_at									-1.01714	0.000122276							2										NA		NA
GSVIVT01037070001	VIT_03s0088g00170									-1.0018	0.0418585			-1.0623	0.295277			2	Brassinosteroid insensitive 1-associated receptor kinase 1	Signaling.Hormone Signaling.Brassinosteroid Signaling.Brassinosteroid-mediated Signaling pathway								GSVIVT00037070001.t01		CHR3_GSVIVT00037070001_T01
	CB978560	2.44471	5.92e-09	1.71429	4.23e-05	1.72166	3.29e-05	2.10932	3.38e-07	1.15637	0.0464483	1.927	0.000555973					2	No hit	No hit
	CB969890			3.43449	0.00231513			1	2.34e-05									2	No hit	No hit
	CB976540	2.066	0.0469291	3.37994	1.69e-05	2.02922	0.037322	2.24126	0.00856614									2	No hit	No hit
	CF604588			1.29957	3.73e-05			1.37681	3.8e-05									2	No hit	No hit
	GSVIVT00000858001			1.47841	0.000120822			1.03385	0.0132801					-1.21785	0.00941794			2	HAT dimerisation domain-containing protein	Metabolism.Primary metabolism.Nucleobase
	GSVIVT00008143001													-1.94679	0.0588463			2	Non-LTR retroelement reverse transcriptase
	GSVIVT00024009001							3.07161	0.0115356					-3.05769	0.185711			2	No hit	No hit
	GSVIVT00034220001	2.68681	0.00132108											-1.91152	0.0352526			2	HAT dimerisation domain-containing protein	Metabolism.Primary metabolism.Nucleobase
	TC55786			1	0.000382624			3.42619	0.030857									2	No hit	No hit
	TC57423			1	0.0353382			1	0.00154597									2	No hit	No hit
	TC67526			4.44154	2.63e-06			5.26139	9.36e-08					-2.48131	0.238709			2	No hit	No hit
GSVIVT01003683001	VIT_00s0204g00020			1.37357	4.43e-09			1.24924	1.56e-07									2	Transcription factor	Regulation overview.Regulation of gene expression.Regulation of transcription.Transcription factor.Trihelix family transcription factor								JGVv204.2.t01		CHRUN_JGVV204_2_T01
GSVIVT01005754001	VIT_00s0291g00070	1.163	2.96e-06			1.17918	1.63e-06											2	Unknown protein	Unknown								JGVv291.6.t01		CHRUN_JGVV291_6_T01
GSVIVT01006485001	VIT_00s0375g00040	1.57779	0.000234008	3.70902	4.79e-19			1.7778	1.61e-05					-2.61706	1.32e-07			2	NAC domain-containing protein 25	Regulation overview.Regulation of gene expression.Regulation of transcription.Transcription factor.NAC family transcription factor								JGVv375.4.t01		CHRUN_JGVV375_4_T01
GSVIVT01002544001	VIT_00s0776g00020							1.13363	1.44e-06									2	Katanin p80 (WD repeat containing) subunit B 1	Cellular process.Cellular component organization and biogenesis.Cytoskeleton organization and biogenesis.Microtubule organization and biogenesis.Microtubule-driven movement								JGVv776.2.t01		CHRUN_JGVV776_2_T01
	VIT_00s2245g00010													-2.01957	1.36e-05			2	Transposon	Transposable elements viral and plasmid proteins.Protein from transposable element
GSVIVT01010112001	VIT_01s0010g00630			1.15565	4.13e-06			1.34794	5.25e-08									2	Pentatricopeptide (PPR) repeat-containing protein	Diverse functions.Gene family with diverse functions.Pentatricopeptide domain family								GSVIVT00010112001.t01		CHR1_GSVIVT00010112001_T01
GSVIVT01010338001	VIT_01s0010g02550	1.03348	3.88e-07															2	Cyclin-dependent kinase G-1	Cellular process.Cell growth and death	Regulation overview.Regulation of cell cycle							JGVv10.186.t01		CHR1_JGVV10_186_T01
GSVIVT01010353001	VIT_01s0010g02680													-3.6638	0.00226124	3.90455	0.0340079	2	DNA-binding storekeeper protein	Regulation overview.Regulation of gene expression.Regulation of transcription.Transcription factor.GeBP family transcription factor								GSVIVT00010353001.t01		CHR1_GSVIVT00010353001_T01
GSVIVT01012225001	VIT_01s0011g00410							1.06366	2.02e-06					-1.17506	2.16e-05			2	Nuclear transport factor 2 (NTF2)	Transport overview.Primary Active Transporters.P-P-bond hydrolysis-driven transporters.Nuclear mRNA Exporter	Transport overview.Nucleocytoplasmic transport							JGVv11.596.t01		CHR1_JGVV11_596_T01
GSVIVT01011872001	VIT_01s0011g03730	1.55271	0.00896267	3.57136	5.13e-11			4.1645	5.75e-13					-1.01214	0.201361	2.43077	0.000113259	2	(myb domain protein 62	Regulation overview.Regulation of gene expression.Regulation of transcription.Transcription factor.MYB family transcription factor								JGVv11.287.t01		CHR1_JGVV11_287_T01
GSVIVT01011807001	VIT_01s0011g04380			4.48059	0.00436849									-3.45267	0.0414424			2	Acyl-(acyl carrier protein) thioesterase	Metabolism.Primary metabolism.Lipid metabolism.Fatty acid metabolism.Fatty acid biosynthesis								JGVv11.223.t01		CHR1_JGVV11_223_T01
GSVIVT01011807001	VIT_01s0011g04390							1.14371	9.37e-05									2	Pentatricopeptide (PPR) repeat-containing protein	Diverse functions.Gene family with diverse functions.Pentatricopeptide domain family								JGVv11.222.t01		CHR1_JGVV11_222_T01
GSVIVT01020041001	VIT_01s0026g01880							1.42501	7.42e-12									2	Protein kinase APK1B	Signaling.Signaling pathway.Protein kinase								JGVv26.80.t01		CHR1_JGVV26_80_T01
GSVIVT01013737001	VIT_01s0127g00710	1.5246	9.56e-10	2.01243	1.96e-17	1.31548	1e-07	2.57304	4.62e-27			1.30726	0.000628297			1.11926	0.0212445	2	Mov34 STAM-binding protein	Transport overview.Macromolecule transport.Protein transport.Tethering factors	Metabolism.Primary metabolism.Protein metabolism and modification.Proteolysis.Peptidase-mediated proteolysis.Subtilase-mediated proteolysis							JGVv127.19.t01		CHR1_JGVV127_19_T01
GSVIVT01004938001	VIT_01s0244g00110	1.12492	3.15e-05	1.84971	1.66e-13	1.11866	6.6e-05	1.81247	1.42e-12					-1.4301	0.000964676	1.17191	0.0236621	2	Unknown protein	Unknown								JGVv244.10.t01		CHR1_JGVV244_10_T01
GSVIVT01019604001	VIT_02s0025g02110			3.2909	9.81e-05	4.36668	0.00349662	2.82352	0.000275687									2	No hit	No hit								JGVv25.196.t01		CHR2_JGVV25_196_T01
GSVIVT01024224001	VIT_03s0038g00050			1.21543	1.65e-09													2	BLH6 (BELL1-like homeodomain 5)	Regulation overview.Regulation of gene expression.Regulation of transcription.Transcription factor.Homeobox domain family transcription factor								JGVv38.408.t01		CHR3_JGVV38_408_T01
GSVIVT01031844001	VIT_03s0063g01380	2.50978	3.16e-10	3.31943	1.72e-16	1.61002	6.39e-05	2.62668	3.39e-11							2.86911	0.0424315	2	Unknown protein	Unknown								JGVv63.127.t01		CHR3_JGVV63_127_T01
GSVIVT01037015001	VIT_03s0088g00690	8.56865	5.31e-11	3.57487	0.00014006	3.53836	0.000109663	4.90011	1.87e-06					-2.00307	0.154472	2.84375	0.0293183	2	Pathogenesis-related protein 1 precursor (PRP 1)	Signaling.Hormone Signaling.Jasmonate salicylate signaling.Jasmonate Signaling.Jasmonate-mediated Signaling pathway	Response to stimulus.Stress response.Biotic stress response.Plant-pathogen interaction	Signaling.Hormone Signaling.Jasmonate salicylate signaling.Salicylic acid Signaling.Salicylic acid-responsive						JGVv88.51.t01		CHR3_JGVV88_51_T01
GSVIVT01035664001	VIT_04s0008g03790							1.11704	2.22e-05									2	Myb-related protein 3R-1 (Plant c-MYB-like protein 1) MYB3R1	Cellular process.Cell growth and death	Regulation overview.Regulation of gene expression.Regulation of transcription.Transcription factor.MYB family transcription factor							JGVv8.357.t01		CHR4_JGVV8_357_T01
	VIT_04s0023g00890			1.09541	0.00132279			1.22722	0.00026291									2	Transposon protein Ac/Ds sub-class	Transposable elements viral and plasmid proteins.Protein from transposable element
GSVIVT01026304001	VIT_04s0043g00220	1.02555	0.00715292	1.6773	2.59e-06			1.75101	6.88e-07									2	Amine oxidase	Metabolism.Primary metabolism.Amino acid metabolism.Arginine and proline metabolism.Urea cycle	Metabolism.Primary metabolism.Amino acid metabolism.Histidine metabolism	Metabolism.Primary metabolism.Amino acid metabolism.Aromatic amino acid metabolism.Tyrosine metabolism	Metabolism.Primary metabolism.Amino acid metabolism.Aromatic amino acid metabolism.Phenylalanine metabolism.Phenylalanine biosynthesis	Signaling.Hormone Signaling.Auxin Signaling.Auxin metabolism	Metabolism.Cellular metabolism.Nitrogen and sulfur metabolism.Nitrogen metabolism.Amine metabolism			JGVv43.18.t01		CHR4_JGVV43_18_T01
GSVIVT01026588001	VIT_04s0044g00510							1.13018	2.48e-07									2	GT2-like trihelix DNA-binding protein	Regulation overview.Regulation of gene expression.Regulation of transcription.Transcription factor.Trihelix family transcription factor								JGVv44.131.t01		CHR4_JGVV44_131_T01
GSVIVT01026546001	VIT_04s0044g00850			1.4634	2.55e-11			1.07584	2.09e-06									2	WNK6 (Arabidopsis WNK kinase 6)	Signaling.Signaling pathway.Protein kinase								JGVv44.109.t01		CHR4_JGVV44_109_T01
GSVIVT01021078001	VIT_05s0029g00040			1.29134	7.04e-10			1.38237	3.37e-11									2	Cyclin-dependent kinase inhibitor (KIP-related protein 4)	Cellular process.Cell growth and death	Regulation overview.Regulation of cell cycle							JGVv29.112.t01		CHR5_JGVV29_112_T01
GSVIVT01035037001	VIT_05s0077g01320							1.15987	5.52e-05									2	Pentatricopeptide (PPR) repeat-containing protein	Diverse functions.Gene family with diverse functions.Pentatricopeptide domain family								JGVv77.105.t01		CHR5_JGVV77_105_T01
GSVIVT01035091001	VIT_05s0077g01790			1.00126	4.29e-06													2	Triacylglycerol lipase	Metabolism.Primary metabolism.Lipid metabolism.Glycerolipid metabolism.Glycerolipid catabolism								JGVv77.149.t01		CHR5_JGVV77_149_T01
GSVIVT01024935001	VIT_06s0004g04950													-1.09781	0.00162921	1.01478	0.00954556	2	Scarecrow-like transcription factor 14 SCL14	Regulation overview.Regulation of gene expression.Regulation of transcription.Transcription factor.GRAS family transcription factor								JGVv4.329.t01		CHR6_JGVV4_329_T01
GSVIVT01036148001	VIT_06s0080g00270							1.24275	5.94e-08									2	Zinc finger (C2H2 type) protein (WIP3)	Regulation overview.Regulation of gene expression.Regulation of transcription.Transcription factor.C2H2 family transcription factor								JGVv80.92.t01		CHR6_JGVV80_92_T01
GSVIVT01036059001	VIT_06s0080g01110			1.34515	1.89e-08													2	Transcription factor (E2F) E2F1	Cellular process.Cell growth and death	Regulation overview.Regulation of gene expression.Regulation of transcription.Transcription factor.E2F/DP family transcription factor							JGVv80.14.t01		CHR6_JGVV80_14_T01
GSVIVT01028213001	VIT_07s0005g02300	1.00262	1.18e-05	1.64799	3.49e-14			1.96726	1.23e-19									2	EDA32 (embryo sac development arrest 32)	Development.Reproductive development.Embryo development								JGVv5.224.t01		CHR7_JGVV5_224_T01
GSVIVT01022335001	VIT_07s0031g02440	1.89408	7.54e-07	3.16887	1.54e-21	3.02257	1.68e-15	3.89794	1.9e-27									2	Amino acid permease 3	Transport overview.Electrochemical Potential-driven Transporters.Porters.Amino Acid/Auxin Permease	Transport overview.Macromolecule transport.Amino acid transport							JGVv31.221.t01		CHR7_JGVV31_221_T01
GSVIVT01011038001	VIT_07s0104g00920			4.77315	0.00600683			1	5.4e-06									2	No hit	No hit								JGVv104.83.t01		CHR7_JGVV104_83_T01
GSVIVT01011037001	VIT_07s0104g00930			1.78233	5.47e-05			2.40018	2.49e-08									2	Gibberellin receptor GID1L2	Signaling.Hormone Signaling.Gibberellic acid Signaling.Gibberellic acid-mediated Signaling pathway								JGVv104.82.t01		CHR7_JGVV104_82_T01
GSVIVT01000760001	VIT_07s0141g00810			1.03463	1.57e-06													2	Zinc finger									JGVv141.44.t01		CHR7_JGVV141_44_T01
	VIT_07s0151g00380	1.74555	1.07e-06	2.2912	8.13e-14	1.19086	0.000603694	2.8258	1.9e-18			1.06227	0.013561					2	No hit	No hit								PDVv1533.1.t01		CHR7_RANDOM_PDVV1533_1_T01
GSVIVT01001172001	VIT_07s0151g00810							1.18913	1.45e-09									2	Unknown protein	Unknown								JGVv151.21.t01		CHR7_JGVV151_21_T01
GSVIVT01033998001	VIT_08s0007g01940													-1.69076	3.69e-05	1.15951	0.0161627	2	UDP-sulfoquinovose:DAG sulfoquinovosyltransferase	Metabolism.Primary metabolism.Lipid metabolism.Glycerolipid metabolism.Glycerolipid biosynthesis								JGVv7.668.t01		CHR8_JGVV7_668_T01
GSVIVT01033623001 GSVIVT01033622001	VIT_08s0007g05250							1.06314	2.16e-07									2	Cig3	Signaling.Hormone Signaling.Cytokinin Signaling.Cytokinin-mediated Signaling pathway	Metabolism.Primary metabolism.Nucleobase							JGVv7.355.t01		CHR8_JGVV7_355_T01
GSVIVT01033565001	VIT_08s0007g05810			1.33426	3.41e-09			1.26574	2.5e-08									2	Calmodulin-binding									JGVv7.302.t01		CHR8_JGVV7_302_T01
	VIT_08s0007g07940			3.33343	6.18e-05			6.12911	1.52e-10					-2.23018	0.420627			2	No hit	No hit								JGVv7.104.t01		CHR8_JGVV7_104_T01
GSVIVT01033271001	VIT_08s0007g08590			1.15286	5.35e-07			1.49079	4.38e-11									2	Pentatricopeptide (PPR) repeat-containing protein	Diverse functions.Gene family with diverse functions.Pentatricopeptide domain family								JGVv7.41.t01		CHR8_JGVV7_41_T01
GSVIVT01033258001	VIT_08s0007g08730			1.23872	4.49e-10													2	ABC transporter A member 1	Transport overview.Macromolecule transport.Multidrug transport.Multidrug ABC transport								JGVv7.30.t01		CHR8_JGVV7_30_T01
GSVIVT01030286001	VIT_08s0058g00470	1.51157	0.0329677	2.8874	8.71e-06									-2.94609	0.00141631			2	Abscisic acid receptor PYL4 RCAR10	Signaling.Hormone Signaling.ABA Signaling.ABA-mediated Signaling pathway								JGVv58.93.t01		CHR8_JGVV58_93_T01
GSVIVT01016905001	VIT_09s0002g02680							1.24825	1.4e-09									2	Early flowering 3	Signaling.Signaling pathway.Circadian clock Signaling	Development	Signaling.Signaling pathway.Light Signaling.Red/Far red light Signaling						JGVv2.244.t01		CHR9_JGVV2_244_T01
	VIT_09s0002g03540							1.21983	2.46e-08			1.27151	6.59e-07			1.06355	0.0390193	2	MYB divaricata	Development.Reproductive development.Flower development	Regulation overview.Regulation of gene expression.Regulation of transcription.Transcription factor.MYB family transcription factor							JGVv2.322.t01		CHR9_JGVV2_322_T01
GSVIVT01017142001	VIT_09s0002g04940							1.28814	2.52e-07									2	R protein PRF disease resistance protein	Response to stimulus.Stress response.Biotic stress response.Plant-pathogen interaction.R proteins from Plant-pathogen interaction								JGVv2.445.t01		CHR9_JGVV2_445_T01
GSVIVT01017148001	VIT_09s0002g05040							1.36034	9.54e-09									2	RPS5 (resistant to p. syringae 5)	Response to stimulus.Stress response.Biotic stress response.Plant-pathogen interaction.R proteins from Plant-pathogen interaction	Diverse functions.Gene family with diverse functions.NBS-LRR superfamily							JGVv2.452.t01		CHR9_JGVV2_452_T01
GSVIVT01017378001	VIT_09s0002g07510					1.01507	0.00777321											2	Pentatricopeptide (PPR) repeat-containing protein	Diverse functions.Gene family with diverse functions.Pentatricopeptide domain family								JGVv2.668.t01		CHR9_JGVV2_668_T01
GSVIVT01021218001	VIT_10s0003g01300							1.2761	1.95e-07									2	Transcription factor	Regulation overview.Regulation of gene expression.Regulation of transcription.Transcription factor.Trihelix family transcription factor								JGVv3.118.t01		CHR10_JGVV3_118_T01
GSVIVT01021224001	VIT_10s0003g01370							1.02479	1.3e-06									2	Unknown protein	Unknown								JGVv3.124.t01		CHR10_JGVV3_124_T01
GSVIVT01021305001	VIT_10s0003g02090			4.95991	2.58e-05			3.67599	0.000326013									2	Lipase GDSL	Unclear								JGVv3.189.t01		CHR10_JGVV3_189_T01
GSVIVT01021366001	VIT_10s0003g02580														0.381668			2	ABC transporter B member 14	Transport overview.Macromolecule transport.Multidrug transport.Multidrug ABC transport								JGVv3.233.t01		CHR10_JGVV3_233_T01
GSVIVT01015284001	VIT_11s0016g02980			3.05856	6.79e-06			2.49986	0.000378416					-2.48592	0.00115853			2	Unknown protein	Unknown								JGVv16.261.t01		CHR11_JGVV16_261_T01
GSVIVT01032341001	VIT_11s0065g01160							1.60362	0.000516029									2	Translation initiation factor eIF-2B epsilon subunit	Metabolism.Primary metabolism.Protein metabolism and modification.Protein synthesis.Translation.Translational initiation	Transport overview.Macromolecule transport.RNA transport							JGVv65.96.t01		CHR11_JGVV65_96_T01
GSVIVT01023197001	VIT_12s0035g01410			1.41085	9.34e-05													2	No hit	No hit								JGVv35.77.t01		CHR12_JGVV35_77_T01
GSVIVT01030058001	VIT_12s0057g00690			1.1809	2.46e-08													2	Histidine kinase (AHK2)	Signaling.Hormone Signaling.Cytokinin Signaling.Cytokinin-mediated Signaling pathway								JGVv57.61.t01		CHR12_JGVV57_61_T01
GSVIVT01030631001	VIT_12s0059g02530	3.17674	0.0001836	3.38548	3.95e-05			2.28182	0.00765228					-1.24684	0.0842796			2	fringe-related protein	Unclear								JGVv59.240.t01		CHR12_JGVV59_240_T01
GSVIVT01013307001	VIT_12s0121g00050							1.25595	4.15e-05									2	R protein MLA10	Response to stimulus.Stress response.Biotic stress response.Plant-pathogen interaction.R proteins from Plant-pathogen interaction								JGVv121.5.t01		CHR12_JGVV121_5_T01
GSVIVT01000448001	VIT_12s0134g00470			5.55606	0.00660931									-1.69649	0.344185	3.0312	0.0438507	2	No hit	No hit								JGVv134.39.t01		CHR12_JGVV134_39_T01
GSVIVT01000842001	VIT_13s0019g01110			1.17014	0.00015221													2	R protein PRF disease resistance protein	Response to stimulus.Stress response.Biotic stress response.Plant-pathogen interaction.R proteins from Plant-pathogen interaction								JGVv143.18.t01		CHR13_RANDOM_JGVV143_18_T01
GSVIVT01016325001	VIT_13s0019g03850													-1.05857	0.00961399			2	Acyl-CoA oxidase ACX3	Metabolism.Primary metabolism.Lipid metabolism.Fatty acid metabolism.Alpha-linolenic acid metabolism	Metabolism.Secondary metabolism.Iba metabolism	Metabolism.Primary metabolism.Lipid metabolism.Fatty acid metabolism.Fatty acid biosynthesis.Unsaturated fatty acid biosynthesis	Cellular process.Cellular component organization and biogenesis.Organelle organization and biogenesis.Peroxisome organization and biogenesis
GSVIVT01012413001	VIT_13s0067g01050													-1.07835	0.0284091			2	Transposon protein Ac/Ds sub-class	Transposable elements viral and plasmid proteins.Protein from transposable element
GSVIVT01001449001	VIT_13s0158g00230	1.19957	0.000262972	1.36172	1.38e-05													2	IMP dehydrogenase/GMP reductase	Metabolism.Primary metabolism.Nucleobase								JGVv158.21.t01		CHR13_JGVV158_21_T01
GSVIVT01001450001	VIT_13s0158g00240	1.33084	0.00160685	1.17422	0.00323077													2	No hit	No hit								JGVv158.22.t01		CHR13_JGVV158_22_T01
GSVIVT01011442001 GSVIVT01011443001	VIT_14s0108g01050			1.04323	0.000194355			1.36395	3.92e-07									2	Pentatricopeptide (PPR) repeat-containing protein	Diverse functions.Gene family with diverse functions.Pentatricopeptide domain family								JGVv108.97.t01		CHR14_JGVV108_97_T01
GSVIVT01001846001	VIT_14s0171g00480							1.1349	4.7e-06									2	F-box domain containing protein	Metabolism.Primary metabolism.Protein metabolism and modification.Proteolysis.cytoplasmic and nuclear protein degradation.Ubiquitin-mediated proteolysis								JGVv171.45.t01		CHR14_JGVV171_45_T01
GSVIVT01027162001	VIT_15s0046g00320							1.15854	6.35e-08									2	Myc2 bHLH protein	Signaling.Hormone Signaling.Jasmonate salicylate signaling.Jasmonate Signaling.Jasmonate-mediated Signaling pathway	Response to stimulus.Stress response.Biotic stress response.Plant-pathogen interaction	Regulation overview.Regulation of gene expression.Regulation of transcription.Transcription factor.bHLH family transcription factor						JGVv46.298.t01		CHR15_JGVV46_298_T01
GSVIVT01027078001	VIT_15s0046g01050							1.52934	4.37e-11									2	Abscisic acid receptor PYL9 RCAR1	Signaling.Hormone Signaling.ABA Signaling.ABA-mediated Signaling pathway								JGVv46.243.t01		CHR15_JGVV46_243_T01
GSVIVT01027478001	VIT_15s0048g02260	1.39723	3.22e-09					1.42304	7.72e-10					-1.72748	5.55e-05	1.34022	0.00872205	2	Calcium-binding EF hand	Unknown								JGVv48.69.t01		CHR15_JGVV48_69_T01
GSVIVT01027477001 GSVIVT01027476001	VIT_15s0048g02270					-1.02084	5.96e-07	1.24354	5.47e-10					-1.00663	2.49e-05			2	No apical meristem cup-shaped cotyledon2	Regulation overview.Regulation of gene expression.Regulation of transcription.Transcription factor.NAC family transcription factor								JGVv48.68.t01		CHR15_JGVV48_68_T01
GSVIVT01008549001	VIT_17s0000g01330	1.0986	0.000441798	1.26347	1.33e-05									-1.03142	0.0102731			2	Unknown protein	Unknown								JGVv0.806.t01		CHR17_JGVV0_806_T01
GSVIVT01008458001	VIT_17s0000g02180							1.00725	3.62e-06									2	Unknown protein	Unknown								JGVv0.731.t01		CHR17_JGVV0_731_T01
GSVIVT01008270001	VIT_17s0000g03850			1.18152	1.09e-07													2	Aluminum-activated malate transporter 9	Transport overview.Electrochemical Potential-driven Transporters.Porters.Aromatic Acid Exporter	Response to stimulus.Stress response.Abiotic stress response.Heavy metal stress response.Aluminium stress response	Transport overview.Macromolecule transport.Organic ion transport.Organic anion transport.Malate transport.Malate excretion						JGVv0.585.t01		CHR17_JGVV0_585_T01
GSVIVT01007816001	VIT_17s0000g07780			1.39358	3.64e-12			1.3191	4.69e-11									2	Calmodulin-binding protein	Signaling.Signaling pathway.Calcium sensors and Signaling	Response to stimulus.Stress response.Biotic stress response.Plant-pathogen interaction							JGVv0.231.t01		CHR17_JGVV0_231_T01
GSVIVT01034499001	VIT_18s0072g00910							1.01145	0.000326276									2	5'-3' exonuclease	Metabolism.Primary metabolism.Nucleobase								JGVv72.35.t01		CHR18_JGVV72_35_T01
	VIT_18s0117g00380	1.45118	0.00930838			1.15196	0.0494667	1.44821	0.00933104									2	R protein L6	Response to stimulus.Stress response.Biotic stress response.Plant-pathogen interaction.R proteins from Plant-pathogen interaction								PDVv117.24.t01		CHR18_PDVV117_24_T01
GSVIVT01014707001	VIT_19s0015g00740			1.20642	1.43e-09													2	Prefoldin	Metabolism.Primary metabolism.Protein metabolism and modification.Protein folding								JGVv15.70.t01		CHR19_JGVV15_70_T01
GSVIVT01020402001	VIT_19s0027g00770													-1.05306	0.287014			2	HAT dimerisation domain-containing protein	Metabolism.Primary metabolism.Nucleobase
GSVIVT01026429001	VIT_04s0044g01880	-2.72353	0.00371118			-3.89297	2.4e-05			-5.70586	3.63e-27	-1.55505	0.000159767	-1.5664	0.191166			1	Auxin Efflux Carrier	Signaling.Hormone Signaling.Auxin Signaling.Auxin transport	Transport overview.Electrochemical Potential-driven Transporters.Porters.Auxin Efflux Carrier							JGVv44.17.t01		CHR4_JGVV44_17_T01
	CN007096	-1.61573	0.0083143			-1.74552	0.00154558			-5.18871	0.0049919			-1.97268	0.222859			1	No hit	No hit
	TC68586	-3.75995	0.00194353							-4.6696	0.0345868				0.0360169			1	RNase H domain-containing protein	Transposable elements viral and plasmid proteins.Protein from transposable element
GSVIVT01002106001	VIT_00s0615g00020	-2.52541	1.29e-06	-1.60205	0.00318558	-1.72186	0.00105552	-1.51691	0.00738117	-4.54339	0.049941			-2.41131	0.0620721			1	Cinnamyl alcohol dehydrogenase	Metabolism.Secondary metabolism.Phenylpropanoid metabolism.Phenylpropanoid biosynthesis								JGVv615.2.t01		CHRUN_JGVV615_2_T01
GSVIVT01018259001	VIT_15s0021g01720					-2.38921	0.0053063			-3.94559	0.0217176			-2.43263	0.151956			1	Calcium-binding protein	Unknown								GSVIVT00018259001.t01		CHR15_GSVIVT00018259001_T01
GSVIVT01011350001	VIT_14s0108g00050	-2.69296	0.0252364	-2.72224	0.0023107	-4.30714	1.66e-06	-2.61397	0.00145983	-3.5589	0.000181593	-2.486	0.00775054					1	Ethylene-responsive transcription factor WRINKLED 1	Signaling.Hormone Signaling.Ethylene Signaling.Ethylene-mediated Signaling pathway	Regulation overview.Regulation of gene expression.Regulation of transcription.Transcription factor.AP2 family transcription factor							JGVv108.5.t01		CHR14_JGVV108_5_T01
	CD798378	-3.22544	1.6e-08			-2.49731	2.83e-06			-2.84195	0.000679616							1	No hit	No hit
	VIT_16s0148g00010					-4.89698	0.00827736			-2.49812	0.00187893			-2.35004	0.057162			1	Receptor kinase homolog LRK10	Signaling.Signaling pathway.Protein kinase								PDVv148.1.t01		CHR16_PDVV148_1_T01
GSVIVT01030358001	VIT_12s0059g00030									-2.39294	1.98e-09			-2.26217	3.94e-08			1	Unknown protein	Unknown								JGVv59.2.t01		CHR12_JGVV59_2_T01
GSVIVT01022165001	VIT_07s0031g01010	-1.82369	0.00721412	-1.44233	0.0353647	-3.20833	4.96e-07	-1.56852	0.017918	-2.36991	0.00058054			-2.53126	0.000145361	-1.47427	0.048661	1	L-ascorbate oxidase	Metabolism.Primary metabolism.Organic acid metabolism.Ascorbate and aldarate metabolism	Transport overview.Incompletely characterized transport systems.Recognized transporters of unknown biochemical mechanism.Iron/Lead Transporter.Oxidase-dep Fe2+ Transporter	Response to stimulus.Stress response.Abiotic stress response.Oxidative stress response						JGVv31.90.t01		CHR7_JGVV31_90_T01
GSVIVT01016563001	VIT_13s0019g01040									-2.32252	3.84e-09			-2.14668	4.55e-09			1	Unknown protein	Unknown								JGVv19.369.t01		CHR13_JGVV19_369_T01
GSVIVT01011914001	VIT_01s0011g03360					-2.49593	3.56e-10			-2.29859	0.021548			-4.20524	3.82e-07			1	Unknown	Unknown								JGVv11.324.t01		CHR1_JGVV11_324_T01
	CK906663	-2.53711	9.02e-22			-1.34807	2.92e-08			-2.29726	1.95e-15	-1.20686	0.00812536	-1.68673	8.68e-05			1	No hit	No hit
	BQ792978	-4.0739	0.000254552			-5.0785	2.03e-07			-2.23677	0.0164812			-3.57758	0.0144949			1	No hit	No hit
NA	VV9229_at									-2.07733	0.0088802	-2.61319	0.000941407					1										NA		NA
NA	VV7675_at									-2.01689	0.000450937	-2.71881	7.11e-06					1										NA		NA
GSVIVT01028057001	VIT_07s0005g00890	-2.3085	1.24e-17	-1.80301	8.61e-13	-1.85747	1.25e-12	-1.21159	1.18e-06	-1.86059	1.6e-05			-1.09061	0.368555	-2.16068	0.0372112	1	Polygalacturonase GH28	Cellular process.Cellular component organization and biogenesis.Cell wall organization and biogenesis.Cell wall metabolism.Cell wall modification.Pectin modification								JGVv5.87.t01		CHR7_JGVV5_87_T01
GSVIVT01012654001	VIT_10s0116g00820					-1.84627	4.03e-08	-1.28487	0.000246148	-1.78107	8.46e-17	-1.86103	5.66e-05					1	Adenosine/AMP deaminase	Metabolism.Primary metabolism.Nucleobase								JGVv116.40.t01		CHR10_JGVV116_40_T01
NA	VV11784_at									-1.66338	0.0417953	-1.91918	0.0339762					1										NA		NA
GSVIVT01012056001	VIT_01s0011g02060	-1.56052	0.000133844							-1.5894	8.37e-06			-1.15896	0.00266265			1	CYP86B1	Metabolism.Cellular metabolism.Oxidation reduction.Cytochrome P450 oxidoreductase								JGVv11.440.t01		CHR1_JGVV11_440_T01
GSVIVT01023906001	VIT_03s0038g03530					-2.75197	0.0080188			-1.55042	4.2e-10			-2.14811	3.43e-07			1	LYS/HIS transporter 7	Transport overview.Electrochemical Potential-driven Transporters.Porters.Amino Acid/Auxin Permease	Transport overview.Macromolecule transport.Amino acid transport							JGVv38.119.t01		CHR3_JGVV38_119_T01
GSVIVT01018628001	VIT_16s0022g00660	-2.83801	2.59e-25	-1.04155	0.000250117	-2.9051	1.61e-25	-1.15546	2.87e-05	-1.51443	0.000338014							1	Trehalose-6-phosphate phosphatase	Metabolism.Primary metabolism.Carbohydrate metabolism.Polysaccharide metabolism.Starch and sucrose metabolism	Metabolism.Primary metabolism.Carbohydrate metabolism.Oligosaccharide metabolism.Trehalose metabolism							JGVv22.159.t01		CHR16_JGVV22_159_T01
GSVIVT01011687001	VIT_01s0011g05470					-1.08936	0.033176			-1.39799	0.013105			-1.54356	0.00060962			1	PGPS/D12	Unknown								JGVv11.116.t01		CHR1_JGVV11_116_T01
GSVIVT01036490001	VIT_14s0083g00580	-2.30895	8.42e-30	-1.98913	2.94e-22	-1.94431	1.26e-21	-2.01679	2.43e-23	-1.39272	1.54e-18							1	S-adenosyl-L-methionine decarboxylase	Metabolism.Primary metabolism.Amino acid metabolism.Arginine and proline metabolism.Urea cycle	Metabolism.Primary metabolism.Amino acid metabolism.Methionine metabolism	Metabolism.Secondary metabolism.Polyamine metabolism.Polyamine biosynthesis						JGVv83.50.t01		CHR14_JGVV83_50_T01
GSVIVT01015119001	VIT_11s0016g01470					-1.52699	7.79e-11			-1.38644	1.26e-07			-1.51022	3.14e-05			1	Lecithine cholesterol acyltransferase	Metabolism.Primary metabolism.Lipid metabolism.Glycerolipid metabolism.Glycerophospholipid metabolism	Metabolism.Primary metabolism.Lipid metabolism.Steroid metabolism							JGVv16.124.t01		CHR11_JGVV16_124_T01
GSVIVT01014316001	VIT_19s0014g02490					-1.29389	1.32e-05			-1.33339	0.00185371			-1.26359	0.000835567			1	VQ motif-containing protein	Unknown								JGVv14.220.t01		CHR19_JGVV14_220_T01
GSVIVT01015500001	VIT_11s0016g04940	-2.1288	3.11e-22			-2.09659	1.66e-21	-1.2337	2.46e-08	-1.20335	2.39e-07					-1.04872	0.00093249	1	Zinc finger (CCCH-type) family protein	Regulation overview.Regulation of gene expression.Regulation of transcription.Transcription factor.C3H family transcription factor								JGVv16.443.t01		CHR11_JGVV16_443_T01
NA	VV3653_at									-1.17061	0.0391696	-1.57585	0.00308763					1										NA		NA
GSVIVT01014415001	VIT_19s0014g03410	-2.12485	4.64e-09	-1.20166	0.00141171	-1.57387	1.01e-05			-1.03111	0.0397021			-1.29363	0.00541576			1	Late embryogenesis abundant protein	Response to stimulus.Stress response.Abiotic stress response.Desiccation stress response								JGVv14.304.t01		CHR19_JGVV14_304_T01
	CB342099	-1.32138	0.0235248											-1.6968	0.292805			1	Cytidine/deoxycytidylate deaminase	Metabolism.Primary metabolism.Nucleobase
	CB971164	-2.143	0.000266651			-1.95565	0.000824493							-1.52074	0.112616			1	No hit	No hit
	CD714685					-2.61188	3.43e-05							-1.31282	0.246085			1	Retrotransposon protein
	CD802411	-1.72729	0.00306348			-1.77112	0.00147697							-1.96054	0.0175725			1	No hit	No hit
	CF074649					-2.67211	0.000596602							-2.47281	0.0720717			1	No hit	No hit
	CF414894	-3.13705	0.00564535	-5.37259	2.52e-05	-2.83562	0.00832961	-4.21837	0.000323142									1	No hit	No hit
	CF603611	-1.44272	0.00116084			-1.88799	8.76e-06							-2.0869	0.00241502			1	No hit	No hit
	CF607707	-3.05405	0.000432907			-2.75707	0.000413293							-2.19104	0.344185			1	No hit	No hit
	CN545839	-1.45795	0.0034378			-1.42791	0.00311264							-1.75804	0.022903			1	No hit	No hit
	DT004362	-1.35741	9.9e-08			-1.67411	1.06e-11									-1.08207	0.000378625	1	No hit	No hit
	DT033162	-4.25009	0.000225633			-2.97945	0.00133607							-2.23038	0.290907			1	Integrase
	DT034255													-2.70024	0.0676627			1	No hit	No hit
	DT035776													-1.76527	0.0405363			1	No hit	No hit
	GSVIVT00003975001	-1.23754	0.00851363															1	Unknown protein	Unknown
	GSVIVT00008397001					-1.05095	0.00201555											1	Unknown protein	Unknown
	GSVIVT00012615001					-1.07747	0.00203749							-1.18239	0.0560488			1	R protein disease resistance protein	Response to stimulus.Stress response.Biotic stress response.Plant-pathogen interaction.R proteins from Plant-pathogen interaction
	GSVIVT00018971001	-4.26236	0.0268617	-3.12365	0.0358072			-3.96776	0.00728819									1	No hit	No hit
	GSVIVT00031843001	-2.09139	0.00134855											-1.62337	0.0595107			1	Endonuclease/exonuclease/phosphatase	Metabolism.Primary metabolism.Nucleobase
	TC53461													-2.76567	0.000345836			1	No hit	No hit
	TC54175	-2.66302	0.0242449			-2.68019	0.0219768											1	No hit	No hit
	TC55692	-1.76558	0.00892469	1.20869	0.0333458	-2.03305	0.00175179							-2.86334	0.0328946			1	No hit	No hit
	TC55993	-2.00718	8e-07			-1.15534	0.00696038											1	NADH dehydrogenase subunit 3	Metabolism.Primary metabolism.Generation of metabolite precursors and energy.Electron transport.Respiratory-chain phosphorylation	Transport overview.Primary Active Transporters.Oxidoreduction-driven transporters.Proton-translocating NADH Dehydrogenase
	TC58913	-2.20702	2.14e-12			-2.47877	1.05e-14							-2.14315	7.72e-05			1	No hit	No hit
	TC62921	-3.38201	0.0154684			-2.65825	0.0154904											1	Retrotransposon Karma DNA	Transposable elements viral and plasmid proteins.Protein from transposable element
	TC66660	-1.2009	0.0266986											-1.61285	0.0352315			1	No hit	No hit
	TC67237					-3.60201	0.0113527											1	No hit	No hit
	TC67651													-1.7266	0.011554			1	No hit	No hit
	TC68470					-2.59856	0.0498615											1	No hit	No hit
	TC69617	-3.85489	3.32e-18			-2.09227	7.97e-08							-2.208	0.0346046			1	No hit	No hit
	TC70976					-1.11772	0.00119391							-1.35898	0.00396093			1	No hit	No hit
GSVIVT01003140001	VIT_00s0179g00350	-1.31783	2.44e-09			-1.50902	4.85e-12											1	Pyruvate kinase isozyme A									JGVv179.32.t01		CHRUN_JGVV179_32_T01
GSVIVT01003326001	VIT_00s0187g00130	-1.41579	9.11e-11	-1.2841	7.21e-09	-1.11342	4.04e-07	-1.46343	5.95e-12									1	Tonoplast dicarboxylate transporter	Transport overview.Electrochemical Potential-driven Transporters.Porters.Divalent Anion:Na+ Symporter	Transport overview.Macromolecule transport.Organic ion transport.Organic anion transport.Malate transport.Vacuolar malate transport							JGVv187.12.t01		CHRUN_JGVV187_12_T01
GSVIVT01003335001	VIT_00s0187g00210					-2.33092	9.49e-10							-1.24473	0.00312723			1	Rho GDP-dissociation inhibitor 2	Signaling.Signaling pathway.G-protein signaling pathway								JGVv187.19.t01		CHRUN_JGVV187_19_T01
	VIT_00s0204g00090	-1.14771	0.00947486															1	Ribonuclease H	Transposable elements viral and plasmid proteins.Protein from transposable element
	VIT_00s0226g00010													-1.91523	0.000433068			1	Retrotransposon	Transposable elements viral and plasmid proteins.Protein from transposable element
	VIT_00s0227g00030													-1.02341	0.0097188			1	Gag-pol polyprotein	Transposable elements viral and plasmid proteins.Protein from transposable element								PDVv227.1.t01		CHRUN_PDVV227_1_T01
GSVIVT01004123001	VIT_00s0227g00120													-1.12384	0.00374986			1	Ribonuclease H	Transposable elements viral and plasmid proteins.Protein from transposable element
GSVIVT01005023001	VIT_00s0250g00020			-1.05564	1.52e-07													1	Protein tyrosine phosphatase	Signaling.Signaling pathway.Protein phosphatase								JGVv250.2.t01		CHRUN_JGVV250_2_T01
	VIT_00s0287g00060													-1.35138	0.0435944			1	Unknown	Unknown
GSVIVT01006970001 GSVIVT01006971001 GSVIVT01006972001	VIT_00s0454g00030					-1.64841	0.000239806	-1.02754	0.0425844									1	Subtilisin protease	Metabolism.Primary metabolism.Protein metabolism and modification.Proteolysis.Peptidase-mediated proteolysis.Subtilase-mediated proteolysis								JGVv454.2.t01		CHRUN_JGVV454_2_T01
	VIT_00s0888g00030					-1.25456	0.00131873							-1.8837	0.000432064			1	Transposon	Transposable elements viral and plasmid proteins.Protein from transposable element
	VIT_00s1231g00020					-2.45716	0.000369264							-1.6977	0.0251958			1	Unknown	Unknown
GSVIVT01004567001	VIT_00s1430g00010					-1.08337	0.000923233											1	Protein kinase	Signaling.Signaling pathway.Protein kinase								JGVv1430.1.t01		CHRUN_JGVV1430_1_T01
	VIT_00s1581g00020	-1.47439	0.0458975															1	Ribonuclease H	Transposable elements viral and plasmid proteins.Protein from transposable element
	VIT_00s1766g00020													-2.81479	0.060469			1	Transposon	Transposable elements viral and plasmid proteins.Protein from transposable element
	VIT_00s1810g00010													-1.09978	0.0986985			1	Unknown	Unknown
	VIT_00s2617g00010													-1.63745	0.00543688			1	Ribonuclease H	Transposable elements viral and plasmid proteins.Protein from transposable element
	VIT_01s0010g01300	-1.02459	0.0495246											-1.24263	0.101949			1	Retrovirus Pol polyprotein	Transposable elements viral and plasmid proteins.Protein from transposable element
GSVIVT01010210001	VIT_01s0010g01450					-1.08314	2.94e-06											1	Unknown protein	Unknown								JGVv10.98.t01		CHR1_JGVV10_98_T01
GSVIVT01011679001	VIT_01s0011g05560					-1.01634	3e-07											1	Jasmonate ZIM domain-containing protein 3	Signaling.Hormone Signaling.Jasmonate salicylate signaling.Jasmonate Signaling.Jasmonate-mediated Signaling pathway	Response to stimulus.Stress response.Biotic stress response.Plant-pathogen interaction	Regulation overview.Regulation of gene expression.Regulation of transcription.Transcription factor.ZIM family transcription factor	Regulation overview.Regulation of gene expression.Regulation of transcription.Transcription factor.JAZ family transcription factor					JGVv11.108.t01		CHR1_JGVV11_108_T01
	VIT_01s0127g00080													-1.26163	0.0894706			1	Reverse transcriptase	Transposable elements viral and plasmid proteins.Protein from transposable element
	VIT_02s0012g01540	-2.22238	0.00217423			-2.17493	0.00356133											1	Zinc finger (C3HC4-type ring finger)	Regulation overview.Regulation of gene expression.Regulation of transcription.Transcription factor.Zinc finger C3HC4 family transcription factor								PDVv12.153.t01		CHR2_PDVV12_153_T01
GSVIVT01019417001	VIT_02s0025g00400	-1.37094	1.43e-11			-1.32697	5.97e-11											1	D111/G-patch domain-containing protein	Unknown								JGVv25.38.t01		CHR2_JGVV25_38_T01
GSVIVT01019561001	VIT_02s0025g01700	-1.02476	4.27e-06															1	RNA polymerase II transcriptional coactivator KELP	Regulation overview.Regulation of gene expression.Regulation of transcription.Transcription factor.COAP15	Regulation overview.Regulation of gene expression.Regulation of transcription.Transcriptional co-activation							JGVv25.159.t01		CHR2_JGVV25_159_T01
GSVIVT01019855001	VIT_02s0025g04390	-1.11983	0.000698999			-3.44136	5.27e-21	-1.02605	0.00350216									1	SEU1 protein	Development.Reproductive development.Flower development	Regulation overview.Regulation of gene expression.Regulation of transcription.Adaptation of transcription factors							JGVv25.398.t01		CHR2_JGVV25_398_T01
GSVIVT01019899001	VIT_02s0025g04790	-1.41555	9.89e-07	-1.90392	3.44e-11	-1.38806	1.35e-06	-1.35663	1.54e-06					-1.27111	0.013537	-1.90155	0.0004446	1	Hydrogenobyrinic acid a									JGVv25.436.t01		CHR2_JGVV25_436_T01
GSVIVT01015819001	VIT_03s0017g01700					-1.19556	3.6e-08	-1.33722	1.11e-09					-1.1696	2.33e-05			1	Glycine cleavage system H protein									JGVv17.102.t01		CHR3_JGVV17_102_T01
GSVIVT01024100001	VIT_03s0038g01540														0.149118			1	R protein PRF disease resistance protein	Response to stimulus.Stress response.Biotic stress response.Plant-pathogen interaction.R proteins from Plant-pathogen interaction								JGVv38.300.t01		CHR3_JGVV38_300_T01
	VIT_03s0038g01900	-3.13333	0.00257589															1	Transposon	Transposable elements viral and plasmid proteins.Protein from transposable element
	VIT_03s0038g04300													-1.01037	0.0448192			1	Retrovirus Pol polyprotein	Transposable elements viral and plasmid proteins.Protein from transposable element
GSVIVT01038466001	VIT_03s0097g00070	-3.2993	7.43e-05	-1.85362	0.018632	-2.61326	0.000501478	-1.736	0.0274733					-2.70966	0.258887			1	Lectin protein kinase	Signaling.Signaling pathway.Protein kinase								JGVv97.7.t01		CHR3_JGVV97_7_T01
GSVIVT01035539001	VIT_04s0008g02590	-2.38162	8.53e-26	-1.16186	4.46e-07	-1.87423	1.19e-16											1	Selenoprotein	Unknown								JGVv8.241.t01		CHR4_JGVV8_241_T01
GSVIVT01035638001	VIT_04s0008g03530													-1.05189	0.0328436			1	Ankyrin repeat	Transport overview.Accessory factors involved in transport.Auxiliary transport proteins.Ankyrin	Diverse functions.Gene family with diverse functions.Ankyrin domain family							JGVv8.331.t01		CHR4_JGVV8_331_T01
GSVIVT01019071001	VIT_04s0023g00730	-1.20269	3.05e-09			-1.2941	1.29e-10											1	Aspartyl protease family	Metabolism.Primary metabolism.Protein metabolism and modification.Proteolysis.Peptidase-mediated proteolysis								JGVv23.289.t01		CHR4_JGVV23_289_T01
GSVIVT01035248001	VIT_04s0079g00610															1.03682	8.81e-05	1	Early nodulin ENOD18 protein	Response to stimulus.Stress response								JGVv79.48.t01		CHR4_JGVV79_48_T01
GSVIVT01017716001	VIT_05s0020g01100	-1.50914	4.64e-05	-1.22608	0.0012095			-1.02123	0.0119713					-2.47391	0.135121			1	Myb domain protein 61	Regulation overview.Regulation of gene expression.Regulation of transcription.Transcription factor.MYB family transcription factor								JGVv20.99.t01		CHR5_JGVV20_99_T01
GSVIVT01038201001	VIT_05s0094g00970	-1.08828	0.000117077											-1.03241	0.00504794			1	Transposase AC	Transposable elements viral and plasmid proteins.Protein from transposable element
	VIT_05s0124g00110													-1.41398	0.00025355			1	Transposon	Transposable elements viral and plasmid proteins.Protein from transposable element
GSVIVT01013580001	VIT_05s0124g00560					-1.30555	1.03e-10											1	UDP-galactose transporter 6	Transport overview.Electrochemical Potential-driven Transporters.Porters.Drug/Metabolite Transporter.CMP-Sialate:CMP Antiporter								JGVv124.47.t01		CHR5_JGVV124_47_T01
GSVIVT01025323001	VIT_06s0004g01620														0.0422625			1	No hit	No hit								JGVv4.631.t01		CHR6_JGVV4_631_T01
GSVIVT01036120001	VIT_06s0080g00460	-1.79742	9.33e-13			-2.05533	8.78e-17											1	Nuclear transcription factor Y subunit B related	Regulation overview.Regulation of gene expression.Regulation of transcription.Transcription factor.CCAAT family transcription factor.HAP3-type-type								JGVv80.73.t01		CHR6_JGVV80_73_T01
GSVIVT01028046001	VIT_07s0005g00780					-1.9263	0.00111295							-2.61616	0.105656			1	No hit	No hit								JGVv5.76.t01		CHR7_JGVV5_76_T01
GSVIVT01028050001	VIT_07s0005g00820	-1.2251	3.35e-05	-1.79099	2.34e-10	-1.43362	4.17e-07	-1.87604	2.21e-11					-1.63953	0.0310707	1.99216	0.013902	1	AP2-like ethylene-responsive transcription factor	Signaling.Hormone Signaling.Ethylene Signaling.Ethylene-mediated Signaling pathway	Regulation overview.Regulation of gene expression.Regulation of transcription.Transcription factor.AP2 family transcription factor.ERF subfamily transcription factor							JGVv5.80.t01		CHR7_JGVV5_80_T01
GSVIVT01028058001	VIT_07s0005g00900	-1.17956	0.0265857			-1.06442	0.039324											1	No hit	No hit								GSVIVT00028058001.t01		CHR7_GSVIVT00028058001_T01
GSVIVT01028435001	VIT_07s0005g04420	-1.03061	9.68e-07			-1.02049	8.45e-07											1	Exostosin (Xyloglucan galactosyltransferase KATAMARI 1)	Metabolism.Primary metabolism.Carbohydrate metabolism.Oligosaccharide metabolism.Glycan metabolism.Glycan structures-biosynthesis1								JGVv5.412.t01		CHR7_JGVV5_412_T01
GSVIVT01028454001	VIT_07s0005g04620	-2.40674	2.11e-05	-1.49525	0.0056417	-1.74343	0.000709183	-1.56284	0.00356342									1	Unknown	Unknown								JGVv5.432.t01		CHR7_JGVV5_432_T01
	VIT_07s0005g04810													-1.25929	0.0104205			1	Retrovirus Pol polyprotein	Transposable elements viral and plasmid proteins.Protein from transposable element
GSVIVT01022099001	VIT_07s0031g00340	-1.04837	8.42e-06			-1.20008	1.83e-07											1	F-box domain containing protein	Metabolism.Primary metabolism.Protein metabolism and modification.Proteolysis.cytoplasmic and nuclear protein degradation.Ubiquitin-mediated proteolysis								JGVv31.31.t01		CHR7_JGVV31_31_T01
GSVIVT01003562001	VIT_07s0197g00130					-1.19299	8.16e-05							-1.00748	0.00335633			1	Disease resistance protein (TIR-NBS-LRR class)	Diverse functions.Gene family with diverse functions.NBS-LRR superfamily	Response to stimulus.Stress response.Biotic stress response							JGVv197.10.t01		CHR7_JGVV197_10_T01
	VIT_08s0007g02390	-1.04944	5.46e-06															1	Retrovirus Pol polyprotein	Transposable elements viral and plasmid proteins.Protein from transposable element
GSVIVT01033920001	VIT_08s0007g02620	-1.74156	1.59e-12			-1.45433	4.33e-09											1	Ribosomal protein S17 (RPS17A) 40S	Metabolism.Primary metabolism.Protein metabolism and modification.Protein synthesis.Ribosome								JGVv7.606.t01		CHR8_JGVV7_606_T01
GSVIVT01033593001	VIT_08s0007g05560	-2.63862	9.73e-16	-2.35529	2.66e-13	-2.52025	3.26e-14	-2.43225	5.75e-14									1	Protein kinase	Signaling.Signaling pathway.Protein kinase								JGVv7.325.t01		CHR8_JGVV7_325_T01
GSVIVT01033545001	VIT_08s0007g06000													-1.06252	0.000293566			1	Glucan endo-1									JGVv7.283.t01		CHR8_JGVV7_283_T01
GSVIVT01033518001	VIT_08s0007g06280	-1.5798	1.29e-14			-1.73323	7.1e-18											1	Unknown	Unknown								JGVv7.260.t01		CHR8_JGVV7_260_T01
GSVIVT01030328001	VIT_08s0058g00150	-1.85441	0.0495904			-2.49408	0.00417506							-1.61243	0.147548			1	Ammonium transporter 2	Transport overview.Channels and pores.a-Type channels.Ammonia Channel Transporter	Metabolism.Cellular metabolism.Nitrogen and sulfur metabolism.Nitrogen metabolism.Nitrogen assimilation	Transport overview.Ion transport.Cation transport.Ammonium transport						JGVv58.119.t01		CHR8_JGVV58_119_T01
GSVIVT01016701001	VIT_09s0002g00700	-1.85553	5.07e-06			-2.61095	4.84e-11											1	Dormancy/auxin associated protein	Signaling.Hormone Signaling.Auxin Signaling.Auxin-mediated Signaling pathway								JGVv2.53.t01		CHR9_JGVV2_53_T01
GSVIVT01016728001	VIT_09s0002g00950					-1.19231	0.000475576											1	Nucleoside diphosphate kinase family protein	Metabolism.Primary metabolism.Nucleobase								JGVv2.78.t01		CHR9_JGVV2_78_T01
GSVIVT01016876001	VIT_09s0002g02390	-1.30116	0.0072942											-1.46742	0.0244335			1	Phospholipase D epsilon	Metabolism.Primary metabolism.Lipid metabolism.Glycerolipid metabolism.Glycerophospholipid metabolism.Glycerophospholipid catabolism	Metabolism.Primary metabolism.Lipid metabolism.Ether lipid metabolism	Signaling.Signaling pathway.Calcium sensors and Signaling	Transport overview.Macromolecule transport.Protein transport.Protein coat	Metabolism.Primary metabolism.Lipid metabolism.Glycerolipid metabolism.Glycerophospholipid metabolism.Glycerophospholipid catabolism	Signaling.Signaling pathway.Phosphatidylinositol Signaling			JGVv2.215.t01		CHR9_JGVV2_215_T01
GSVIVT01017084001	VIT_09s0002g04460	-4.01169	0.0422104			-3.60009	0.0178298	-3.18022	0.0371678									1	Peroxidase 48 (Atperox P48)	Metabolism.Primary metabolism.Amino acid metabolism.Aromatic amino acid metabolism.Phenylalanine metabolism.Phenylalanine biosynthesis	Metabolism.Cellular metabolism.Methane metabolism	Response to stimulus.Stress response.Abiotic stress response.Oxidative stress response						JGVv2.406.t01		CHR9_JGVV2_406_T01
	VIT_09s0018g00280													-1.71545	4.97e-07			1	Transposon	Transposable elements viral and plasmid proteins.Protein from transposable element
GSVIVT01021101001	VIT_10s0003g00170					-1.21635	1.64e-07											1	Dehydration-induced 19	Response to stimulus.Stress response.Abiotic stress response.Drought stress response								JGVv3.16.t01		CHR10_JGVV3_16_T01
GSVIVT01021525001	VIT_10s0003g03870			-1.03065	5.2e-07			-1.05587	1.2e-07									1	Ornithine aminotransferase	Metabolism.Primary metabolism.Amino acid metabolism.Arginine and proline metabolism								JGVv3.346.t01		CHR10_JGVV3_346_T01
GSVIVT01026274001	VIT_10s0042g01250					-1.12048	2.7e-08											1	NPR1-like protein 3	Regulation overview.Regulation of gene expression.Regulation of transcription.Transcription factor.TRAF	Response to stimulus.Stress response.Biotic stress response	Signaling.Hormone Signaling.Jasmonate salicylate signaling.Salicylic acid Signaling.Salicylic acid-mediated Signaling pathway						JGVv42.98.t01		CHR10_JGVV42_98_T01
GSVIVT01023631001	VIT_11s0037g00440	-2.63133	2.19e-13			-3.46762	2.97e-17	-1.18638	0.000813256									1	Hydroxycinnamoyl-CoA shikimate/quinate hydroxycinnamoyltransferase	Metabolism.Secondary metabolism.Phenylpropanoid metabolism.Phenylpropanoid biosynthesis								JGVv37.41.t01		CHR11_JGVV37_41_T01
	VIT_11s0065g00910													-1.87066	0.00566238			1	Retrovirus Pol polyprotein	Transposable elements viral and plasmid proteins.Protein from transposable element
	VIT_11s0103g00730													-1.20654	0.0217174			1	Retrovirus Pol polyprotein	Transposable elements viral and plasmid proteins.Protein from transposable element
	VIT_12s0028g02060	-1.41897	0.00638602			-2.17302	1.27e-05							-1.77222	0.353845			1	Copia protein	Transposable elements viral and plasmid proteins.Protein from transposable element
	VIT_12s0057g00660	-1.01969	0.0102324											-1.30415	0.00690843			1	Retrotransposable element Tf2	Transposable elements viral and plasmid proteins.Protein from transposable element
GSVIVT01000442001	VIT_12s0134g00420	-1.05836	1.39e-07															1	Leucine-rich repeat family protein	Diverse functions.Gene family with diverse functions.NBS-LRR superfamily								JGVv134.34.t01		CHR12_JGVV134_34_T01
GSVIVT01016383001	VIT_13s0019g03270					-1.26089	3.12e-09											1	Phosphate translocator protein2									JGVv19.194.t01		CHR13_JGVV19_194_T01
	VIT_13s0019g04830					-1.20666	0.0301278							-1.78579	0.029853			1	No hit	No hit
	VIT_13s0019g04840	-1.018	0.00100138			-1.24953	2.75e-05							-1.38288	0.000963535			1	Ribonuclease H	Transposable elements viral and plasmid proteins.Protein from transposable element
	VIT_13s0019g04960													-1.42139	6.93e-06			1	Transposon	Transposable elements viral and plasmid proteins.Protein from transposable element
	VIT_13s0047g00270													-2.45397	0.00183471			1	Copia protein	Transposable elements viral and plasmid proteins.Protein from transposable element
GSVIVT01032814001	VIT_13s0067g00960					-1.10867	6.44e-08											1	Ser/Thr protein kinase	Signaling.Signaling pathway.Protein kinase								JGVv67.188.t01		CHR13_JGVV67_188_T01
GSVIVT01012412001	VIT_13s0067g01010	-1.73101	2.1e-11			-1.74643	4.97e-12							-1.78824	1.52e-09			1	Unknown protein	Unknown
	VIT_13s0067g01030	-1.99895	7.74e-07			-1.54474	2.67e-05							-1.72137	0.000161706			1	Transposon	Transposable elements viral and plasmid proteins.Protein from transposable element
GSVIVT01032633001	VIT_13s0067g03600	-1.08095	1.45e-07															1	RSZ33 (Arginine/serine-rich Zinc knuckle-containing protein 33)	Transport overview.Primary Active Transporters.P-P-bond hydrolysis-driven transporters.Nuclear mRNA Exporter	Metabolism.Primary metabolism.Nucleobase							JGVv67.18.t01		CHR13_JGVV67_18_T01
GSVIVT01036594001	VIT_13s0084g00150	-1.30311	3.99e-09			-1.19987	6.71e-08											1	Choline kinase	Metabolism.Primary metabolism.Amino acid metabolism.Glycine								JGVv84.15.t01		CHR13_JGVV84_15_T01
	VIT_13s0084g00200													-1.34518	6.57e-05			1	Transposon	Transposable elements viral and plasmid proteins.Protein from transposable element
GSVIVT01001444001	VIT_13s0158g00170					-2.67814	0.000215253							-2.2031	0.00117178			1	R protein MLA10	Response to stimulus.Stress response.Biotic stress response.Plant-pathogen interaction.R proteins from Plant-pathogen interaction								JGVv158.15.t01		CHR13_JGVV158_15_T01
	VIT_14s0006g00390													-1.00921	0.0213223			1	Retrovirus Pol polyprotein	Transposable elements viral and plasmid proteins.Protein from transposable element
GSVIVT01031026001	VIT_14s0006g02900					-1.32669	2.5e-10	-1.04129	9.66e-07									1	Monoglyceride lipase	Metabolism.Primary metabolism.Lipid metabolism.Glycerolipid metabolism.Glycerolipid catabolism								JGVv6.186.t01		CHR14_JGVV6_186_T01
	VIT_14s0036g01030	-1.11481	3.49e-08			-1.2446	3.48e-10											1	Ankyrin repeat	Diverse functions.Gene family with diverse functions.Ankyrin domain family								JGVv36.36.t01		CHR14_JGVV36_36_T01
	VIT_14s0060g00650	-1.04921	0.0188522			-2.15583	5.35e-07							-1.93695	0.0366093			1	No hit	No hit								JGVv60.190.t01		CHR14_JGVV60_190_T01
GSVIVT01031163001	VIT_14s0060g01970													-1.1491	8.97e-05			1	F-box domain containing protein	Metabolism.Primary metabolism.Protein metabolism and modification.Proteolysis.cytoplasmic and nuclear protein degradation.Ubiquitin-mediated proteolysis								JGVv60.65.t01		CHR14_JGVV60_65_T01
GSVIVT01032476001	VIT_14s0066g01290													-2.79437	0.129224			1	Exonuclease	Metabolism.Primary metabolism.Nucleobase								JGVv66.117.t01		CHR14_JGVV66_117_T01
GSVIVT01032530001	VIT_14s0066g01810					-2.42444	0.00361626											1	SAG101 (senescence-associated gene 101)	Metabolism.Primary metabolism.Lipid metabolism.Glycerolipid metabolism.Glycerolipid catabolism	Development.Senescence							JGVv66.166.t01		CHR14_JGVV66_166_T01
GSVIVT01032557001	VIT_14s0066g02080			-3.10875	0.0223712	-1	0.00233212											1	AAA-type ATPase family protein	Diverse functions.Gene family with diverse functions.AAA-type ATPase domain family								JGVv66.192.t01		CHR14_JGVV66_192_T01
	VIT_15s0024g00100	-1.02057	0.027141			-1.01284	0.0159964							-1.20529	0.0382735			1	Retrovirus Pol polyprotein	Transposable elements viral and plasmid proteins.Protein from transposable element
	VIT_15s0045g01240	-1.43905	7.66e-05			-1.95786	6.09e-09							-1.49154	0.00265887			1	No hit	No hit
GSVIVT01027508001	VIT_15s0048g02000	-1.00137	5.65e-06															1	Homeodomain GLABROUS1	Regulation overview.Regulation of gene expression.Regulation of transcription.Transcription factor.Homeobox domain family transcription factor								JGVv48.94.t01		CHR15_JGVV48_94_T01
	VIT_16s0022g00790					-1.61549	0.00701436							-1.94563	0.026475			1	Ribonuclease H	Transposable elements viral and plasmid proteins.Protein from transposable element
GSVIVT01018514001	VIT_16s0022g01800	-1.08016	4.69e-07															1	RRNA-processing protein EBP2	Metabolism.Primary metabolism.Nucleobase								JGVv22.64.t01		CHR16_JGVV22_64_T01
GSVIVT01024352001	VIT_16s0039g01700	-1.06925	1.4e-06			-1.08745	8.6e-07											1	Inositol 1									JGVv39.110.t01		CHR16_JGVV39_110_T01
	VIT_16s0050g02720	-3.26852	0.00599374			-5.61292	2.28e-06							-1.52308	0.0963388			1	Receptor kinase homolog LRK10	Signaling.Signaling pathway.Protein kinase								JGVv50.7.t01		CHR16_JGVV50_7_T01
	VIT_16s0098g01480													-1.48407	0.0128604			1	Retrovirus Pol polyprotein	Transposable elements viral and plasmid proteins.Protein from transposable element
GSVIVT01001006001	VIT_16s0148g00020					-3.96625	0.00878487							-2.16803	0.00197134			1	Ser/Thr receptor-like kinase1	Signaling.Signaling pathway.Protein kinase								JGVv148.1.t01		CHR16_JGVV148_1_T01
	VIT_16s0148g00060					-5.33324	0.00106491							-1.43793	0.36723			1	Receptor kinase homolog LRK10	Signaling.Signaling pathway.Protein kinase								JGVv148.5.t01		CHR16_JGVV148_5_T01
	VIT_17s0000g02950	-1.42625	2.26e-09			-3.02939	7.05e-41	-1.66695	4.21e-14					-1.18567	0.0371473			1	Glutathione S-transferase 25 GSTU7	Metabolism.Primary metabolism.Coenzyme and prosthetic group metabolism.Peptide derived compounds biosynthesis.Glutathione metabolism	Response to stimulus.Stress response.Abiotic stress response.Oxidative stress response							JGVv0.664.t01		CHR17_JGVV0_664_T01
GSVIVT01007687001	VIT_17s0000g08910					-1.20949	0.000100397											1	Unknown protein	Unknown								JGVv0.130.t01		CHR17_JGVV0_130_T01
GSVIVT01001779001	VIT_18s0001g02930	-4.4979	0.0311994															1	No hit	No hit								JGVv170.5.t01		CHR18_RANDOM_JGVV170_5_T01
GSVIVT01008926001	VIT_18s0001g03680	-1.56181	3.69e-12			-1.82167	3.29e-16											1	Protein kinase	Signaling.Signaling pathway.Protein kinase								JGVv1.223.t01		CHR18_JGVV1_223_T01
GSVIVT01009575001	VIT_18s0001g11240					-1.74579	0.0041655							-1.67652	0.171815			1	MAPKKK5 (Mitogen-activated protein kinase kinase kinase 5)	Signaling.Hormone Signaling.Ethylene Signaling.Ethylene-mediated Signaling pathway	Signaling.Signaling pathway.Protein kinase.MAPK cascade							JGVv1.787.t01		CHR18_JGVV1_787_T01
GSVIVT01009615001	VIT_18s0001g11620													-1.98937	1.27e-08			1	WAK receptor protein kinase	Signaling.Signaling pathway.Protein kinase								JGVv1.818.t01		CHR18_JGVV1_818_T01
	VIT_18s0001g13470													-1.76736	0.00260509			1	No hit	No hit
	VIT_18s0072g01280													-1.62307	1.5e-07			1	Ribonuclease H	Transposable elements viral and plasmid proteins.Protein from transposable element
GSVIVT01012784001	VIT_18s0117g00150	-2.48702	5.09e-35			-2.66076	4.59e-39	-1.02903	5.28e-07			-1.39388	3.4e-08			-1.08724	1.77e-05	1	Heterogeneous nuclear ribonucleoprotein A1/A3	Metabolism.Primary metabolism.Nucleobase								JGVv117.35.t01		CHR18_JGVV117_35_T01
GSVIVT01013442001	VIT_18s0122g00510													-1.05226	6.99e-06			1	6-phosphofructokinase									JGVv122.79.t01		CHR18_JGVV122_79_T01
GSVIVT01013359001	VIT_18s0122g01430					-1.29784	0.0176371	1.05106	0.0280756					-1.66007	0.0102568			1	flavin-containing monooxygenase 1	Metabolism.single reactions	Metabolism.Cellular metabolism.Oxidation reduction.Flavin-containing monooxygenase							JGVv122.5.t01		CHR18_JGVV122_5_T01
GSVIVT01014339001	VIT_19s0014g02720	-1.10169	7.01e-07			-1.62155	2.49e-14											1	Unknown protein	Unknown								JGVv14.239.t01		CHR19_JGVV14_239_T01
GSVIVT01014770001	VIT_19s0015g01280	-1.92884	0.0127289			-6.38677	6.86e-10	-2.13158	0.00198142					-2.21503	0.169773			1	Myb domain protein 103	Regulation overview.Regulation of gene expression.Regulation of transcription.Transcription factor.MYB family transcription factor								JGVv15.120.t01		CHR19_JGVV15_120_T01
GSVIVT01020441001	VIT_19s0027g00470					-1.16354	3.45e-07											1	SNARE-associated protein	Unclear								JGVv27.94.t01		CHR19_JGVV27_94_T01
NA	VV3024_at											-1.00492	0.0256663					1										NA		NA
GSVIVT01037349001	VIT_06s0009g02590									-8.49414	1.72e-43	-4.16571	0.00222716						Pectinesterase family	Cellular process.Cellular component organization and biogenesis.Cell wall organization and biogenesis.Cell wall metabolism.Cell wall modification.Pectin modification								JGVv9.102.t01		CHR6_JGVV9_102_T01
GSVIVT01031259001	VIT_14s0060g00940	-2.37223	2.94e-12	-2.05459	1.74e-09	-2.30801	9.79e-11	-2.54582	1.85e-12	-6.8207	0.00161511								Unknown	Unknown								JGVv60.163.t01		CHR14_JGVV60_163_T01
GSVIVT01024607001	VIT_06s0004g07680									-6.25222	7.7e-05								Nodulin	Response to stimulus.Stress response.Biotic stress response								JGVv4.76.t01		CHR6_JGVV4_76_T01
GSVIVT01014382001	VIT_19s0014g03090	-2.01545	0.0017033			-2.99218	5.6e-07			-5.7965	2.91e-08	-1.54811	0.0262947	-2.23685	0.0272063				CBS domain-containing protein	Unknown								JGVv14.272.t01		CHR19_JGVV14_272_T01
	VIT_04s0023g00580			-1.89318	0.00133408					-5.79533	0.010669			-2.57665	0.249907				Auxin-responsive SAUR32	Signaling.Hormone Signaling.Auxin Signaling.Auxin-mediated Signaling pathway	Signaling.Hormone Signaling.Auxin Signaling.Auxin responsive							PDVv23.303.t01		CHR4_PDVV23_303_T01
	VIT_18s0001g01460					-4.06398	0.00840805			-5.73339	0.000241358								No hit	No hit								JGVv1.96.t01		CHR18_JGVV1_96_T01
GSVIVT01001181001	VIT_07s0151g00700									-5.72814	4.75e-05								EDA4 (embryo sac development arrest 4)	Development.Reproductive development.Embryo development	Transport overview.Incompletely characterized transport systems.Putative transport protein.Transporter unknown	Transport overview.Macromolecule transport.Lipid transport						JGVv151.29.t01		CHR7_JGVV151_29_T01
	CN545717									-5.62951	0.000116663			-3.67969	0.137132				No hit	No hit
GSVIVT01019456001	VIT_02s0025g00790					3.17644	0.0439996			-5.61449	0.00249553								Cation/hydrogen exchanger (CHX18)	Transport overview.Electrochemical Potential-driven Transporters.Porters.Monovalent Cation:Proton Antiporter-2	Transport overview.Ion transport.Cation transport.Proton transport							JGVv25.74.t01		CHR2_JGVV25_74_T01
GSVIVT01033458001	VIT_08s0007g06860	3.22736	0.000284579	5.32649	6.45e-09	-2.99493	0.000966166			-5.53733	1.96e-08								Pinene synthase	Metabolism.Secondary metabolism.Terpenoid metabolism.Monoterpenoid metabolism.Monoterpenoid biosynthesis								JGVv7.205.t01		CHR8_JGVV7_205_T01
GSVIVT01013458001	VIT_18s0122g00290							1.17902	1.2e-05	-5.47709	0.00154387	3.43414	0.0305137						Unknown protein	Unknown								JGVv122.95.t01		CHR18_JGVV122_95_T01
GSVIVT01029173001	VIT_11s0052g01200	-3.29498	0.0184339	-5.24683	0.000354251	-5.36615	0.000161337	-3.03397	0.0307546	-5.42461	6.84e-36	-3.92234	8.22e-14						Xyloglucan endotransglucosylase/hydrolase 23	Cellular process.Cellular component organization and biogenesis.Cell wall organization and biogenesis.Cell wall metabolism.Cell wall modification.Xyloglucan modification								JGVv52.62.t01		CHR11_JGVV52_62_T01
GSVIVT01008838001	VIT_18s0001g02280					-1.80708	0.000722743			-5.39794	0.00104587				0.154074				Zinc finger (C3HC4-type ring finger) family protein	Regulation overview.Regulation of gene expression.Regulation of transcription.Transcription factor.Zinc finger C3HC4 family transcription factor								JGVv1.147.t01		CHR18_JGVV1_147_T01
GSVIVT01021248001	VIT_10s0003g01560	3.36937	0.010368	4.86374	0.00025171					-5.38518	0.00514815								Cellulose synthase CESA8	Cellular process.Cellular component organization and biogenesis.Cell wall organization and biogenesis.Cell wall metabolism.Cell wall biosynthesis.Cellulose biosynthesis								JGVv3.143.t01		CHR10_JGVV3_143_T01
GSVIVT01035640001	VIT_04s0008g03550					-1.49928	0.0355302	-2.16637	0.00170818	-5.38412	0.00143893								Aquaporin TIP4;1	Transport overview.Channels and pores.a-Type channels.Major Intrinsic Protein	Transport overview.Water transport.Aquaporins.TIP							JGVv8.333.t01		CHR4_JGVV8_333_T01
GSVIVT01029165001	VIT_11s0052g01270	-4.66703	2.58e-05	-5.09647	8.02e-06	-4.92308	1.12e-05	-4.37572	5.63e-05	-5.34343	5.48e-80	-3.90613	5.48e-06						Xyloglucan endotransglycosylase 6	Cellular process.Cellular component organization and biogenesis.Cell wall organization and biogenesis.Cell wall metabolism.Cell wall modification.Xyloglucan modification								JGVv52.55.t01		CHR11_JGVV52_55_T01
GSVIVT01000577001	VIT_01s0137g00390									-5.23945	0.00212687								Unknown protein	Unknown								JGVv137.44.t01		CHR1_JGVV137_44_T01
GSVIVT01033912001	VIT_08s0007g02700	-3.85507	4.93e-06	-2.66031	0.00180805	-2.02035	0.0203559	-3.07056	0.00022867	-5.23242	0.0028588	-5.35746	7.27e-05						Secoisolariciresinol dehydrogenase	Metabolism.Secondary metabolism.Phenylpropanoid metabolism.Phenylpropanoid biosynthesis	Metabolism.Secondary metabolism.Phenylpropanoid metabolism.Lignan metabolism.Lignan biosynthesis							JGVv7.599.t01		CHR8_JGVV7_599_T01
	VIT_18s0001g04640									-5.18135	5.97e-05			-1.35952	0.346123				No hit	No hit								JGVv1.262.t01		CHR18_JGVV1_262_T01
GSVIVT01029174001	VIT_11s0052g01190									-5.16034	3.54e-61	-2.18153	0.0160572						Xyloglucan endotransglucosylase-hydrolase XTH3	Cellular process.Cellular component organization and biogenesis.Cell wall organization and biogenesis.Cell wall metabolism.Cell wall modification.Xyloglucan modification								JGVv52.63.t01		CHR11_JGVV52_63_T01
GSVIVT01031948001	VIT_03s0063g02380	-1.14764	3.36e-07	-1.44761	7.72e-11	-1.21796	4.28e-08	-1.36773	5.79e-10	-5.1055	6.4e-60	-1.52718	5.28e-05	-3.81081	0.000344453				Specific tissue protein 2	Unknown								JGVv63.222.t01		CHR3_JGVV63_222_T01
GSVIVT01017867001	VIT_05s0020g02470	-1.52423	0.00316671	-1.49878	0.00303046	-2.18771	1.46e-05	-2.00814	0.000133264	-5.0478	8.35e-11	-2.57841	0.014977						AWPM-19 membrane	Signaling.Hormone Signaling.ABA Signaling.ABA-mediated Signaling pathway								JGVv20.230.t01		CHR5_JGVV20_230_T01
GSVIVT01014004001	VIT_16s0013g01760	-4.0628	0.00539545	-7.63059	1.08e-05	-5.0654	0.000189589	-5.21274	0.000343023	-5.03035	0.0251056								Derlin-1	Transport overview.Primary Active Transporters.P-P-bond hydrolysis-driven transporters.Endoplasmic Reticular Retrotranslocon	Metabolism.Primary metabolism.Protein metabolism and modification.Protein processing in endoplasmic reticulum							JGVv13.116.t01		CHR16_JGVV13_116_T01
GSVIVT01037819001	VIT_03s0091g01010	-1.60456	0.0430053	-1.77784	0.0306041	-2.5352	0.000667459	-2.321	0.00205427	-5.02475	1.7e-05	-2.16561	0.00225419	-1.86181	0.0207946				LIM domain protein WLIM1	Regulation overview.Regulation of gene expression.Regulation of transcription.Transcription factor.LIM family transcription factor								JGVv91.24.t01		CHR3_JGVV91_24_T01
GSVIVT01000779001	VIT_12s0142g00080					-3.99312	0.0097096	-3.42465	0.0379384	-5.00364	0.00895575								No hit	No hit								JGVv142.2.t01		CHR12_JGVV142_2_T01
	VIT_03s0017g00180			-2.98947	0.0311431					-4.99032	0.00865248								No hit	No hit								PDVv17.7.t01		CHR3_PDVV17_7_T01
GSVIVT01029175001	VIT_11s0052g01180									-4.97693	6.9e-31	-2.17077	0.0324415						Xyloglucan endotransglucosylase/hydrolase 23	Cellular process.Cellular component organization and biogenesis.Cell wall organization and biogenesis.Cell wall metabolism.Cell wall modification.Xyloglucan modification								JGVv52.64.t01		CHR11_JGVV52_64_T01
GSVIVT01031975001	VIT_03s0063g02620	4.44422	0.00147632	4.46654	0.00140687					-4.95185	0.0348364	5.27462	0.000589606						Myb RAD (Transcription factor RAD)	Development.Reproductive development.Flower development	Regulation overview.Regulation of gene expression.Regulation of transcription.Transcription factor.MYB-related family transcription factor							JGVv63.245.t01		CHR3_JGVV63_245_T01
GSVIVT01031943001	VIT_03s0063g02360	-1.11812	3.4e-06	-1.39594	5.06e-09	-1.11687	3.06e-06	-1.28842	5.35e-08	-4.9491	8.42e-34	-1.42399	0.00015041	-3.56051	0.00190612				Epicotyl-specific tissue protein	Unknown								JGVv63.220.t01		CHR3_JGVV63_220_T01
GSVIVT01015790001	VIT_03s0017g01470									-4.94582	0.00798338								Berberine bridge enzyme	Metabolism.Secondary metabolism.Primary amino acids derivated metabolism.Alkaloid metabolism.Alkaloid biosynthesis								JGVv17.89.t01		CHR3_JGVV17_89_T01
GSVIVT01008423001	VIT_17s0000g02470							-2.44558	1.78e-09	-4.94542	9.31e-05								Thaumatin	Response to stimulus.Stress response								JGVv0.706.t01		CHR17_JGVV0_706_T01
GSVIVT01000580001	VIT_01s0137g00350	-3.1216	3.34e-06	-3.41755	1.42e-07	-3.7246	2e-09	-2.47992	2.82e-05	-4.91684	1.3e-06								P-glycoprotein 18	Transport overview.Macromolecule transport.Multidrug transport.Multidrug ABC transport								JGVv137.48.t01		CHR1_JGVV137_48_T01
GSVIVT01016335001	VIT_13s0019g03700									-4.89118	0.0129962								Lateral organ boundaries protein 1	Regulation overview.Regulation of gene expression.Regulation of transcription.Transcription factor.AS2 family transcription factor								JGVv19.153.t01		CHR13_JGVV19_153_T01
GSVIVT01015894001	VIT_03s0017g02240	-1.5064	1.96e-05	-1.17002	0.00152873	-1.0872	0.00535251	-1.42476	0.000215434	-4.88806	2.36e-14	-3.04661	0.004219	-2.65477	0.447338				Glucan endo-1									JGVv17.134.t01		CHR3_JGVV17_134_T01
GSVIVT01036726001	VIT_19s0085g00810	-1.17332	0.00866482	-1.31695	0.00363655			-2.56865	5.38e-07	-4.88583	5.49e-05								Glucan endo-1									JGVv85.41.t01		CHR19_JGVV85_41_T01
NA	VV5222_at									-4.83713	3.06e-26	-2.8748	4.13e-12															NA		NA
GSVIVT01036557001	VIT_14s0083g01100	-1.66265	1.92e-17	-2.00121	1.19e-24	-1.38058	2.05e-12	-1.5287	5.38e-15	-4.82262	2.42e-09	-1.64035	0.00189888						Alpha-1									JGVv83.96.t01		CHR14_JGVV83_96_T01
GSVIVT01009066001	VIT_18s0001g06170					-3.76388	0.0404838			-4.77771	2.08e-89	-3.1463	6.17e-08						Phosphate-induced protein 1	Unclear								JGVv1.342.t01		CHR18_JGVV1_342_T01
GSVIVT01025504001	VIT_06s0004g00130					-4.01438	0.00144873			-4.76686	2.41e-25	-2.27659	0.000145317	-2.40089	0.00294131				Pyruvate kinase	Metabolism.Primary metabolism.Carbohydrate metabolism.Glycolysis Gluconeogenesis.Glycolysis	Metabolism.Primary metabolism.Nucleobase							JGVv4.761.t01		CHR6_JGVV4_761_T01
GSVIVT01033626001	VIT_08s0007g05220									-4.75154	0.000153741								Unknown	Unknown								JGVv7.358.t01		CHR8_JGVV7_358_T01
	VIT_12s0057g00430									-4.73451	0.000304435								Auxin-responsive	Signaling.Hormone Signaling.Auxin Signaling.Auxin-mediated Signaling pathway								JGVv57.38.t01		CHR12_JGVV57_38_T01
GSVIVT01019785001	VIT_02s0025g03780	3.60367	0.0432883	4.45626	0.0128707					-4.71905	0.00926736								Remorin	Unclear								JGVv25.350.t01		CHR2_JGVV25_350_T01
GSVIVT01009432001	VIT_18s0001g09920	-2.52143	5.5e-19	-3.22589	1.83e-29	-2.93736	2.91e-24	-5.56731	1.21e-65	-4.71857	6.84e-09	-3.08277	1.49e-09						Cyclin delta-3 (CYCD3_1)	Signaling.Hormone Signaling.Cytokinin Signaling.Cytokinin-mediated Signaling pathway	Cellular process.Cell growth and death	Regulation overview.Regulation of cell cycle						JGVv1.662.t01		CHR18_JGVV1_662_T01
GSVIVT01037717001	VIT_19s0090g01160	1.71025	0.00225176			-1.53143	0.0123645			-4.71771	0.0299754								Lipase GDSL	Unclear								JGVv90.105.t01		CHR19_JGVV90_105_T01
	VIT_16s0098g00080					-5.29824	0.00390244			-4.71288	0.0262914								Receptor kinase homolog LRK14	Signaling.Signaling pathway.Protein kinase								JGVv98.177.t01		CHR16_JGVV98_177_T01
GSVIVT01016345001	VIT_13s0019g03610	-4.10752	3.52e-31	-2.15897	2.35e-11	-2.98558	1.91e-14	-3.92399	7.28e-29	-4.70348	1.42e-57	-4.64732	5.46e-21						RNA recognition motif (RRM)-containing protein	Unknown								JGVv19.162.t01		CHR13_JGVV19_162_T01
	VIT_18s0001g06020									-4.70192	1.11e-39	-2.78795	2.52e-06						Phosphate-induced protein 1	Unclear								JGVv1.332.t01		CHR18_JGVV1_332_T01
GSVIVT01028402001	VIT_07s0005g04110	3.80571	0.0025745	4.9236	0.000120298					-4.68677	0.0306932								Cellulose synthase CESA4	Cellular process.Cellular component organization and biogenesis.Cell wall organization and biogenesis.Cell wall metabolism.Cell wall biosynthesis.Cellulose biosynthesis								JGVv5.385.t01		CHR7_JGVV5_385_T01
GSVIVT01016698001	VIT_09s0002g00650	-1.75286	0.000284349	-2.95488	9.12e-10			-3.65275	3.67e-12	-4.67306	0.000326562	-1.82933	0.0156175	-3.28268	0.00354805				Auxin-induced protein	Signaling.Hormone Signaling.Auxin Signaling.Auxin-mediated Signaling pathway								JGVv2.49.t01		CHR9_JGVV2_49_T01
	VIT_10s0003g00380							2.44204	0.000405012	-4.67115	0.000242837								Homeobox-leucine zipper protein HB52	Regulation overview.Regulation of gene expression.Regulation of transcription.Transcription factor.Homeobox domain family transcription factor								JGVv3.36.t01		CHR10_JGVV3_36_T01
GSVIVT01024731001	VIT_06s0004g06680									-4.63975	0.000472606								ACR4 (Arabidopsis CRINKLY4)	Signaling.Signaling pathway.Calcium sensors and Signaling	Signaling.Signaling pathway.Protein kinase							JGVv4.172.t01		CHR6_JGVV4_172_T01
GSVIVT01029164001 GSVIVT01029163001	VIT_11s0052g01280									-4.62848	3.09e-12	-4.1151	2.16e-16						Xyloglucan endotransglucosylase/hydrolase 23	Cellular process.Cellular component organization and biogenesis.Cell wall organization and biogenesis.Cell wall metabolism.Cell wall modification.Xyloglucan modification								JGVv52.54.t01		CHR11_JGVV52_54_T01
GSVIVT01005081001	VIT_07s0255g00030									-4.62424	6.47e-10								Lipase GDSL	Unclear								JGVv255.3.t01		CHR7_JGVV255_3_T01
GSVIVT01006733001	VIT_00s0407g00050									-4.60146	1.82e-19								No hit	No hit								JGVv407.5.t01		CHRUN_JGVV407_5_T01
GSVIVT01034137001	VIT_08s0007g00690	5.22118	0.000121277	7.3218	2.98e-07					-4.59888	0.00740525								Laccase	Metabolism.single reactions	Transport overview.Incompletely characterized transport systems.Recognized transporters of unknown biochemical mechanism.Iron/Lead Transporter.Oxidase-dep Fe2+ Transporter	Metabolism.Secondary metabolism.Phenylpropanoid metabolism.Lignin metabolism	Response to stimulus.Stress response.Abiotic stress response.Oxidative stress response					JGVv7.786.t01		CHR8_JGVV7_786_T01
	VIT_05s0077g00540			-1.41055	0.00330125	-1.86586	2.66e-05	-3.50306	7.51e-15	-4.59792	3.89e-07	-2.85402	4.61e-22	1.07631	0.437114				No hit	No hit								JGVv77.32.t01		CHR5_JGVV77_32_T01
GSVIVT01029166001	VIT_11s0052g01260	-2.57974	0.00846997	-3.69189	0.000183868	-3.5909	0.000156918	-2.84154	0.00321919	-4.57746	3.65e-94	-2.87891	1.38e-09						Xyloglucan endotransglucosylase/hydrolase 23	Cellular process.Cellular component organization and biogenesis.Cell wall organization and biogenesis.Cell wall metabolism.Cell wall modification.Xyloglucan modification								JGVv52.56.t01		CHR11_JGVV52_56_T01
GSVIVT01011718001	VIT_01s0011g05170	-1.13376	1.18e-07	-1.81072	6.1e-18					-4.55266	1.09e-05			-1.65332	0.143945				Major Latex Protein Family	Response to stimulus.Stress response.Biotic stress response								JGVv11.146.t01		CHR1_JGVV11_146_T01
GSVIVT01001299001	VIT_02s0154g00320	-1.45065	6.31e-14	-1.78326	1.58e-20	-1.33314	5.55e-12	-2.02969	2.65e-26	-4.54643	8.87e-05	-1.05393	0.0107211						Protease inhibitor/seed storage/lipid transfer protein (LTP)	Transport overview.Macromolecule transport.Lipid transport								JGVv154.28.t01		CHR2_JGVV154_28_T01
GSVIVT01025396001	VIT_06s0004g01000									-4.53743	2.4e-05			-2.06773	0.116143				Dirigent protein	Response to stimulus.Stress response.Biotic stress response								JGVv4.686.t01		CHR6_JGVV4_686_T01
GSVIVT01001126001	VIT_01s0150g00480							2.19245	1.39e-16	-4.52822	2.61e-05								Protein binding protein	Unknown								JGVv150.47.t01		CHR1_JGVV150_47_T01
GSVIVT01024795001	VIT_06s0004g06090	3.94573	0.0212352	4.90058	0.00461484					-4.51794	7.17e-07								Diphenol oxidase	Metabolism.Primary metabolism.Amino acid metabolism.Aromatic amino acid metabolism.Tyrosine metabolism	Transport overview.Incompletely characterized transport systems.Recognized transporters of unknown biochemical mechanism.Iron/Lead Transporter.Oxidase-dep Fe2+ Transporter	Metabolism.Secondary metabolism.Aromatic compound metabolism.Rosmarinic acid biosynthesis	Response to stimulus.Stress response.Abiotic stress response.Oxidative stress response					JGVv4.225.t01		CHR6_JGVV4_225_T01
GSVIVT01014995001	VIT_11s0016g00220	-1.91428	5.45e-07	-1.62629	3.59e-05	-2.21928	2.63e-08	-2.14329	3.11e-07	-4.51215	7.89e-14	-2.18162	0.00762873						Glycosyl hydrolase family 17 protein	Metabolism.Primary metabolism.Carbohydrate metabolism.Carbohydrate catabolism								JGVv16.7.t01		CHR11_JGVV16_7_T01
	GSVIVT00031600001			-2.18077	0.0134066					-4.47671	1.75e-08								No hit	No hit
GSVIVT01005274001 GSVIVT01005275001	VIT_00s0271g00090			-1.43583	2.23e-09			-1.55378	3.83e-11	-4.43206	1.25e-11			-1.24008	0.439643	-2.66082	0.0245073		Unknown protein	Unknown								JGVv271.8.t01		CHRUN_JGVV271_8_T01
GSVIVT01013874001	VIT_16s0013g00590									-4.40175	0.00342362								Plastocyanin domain-containing protein	Metabolism.Primary metabolism.Generation of metabolite precursors and energy.Photosynthesis.Photosynthetic-chain phosphorylation	Transport overview.Macromolecule transport.Protein transport.Thylakoid targeting pathway	Metabolism.Primary metabolism.Generation of metabolite precursors and energy.Electron transport						JGVv13.49.t01		CHR16_JGVV13_49_T01
GSVIVT01027027001	VIT_15s0046g01570									-4.3934	0.0148214			-1.35371	0.0992346				Acidic endochitinase (CHIB1)	Metabolism.Primary metabolism.Carbohydrate metabolism.Monosaccharide metabolism.Amino sugar metabolism	Response to stimulus.Stress response							JGVv46.195.t01		CHR15_JGVV46_195_T01
GSVIVT01037887001	VIT_03s0091g00390			-1	0.0300716					-4.38468	0.00333813								Snakin-1	Signaling.Hormone Signaling.Gibberellic acid Signaling.Gibberellic acid-mediated Signaling pathway	Response to stimulus.Stress response.Biotic stress response							JGVv91.81.t01		CHR3_JGVV91_81_T01
GSVIVT01029160001	VIT_11s0052g01320									-4.35723	3.17e-12	-3.95594	3.85e-11	2.52272	0.493601				Xyloglucan endotransglycosylase 6	Cellular process.Cellular component organization and biogenesis.Cell wall organization and biogenesis.Cell wall metabolism.Cell wall modification.Xyloglucan modification								JGVv52.50.t01		CHR11_JGVV52_50_T01
GSVIVT01011717001 GSVIVT01011716001	VIT_01s0011g05190	-1.02925	5.56e-06	-1.74516	2.94e-15			-1.06083	2.11e-06	-4.35101	1.99e-05			-1.9797	0.000173379				Bet v I allergen	Response to stimulus.Stress response.Biotic stress response								JGVv11.144.t01		CHR1_JGVV11_144_T01
GSVIVT01037385001	VIT_06s0009g02280									-4.35087	0.00798948	1	0.00248393						Ankyrin repeat	Transport overview.Accessory factors involved in transport.Auxiliary transport proteins.Ankyrin	Diverse functions.Gene family with diverse functions.Ankyrin domain family							JGVv9.130.t01		CHR6_JGVV9_130_T01
GSVIVT01007333001	VIT_00s0531g00060			1.72213	0.0489439			2.84764	0.000488574	-4.34644	0.00313596								Cellulose synthase CSLE1	Cellular process.Cellular component organization and biogenesis.Cell wall organization and biogenesis.Cell wall metabolism.Cell wall biosynthesis.Cellulose biosynthesis								JGVv531.6.t01		CHRUN_JGVV531_6_T01
GSVIVT01018950001	VIT_04s0023g01850									-4.26135	0.00531359								Hydrolase									JGVv23.193.t01		CHR4_JGVV23_193_T01
	GSVIVT00011126001									-4.25257	0.00542902								Zinc knuckle	Metabolism.Primary metabolism.Nucleobase
GSVIVT01019589001	VIT_02s0025g01950							2.56087	0.00814523	-4.24991	3.2e-05								Cellulose synthase CSLG3	Cellular process.Cellular component organization and biogenesis.Cell wall organization and biogenesis.Cell wall metabolism.Cell wall biosynthesis.Cellulose biosynthesis								JGVv25.182.t01		CHR2_JGVV25_182_T01
GSVIVT01018101001	VIT_05s0020g04690	-1.68647	0.0204536			-2.40012	0.00129769			-4.24259	0.00731069								IAA7	Signaling.Hormone Signaling.Auxin Signaling.Auxin-mediated Signaling pathway	Regulation overview.Regulation of gene expression.Regulation of transcription.Transcription factor.AUXIAA family transcription factor							JGVv20.441.t01		CHR5_JGVV20_441_T01
GSVIVT01037509001	VIT_06s0009g01090	-1.18409	7.01e-05	-1.59335	3.63e-08	-1.87607	2.53e-10	-1.61254	2.52e-07	-4.23769	1.05e-25			-4.59723	0.142698				Heat shock HSP20 family protein	Metabolism.Primary metabolism.Protein metabolism and modification.Protein folding.Chaperone-mediated protein folding.HSP-mediated protein folding	Metabolism.Primary metabolism.Protein metabolism and modification.Protein processing in endoplasmic reticulum							JGVv9.228.t01		CHR6_JGVV9_228_T01
GSVIVT01031515001	VIT_06s0061g00360									-4.22253	0.00668044	3.03349	0.0180865						UDP-glucoronosyl and UDP-glucosyl transferase	Unclear								JGVv61.118.t01		CHR6_JGVV61_118_T01
GSVIVT01032353001	VIT_14s0066g00070	-1.7408	0.0236441			-1.94762	0.0138641	-2.68264	0.00093406	-4.2066	0.000371764				0.0962319				Unknown protein	Unknown								JGVv66.6.t01		CHR14_JGVV66_6_T01
	VIT_10s0003g00590									-4.19417	0.000470475								Ethylene-responsive transcription factor ERF091	Signaling.Hormone Signaling.Ethylene Signaling.Ethylene-mediated Signaling pathway	Regulation overview.Regulation of gene expression.Regulation of transcription.Transcription factor.AP2 family transcription factor.ERF subfamily transcription factor							JGVv3.56.t01		CHR10_JGVV3_56_T01
GSVIVT01008055001	VIT_17s0000g05720	-1.56506	0.00203633	-1.62414	0.00118312	-1.9471	0.000109453	-1.74653	0.0011443	-4.18816	6.08e-08				0.1745				No hit	No hit								JGVv0.413.t01		CHR17_JGVV0_413_T01
GSVIVT01000176001	VIT_07s0129g00660							2.35816	0.000150899	-4.18406	0.0103269	3.24355	0.000592918						Indole-3-acetic acid-amido synthetase GH3.2	Signaling.Hormone Signaling.Auxin Signaling.Auxin metabolism.Auxin inactivation by conjugation								JGVv129.64.t01		CHR7_JGVV129_64_T01
GSVIVT01034078001	VIT_08s0007g01230					-2.82808	0.0333631			-4.18166	2.03e-08			-2.18345	0.00715577				Lectin protein kinase	Signaling.Signaling pathway.Protein kinase								JGVv7.736.t01		CHR8_JGVV7_736_T01
GSVIVT01005840001	VIT_00s0301g00090									-4.14306	0.0188788			-1.99667	0.0138918				NDA2 (alternative NAD(P)H dehydrogenase 2)	Metabolism.Primary metabolism.Generation of metabolite precursors and energy.Electron transport.Respiratory-chain phosphorylation	Transport overview.Primary Active Transporters.Oxidoreduction-driven transporters.Proton-translocating NADH Dehydrogenase							JGVv301.9.t01		CHRUN_JGVV301_9_T01
GSVIVT01008734001	VIT_18s0001g00770	-1.80956	2.3e-15	-1.02138	1.26e-05	-1.93528	2.41e-17			-4.14213	2.69e-08			-1.28286	0.382972				Phospholipase D p98	Metabolism.Primary metabolism.Lipid metabolism.Glycerolipid metabolism.Glycerophospholipid metabolism.Glycerophospholipid catabolism	Metabolism.Primary metabolism.Lipid metabolism.Ether lipid metabolism	Signaling.Signaling pathway.Calcium sensors and Signaling	Transport overview.Macromolecule transport.Protein transport.Protein coat	Signaling.Signaling pathway.Phosphatidylinositol Signaling				JGVv1.52.t01		CHR18_JGVV1_52_T01
GSVIVT01016509001	VIT_13s0019g01990									-4.13414	2.5e-05								Phospholipid/glycerol acyltransferase	Metabolism.Primary metabolism.Lipid metabolism.Glycerolipid metabolism.Glycerophospholipid metabolism.Glycerophospholipid biosynthesis	Metabolism.Primary metabolism.Lipid metabolism.Ether lipid metabolism							JGVv19.316.t01		CHR13_JGVV19_316_T01
GSVIVT01025312001	VIT_06s0004g01750					-2.00914	3.23e-09	-1.76928	2.32e-07	-4.12463	6.75e-08	-3.16502	3.5e-16						Polygalacturonase inhibitor protein	Cellular process.Cellular component organization and biogenesis.Cell wall organization and biogenesis.Cell wall metabolism.Cell wall modification.Pectin modification.Inhibition of pectin modification								JGVv4.618.t01		CHR6_JGVV4_618_T01
GSVIVT01018010001	VIT_05s0020g03750									-4.12431	0.00935062								Protease inhibitor/seed storage/lipid transfer protein (LTP)	Transport overview.Macromolecule transport.Lipid transport								JGVv20.352.t01		CHR5_JGVV20_352_T01
GSVIVT01014592001	VIT_19s0014g05130	3.17795	0.0363789	3.75971	0.0146475					-4.11525	0.0111822								Glycosyl transferase family 8 protein	Metabolism.Primary metabolism.Carbohydrate metabolism.Glycosyl transference								JGVv14.455.t01		CHR19_JGVV14_455_T01
GSVIVT01023643001	VIT_11s0037g00530	3.74126	0.00719673	4.96034	0.0004354					-4.09696	0.00982991								Cellulose synthase IRX3	Cellular process.Cellular component organization and biogenesis.Cell wall organization and biogenesis.Cell wall metabolism.Cell wall biosynthesis.Cellulose biosynthesis								JGVv37.48.t01		CHR11_JGVV37_48_T01
GSVIVT01006160001	VIT_00s2558g00010	-1.41943	0.00714318	-1.84933	0.000560521	-1.14302	0.0446396			-4.08592	0.00540596				0.405659				TRNA synthetase									JGVv2558.1.t01		CHRUN_JGVV2558_1_T01
GSVIVT01024781001	VIT_06s0004g06210									-4.04511	1.88e-13								CYP86A1	Metabolism.Cellular metabolism.Oxidation reduction.Cytochrome P450 oxidoreductase								JGVv4.213.t01		CHR6_JGVV4_213_T01
	VIT_00s0211g00130	-1.0566	0.00267587	-1.72537	5.32e-07			-1.51692	2.92e-05	-4.01191	0.019871								Unknown	Unknown								JGVv211.12.t01		CHRUN_JGVV211_12_T01
GSVIVT01037018001	VIT_03s0088g00650	-1.0836	0.00441402	-1.26651	0.000648685	-2.0575	1.89e-08	-1.59814	3.29e-05	-4.00864	4.38e-13	-2.39847	0.0090656						Xyloglucan:xyloglucosyl transferase	Cellular process.Cellular component organization and biogenesis.Cell wall organization and biogenesis.Cell wall metabolism.Cell wall modification.Xyloglucan modification								JGVv88.55.t01		CHR3_JGVV88_55_T01
GSVIVT01037793001	VIT_03s0091g01240	-1.17428	5.55e-08	-1.60078	4.41e-14	-1.29003	1.43e-09	-1.82663	3.81e-18	-4.00825	4.32e-14	-1.82985	1.12e-08						Serine carboxypeptidase S10	Metabolism.Primary metabolism.Protein metabolism and modification.Proteolysis.Peptidase-mediated proteolysis								JGVv91.5.t01		CHR3_JGVV91_5_T01
	VIT_18s0001g08590	-3.24632	0.000577559			-3.12689	0.000488667			-4.00685	1.51e-17	-3.50838	0.000280559	-1.81462	0.398986				No hit	No hit								JGVv1.539.t01		CHR18_JGVV1_539_T01
	VIT_08s0007g08520									-4.00583	8.02e-35	-1.74135	3.2e-05						Unknown protein	Unknown								JGVv7.48.t01		CHR8_JGVV7_48_T01
GSVIVT01036457001	VIT_14s0083g00260	-1.26053	7.06e-05	-1.02862	0.00200099	-1.82426	2.15e-09	-2.43929	9.95e-16	-3.96409	1.67e-51	-2.86048	0.000165962						No hit	No hit								GSVIVT00036457001.t01		CHR14_GSVIVT00036457001_T01
GSVIVT01035682001	VIT_04s0008g03950	-1.04438	0.0496713	-1.09071	0.0338022	-2.08464	5.62e-06	-2.07972	8.51e-06	-3.93631	0.00250108	-3.65155	9.71e-15						RD22	Response to stimulus.Stress response.Abiotic stress response.Drought stress response								JGVv8.372.t01		CHR4_JGVV8_372_T01
GSVIVT01015074001	VIT_11s0016g01020							-1.08507	0.00211784	-3.92572	0.000361581								flavonoid 3-monooxygenase	Metabolism.Secondary metabolism.Phenylpropanoid metabolism.Flavonoid metabolism.Flavonoid biosynthesis								JGVv16.81.t01		CHR11_JGVV16_81_T01
	VIT_05s0020g03040									-3.9217	0.0251426								Unknown	Unknown								JGVv20.285.t01		CHR5_JGVV20_285_T01
GSVIVT01037274001	VIT_06s0009g03380	-2.28354	0.0280775							-3.9193	0.0325912								ABC transporter G member 14	Transport overview.Macromolecule transport.Multidrug transport.Multidrug ABC transport								JGVv9.38.t01		CHR6_JGVV9_38_T01
GSVIVT01037957001	VIT_10s0092g00220			-2.92127	0.00890355					-3.91844	0.000382602								Integral membrane family protein UPF0497	Unknown								JGVv92.19.t01		CHR10_JGVV92_19_T01
GSVIVT01001376001	VIT_13s0156g00390	-1	0.00670311	-3.78319	0.0103934	-5.28907	0.000113789	-2.81746	0.0252284	-3.91141	0.0300868								Myb family	Regulation overview.Regulation of gene expression.Regulation of transcription.Transcription factor.G2-like family transcription factor								JGVv156.36.t01		CHR13_JGVV156_36_T01
	TC65904			2.82305	0.00255666			3.29638	0.000286156	-3.90523	3.63e-05								No hit	No hit
GSVIVT01001198001	VIT_07s0151g00340	-3.66731	5.32e-16	-3.13308	2.35e-12	-3.72989	2.22e-16	-4.71611	1.21e-23	-3.89885	0.000275783								Sulfate transporter 3.1 (AST12) (AtST1)	Transport overview.Electrochemical Potential-driven Transporters.Porters.Sulfate Permease	Transport overview.Ion transport.Anion transport.Sulfate transport							JGVv151.49.t01		CHR7_JGVV151_49_T01
GSVIVT01021460001	VIT_10s0003g03410	-1.39239	0.00136075	-1.36064	0.00208061	-1.69546	0.000217621	-1.62905	0.000419893	-3.87437	6.46e-07				0.399159				No hit	No hit								JGVv3.309.t01		CHR10_JGVV3_309_T01
GSVIVT01006129001	VIT_00s2422g00010									-3.85643	6.1e-06	-1	2.5e-06						Hexokinase-2	Metabolism.Primary metabolism.Carbohydrate metabolism.Glycolysis Gluconeogenesis	Metabolism.Primary metabolism.Carbohydrate metabolism.Monosaccharide metabolism.Fructose and mannose metabolism	Metabolism.Primary metabolism.Carbohydrate metabolism.Monosaccharide metabolism.Galactose metabolism	Metabolism.Primary metabolism.Carbohydrate metabolism.Polysaccharide metabolism.Starch and sucrose metabolism	Metabolism.Primary metabolism.Carbohydrate metabolism.Monosaccharide metabolism.Amino sugar metabolism				JGVv2422.1.t01		CHRUN_JGVV2422_1_T01
	VIT_14s0083g00670									-3.85098	0.0480922								No hit	No hit								JGVv83.59.t01		CHR14_JGVV83_59_T01
GSVIVT01016631001	VIT_13s0019g00170	-1.26432	0.0206615			-1.76956	0.00165678	-1.64562	0.0037009	-3.82712	0.00012693								Unknown	Unknown								JGVv19.427.t01		CHR13_JGVV19_427_T01
NA	VV39936_at									-3.81318	0.0350211																	NA		NA
GSVIVT01021453001	VIT_10s0003g03340			-1.6669	0.00249742	-1.42692	0.010526	-1.334	0.0217046	-3.79204	0.0370996								No hit	No hit								JGVv3.302.t01		CHR10_JGVV3_302_T01
GSVIVT01022392001	VIT_07s0031g02900	2.96713	0.0373214	3.48794	0.0148873					-3.77129	0.00695661								Aspartyl protease	Metabolism.Primary metabolism.Protein metabolism and modification.Proteolysis.Peptidase-mediated proteolysis								JGVv31.262.t01		CHR7_JGVV31_262_T01
GSVIVT01021464001	VIT_10s0003g03440	-1.05612	0.00822373	-1.32236	0.00111745	-1.10427	0.0154904	-1.25386	0.00838607	-3.76415	2.34e-05								No hit	No hit								JGVv3.312.t01		CHR10_JGVV3_312_T01
GSVIVT01014291001	VIT_19s0014g02240							1.67823	3.92e-06	-3.7497	0.000565721								Ethylene responsive element binding factor 4	Regulation overview.Regulation of gene expression.Regulation of transcription.Transcription factor.AP2 family transcription factor	Signaling.Hormone Signaling.Ethylene Signaling.Ethylene-mediated Signaling pathway							JGVv14.197.t01		CHR19_JGVV14_197_T01
GSVIVT01032682001	VIT_13s0067g02910									-3.73951	0.00764779								Non-specific lipid-transfer protein	Transport overview.Macromolecule transport.Lipid transport								JGVv67.67.t01		CHR13_JGVV67_67_T01
GSVIVT01018058001	VIT_05s0020g04220	-1.25978	1.23e-06							-3.73477	0.0083302	3.53113	0.00507595						Calcium-transporting ATPase 13 ACA13	Signaling.Signaling pathway.Calcium sensors and Signaling	Transport overview.Primary Active Transporters.P-P-bond hydrolysis-driven transporters.P-type ATPase (P-ATPase).Ca2+-ATPase (efflux)	Transport overview.Ion transport.Cation transport						JGVv20.395.t01		CHR5_JGVV20_395_T01
	GSVIVT00013216001					-4.70225	0.0229836			-3.7295	5.08e-07	-3.28738	4.39e-05						Phosphate-induced protein 1	Unclear
GSVIVT01028160001	VIT_07s0005g01840	-1.70625	0.000268358	-1.8305	8.1e-05	-1.34145	0.00543552	-1.95716	5.34e-05	-3.7263	7.75e-10								Patatin	Metabolism.Primary metabolism.Generation of metabolite precursors and energy.Storage proteins								JGVv5.180.t01		CHR7_JGVV5_180_T01
GSVIVT01015194001	VIT_11s0016g02110	-1.92431	1.81e-07	-2.00252	6.66e-08	-1.80832	1.12e-06	-1.37811	0.000284222	-3.72326	2.05e-09	-5.64278	5.86e-30						FAD linked oxidase									JGVv16.179.t01		CHR11_JGVV16_179_T01
	VIT_10s0116g01040					-2.02379	1.87e-05	-2.20915	4.25e-06	-3.71409	0.00839011								Stigma-specific Stig1	Unclear								JGVv116.57.t01		CHR10_JGVV116_57_T01
GSVIVT01010047001	VIT_18s0001g15660									-3.69665	0.0130592			-2.26755	0.0523691				Pathogen-related	Response to stimulus.Stress response.Abiotic stress response								JGVv1.1192.t01		CHR18_JGVV1_1192_T01
GSVIVT01035071001	VIT_05s0077g01650	-1.14623	0.0208304							-3.6816	1.15e-11	-4.77047	1.69e-05	-1.83665	0.00150686	-3.21289	2.94e-08		Major allergen Pru ar 1	Response to stimulus.Stress response.Biotic stress response								JGVv77.136.t01		CHR5_JGVV77_136_T01
GSVIVT01008094001	VIT_17s0000g05360									-3.67385	0.000326562			-2.20954	0.0397942	-2.40281	0.0282159		Germin	Metabolism.Primary metabolism.Generation of metabolite precursors and energy.Storage proteins								JGVv0.447.t01		CHR17_JGVV0_447_T01
GSVIVT01017787001	VIT_05s0020g01760			-1.73737	0.0198565			-2.6351	9.81e-05	-3.66667	0.0122487								Glutaredoxin-like protein	Response to stimulus.Stress response.Abiotic stress response.Oxidative stress response								JGVv20.161.t01		CHR5_JGVV20_161_T01
GSVIVT01001807001	VIT_14s0171g00100									-3.66463	1.76e-08								Blue (type 1) copper domain	Unclassified								JGVv171.8.t01		CHR14_JGVV171_8_T01
GSVIVT01025106001	VIT_06s0004g03530									-3.65249	0.0206773								Nitrate excretion transporter1	Transport overview.Electrochemical Potential-driven Transporters.Porters.Proton-dependent Oligopeptide Transporter	Transport overview.Ion transport.Anion transport.Nitrate transport							JGVv4.456.t01		CHR6_JGVV4_456_T01
GSVIVT01035214001	VIT_04s0079g00280	-1.08036	0.00132737			-1.57143	3.53e-06	-1.29186	0.000240904	-3.65165	3.58e-12			-1.57373	0.0057927				NAC domain-containing protein 28	Regulation overview.Regulation of gene expression.Regulation of transcription.Transcription factor.NAC family transcription factor								JGVv79.21.t01		CHR4_JGVV79_21_T01
GSVIVT01032554001	VIT_14s0066g02060	-3.55359	0.00440766			-4.19378	0.000594074	-2.557	0.0434887	-3.63786	0.0349143				0.177558				AAA-type ATPase	Diverse functions.Gene family with diverse functions.AAA-type ATPase domain family								JGVv66.190.t01		CHR14_JGVV66_190_T01
GSVIVT01029162001	VIT_11s0052g01300									-3.62138	7.65e-22	-2.50023	0.00137945						Xyloglucan endotransglycosylase 6	Cellular process.Cellular component organization and biogenesis.Cell wall organization and biogenesis.Cell wall metabolism.Cell wall modification.Xyloglucan modification								JGVv52.52.t01		CHR11_JGVV52_52_T01
GSVIVT01023256001	VIT_12s0035g00900	-3.1446	1.96e-10	-2.43247	1.73e-06	-3.01206	7.38e-10	-3.56548	9.95e-13	-3.61964	0.0155157								Jasmonate ZIM domain-containing protein 12	Regulation overview.Regulation of gene expression.Regulation of transcription.Transcription factor.ZIM family transcription factor	Regulation overview.Regulation of gene expression.Regulation of transcription.Transcription factor.JAZ family transcription factor	Signaling.Hormone Signaling.Jasmonate salicylate signaling.Jasmonate Signaling.Jasmonate-mediated Signaling pathway						JGVv35.122.t01		CHR12_JGVV35_122_T01
GSVIVT01008054001	VIT_17s0000g05730	-1.51728	0.000542736	-2.07137	2.6e-06	-1.61075	0.000608935	-2.7114	1.27e-07	-3.61811	0.000115885								No hit	No hit								GSVIVT00008054001.t01		CHR17_GSVIVT00008054001_T01
GSVIVT01028474001	VIT_07s0005g04850									-3.60899	0.00371909								Alpha-expansin 19	Signaling.Hormone Signaling.Auxin Signaling.Auxin-mediated Signaling pathway	Cellular process.Cell growth and death.Cell growth							JGVv5.451.t01		CHR7_JGVV5_451_T01
GSVIVT01007662001	VIT_17s0000g09160					-3.29977	0.000812575			-3.59636	0.0157849				0.445134				ferric reduction oxidase 8 FRO8	Metabolism.Primary metabolism.Cofactor metabolism.Tetrapyrrole metabolism	Transport overview.Transmembrane Electron Carriers.Transmembrane 1-electron transfer carriers.Plant Photosystem I Supercomplex	Metabolism.Cellular metabolism.Iron metabolism.Iron assimilation						JGVv0.108.t01		CHR17_JGVV0_108_T01
GSVIVT01011690001	VIT_01s0011g05440	-4.28393	4.2e-10	-2.68367	1.44e-06	-3.74343	2.39e-10	-2.32595	1.26e-05	-3.59406	0.0247627				0.0089488				Unknown protein	Unknown								JGVv11.119.t01		CHR1_JGVV11_119_T01
	DT030498									-3.58296	0.000152002	-3.13698	6.21e-08	-2.23244	0.000333661				No hit	No hit
GSVIVT01036162001	VIT_06s0080g00170									-3.56284	6.07e-14								Aluminium-tolerance ALMT1	Transport overview.Electrochemical Potential-driven Transporters.Porters.Aromatic Acid Exporter	Response to stimulus.Stress response.Abiotic stress response.Heavy metal stress response.Aluminium stress response	Transport overview.Macromolecule transport.Organic ion transport.Organic anion transport.Malate transport.Malate excretion						JGVv80.99.t01		CHR6_JGVV80_99_T01
NA	VV12831_x_at									-3.5597	0.000261123																	NA		NA
GSVIVT01033671001	VIT_08s0007g04820			-2.3705	9.82e-05			-1.55856	0.0205	-3.54799	0.0213176								Pectate lyase	Cellular process.Cellular component organization and biogenesis.Cell wall organization and biogenesis.Cell wall metabolism.Cell wall catabolism.Pectin catabolism								JGVv7.396.t01		CHR8_JGVV7_396_T01
GSVIVT01006973001	VIT_00s0454g00040									-3.53751	0.00030337	-3.87018	0.00514105						Subtilisin protease	Metabolism.Primary metabolism.Protein metabolism and modification.Proteolysis.Peptidase-mediated proteolysis.Subtilase-mediated proteolysis								JGVv454.3.t01		CHRUN_JGVV454_3_T01
	TC59091									-3.52966	0.00711347								No hit	No hit
	CF607585	-2.117	7.04e-07	-1.1114	0.0182233	-2.40643	1.92e-09	-1.90025	4.79e-06	-3.5294	0.00446204								No hit	No hit
GSVIVT01003662001	VIT_00s0203g00070	-1.18165	0.00374836							-3.50475	1.01e-06								Myb domain protein 102	Regulation overview.Regulation of gene expression.Regulation of transcription.Transcription factor.MYB family transcription factor								JGVv203.6.t01		CHRUN_JGVV203_6_T01
	VIT_06s0080g00600					1.2812	0.0371192			-3.49911	0.00619942								No hit	No hit								JGVv80.60.t01		CHR6_JGVV80_60_T01
GSVIVT01033243001	VIT_08s0007g08910	2.17677	2.5e-09	2.0458	1.37e-08	1.8136	3.61e-07	1.38756	0.000184784	-3.48958	0.0034637	5.07675	0.000155992						Cis-zeatin O-beta-D-glucosyltransferase	Signaling.Hormone Signaling.Cytokinin Signaling.Cytokinin metabolism.Cytokinin inactivation by glycosylation								JGVv7.14.t01		CHR8_JGVV7_14_T01
GSVIVT01034537001	VIT_18s0072g00510	-1.83616	0.000125768	-1.96371	3.06e-05	-2.05218	2.96e-05	-1.72636	0.000616689	-3.47801	6.08e-08	-3.52241	0.0108469	-2.58432	0.319374				No hit	No hit								JGVv72.69.t01		CHR18_JGVV72_69_T01
	GSVIVT00016116001					-2.30247	4.81e-06	-1.16107	0.0295717	-3.47744	5.47e-09								Ring-H2 finger protein ATL1D	Metabolism.Primary metabolism.Protein metabolism and modification.Proteolysis
GSVIVT01008586001	VIT_17s0000g00950									-3.47446	4.97e-12								Hydroxycinnamoyl-CoA quinate hydroxycinnamoyltransferase	Metabolism.Secondary metabolism.Phenylpropanoid metabolism.Phenylpropanoid biosynthesis	Metabolism.Cellular metabolism.Phytoalexin metabolism.Phytoalexin biosynthesis							JGVv0.839.t01		CHR17_JGVV0_839_T01
	GSVIVT00016744001					-1.37779	0.0083929			-3.47208	0.00207859								Ovate family protein 8 OFP8	Development.Reproductive development.Fruit development	Regulation overview.Regulation of gene expression.Regulation of transcription.Transcription factor.OFP
GSVIVT01001982001	VIT_19s0177g00200	-1.18972	0.000974397	-1.33111	0.000186938	-1.26983	0.000425508	-1.72422	3.11e-06	-3.45738	1.66e-11								Plastocyanin domain	Metabolism.Primary metabolism.Generation of metabolite precursors and energy.Photosynthesis.Photosynthetic-chain phosphorylation	Transport overview.Macromolecule transport.Protein transport.Thylakoid targeting pathway	Metabolism.Primary metabolism.Generation of metabolite precursors and energy.Electron transport						JGVv177.18.t01		CHR19_JGVV177_18_T01
GSVIVT01003763001	VIT_00s0207g00140	-1.50865	0.0164776	-2.44344	8.6e-05	-1.42466	0.0286484	-1.90588	0.00206798	-3.44628	0.00271277								Allergen V5/Tpx-1	Unknown								JGVv207.13.t01		CHRUN_JGVV207_13_T01
GSVIVT01035066001	VIT_05s0077g01600									-3.43771	7.36e-07			-2.79127	0.0326767	-2.57887	0.0493218		Pathogenesis protein 10 [Vitis vinifera]	Response to stimulus.Stress response.Biotic stress response								JGVv77.131.t01		CHR5_JGVV77_131_T01
GSVIVT01027166001	VIT_15s0046g00290									-3.43639	0.0242683	5.18905	0.0268996						Auxin response factor 18	Signaling.Hormone Signaling.Auxin Signaling.Auxin-mediated Signaling pathway	Regulation overview.Regulation of gene expression.Regulation of transcription.Transcription factor.ARF family transcription factor							JGVv46.301.t01		CHR15_JGVV46_301_T01
GSVIVT01025076001	VIT_06s0004g03770									-3.43467	1.92e-08	-2.13472	0.0297642						Embryo-specific protein	Unclear								JGVv4.434.t01		CHR6_JGVV4_434_T01
GSVIVT01016854001	VIT_09s0002g02170									-3.43007	1.25e-11								No hit	No hit								JGVv2.193.t01		CHR9_JGVV2_193_T01
NA	VV2591_s_at									-3.42677	0.00312747																	NA		NA
GSVIVT01011698001	VIT_01s0011g05390	-1.25585	0.0102767			-1.13114	0.0195113			-3.42672	1.54e-20								Invertase/pectin methylesterase inhibitor	Cellular process.Cellular component organization and biogenesis.Cell wall organization and biogenesis	Metabolism.Primary metabolism.Carbohydrate metabolism.Carbohydrate metabolism enzyme inhibitor.Invertase/pectin methylesterase inhibitor family							JGVv11.124.t01		CHR1_JGVV11_124_T01
GSVIVT01032073001	VIT_13s0064g01100					-2.22239	0.0455608			-3.42123	0.041934			-1.04471	0.0146562				No hit	No hit								JGVv64.70.t01		CHR13_JGVV64_70_T01
GSVIVT01030216001	VIT_08s0058g01010							-1.14946	1.73e-06	-3.38454	1.67e-06								Unknown	Unknown								JGVv58.45.t01		CHR8_JGVV58_45_T01
GSVIVT01032581001	VIT_14s0066g02350									-3.38347	1.76e-10								Galactinol synthase	Metabolism.Primary metabolism.Carbohydrate metabolism.Monosaccharide metabolism.Galactose metabolism								JGVv66.217.t01		CHR14_JGVV66_217_T01
	VIT_06s0009g02970	-3.6903	1.74e-14	-3.47901	3.15e-13	-3.38425	1.86e-12	-4.62909	7.33e-21	-3.37702	0.0113687	-1.53597	0.00345327						Flavonoid 3'									JGVv9.71.t01		CHR6_JGVV9_71_T01
GSVIVT01012635001	VIT_10s0116g00520	-1.35245	0.000109569	-2.39954	1.48e-11					-3.36951	2.08e-15								Xyloglucan endotransglucosylase/hydrolase 8	Cellular process.Cellular component organization and biogenesis.Cell wall organization and biogenesis.Cell wall metabolism.Cell wall modification.Xyloglucan modification								JGVv116.23.t01		CHR10_JGVV116_23_T01
GSVIVT01005786001	VIT_00s0294g00080					-4.04137	0.0265169			-3.35392	0.00363717			-3.70538	0.000797403				Receptor kinase homolog LRK10	Signaling.Signaling pathway.Protein kinase								JGVv294.6.t01		CHRUN_JGVV294_6_T01
GSVIVT01038619001	VIT_16s0098g01170	-2.05621	2.59e-06	-1.53776	0.000498615	-1.03453	0.0252837			-3.34648	0.000544455			-1.37447	0.102769				Homeobox-leucine zipper protein HB-12	Regulation overview.Regulation of gene expression.Regulation of transcription.Transcription factor.Homeobox domain family transcription factor								JGVv98.77.t01		CHR16_JGVV98_77_T01
GSVIVT01016635001	VIT_13s0019g00090					-1.42	2.56e-05	-1.0708	0.00303616	-3.33455	5.68e-12								Unknown	Unknown								JGVv19.432.t01		CHR13_JGVV19_432_T01
GSVIVT01037851001	VIT_03s0091g00690									-3.33365	3.5e-28	-2.83422	2.19e-12	-1.59964	0.0394299				Salt tolerance zinc finger	Regulation overview.Regulation of gene expression.Regulation of transcription.Transcription factor.C2H2 family transcription factor								JGVv91.51.t01		CHR3_JGVV91_51_T01
GSVIVT01037569001	VIT_06s0009g00480	-5.99659	1.01e-25	-4.97241	2.11e-19	-2.16996	0.000156464	-6.84522	3.51e-18	-3.3329	0.00283672	-4.01753	2.93e-07						Aluminium-tolerance ALMT1	Transport overview.Electrochemical Potential-driven Transporters.Porters.Aromatic Acid Exporter								JGVv9.273.t01		CHR6_JGVV9_273_T01
GSVIVT01035210001	VIT_04s0079g00230					-1.07881	0.0033455	-1.22474	0.00117231	-3.33007	5.39e-17								Sucrose synthase	Metabolism.Primary metabolism.Carbohydrate metabolism.Polysaccharide metabolism.Starch and sucrose metabolism								JGVv79.17.t01		CHR4_JGVV79_17_T01
GSVIVT01009892001	VIT_18s0001g14130	-2.15197	3.47e-22			-1.43447	2.42e-10			-3.32654	0.0437517								Zinc finger (C2H2 type) family	Regulation overview.Regulation of gene expression.Regulation of transcription.Transcription factor.C2H2 family transcription factor								JGVv1.1054.t01		CHR18_JGVV1_1054_T01
GSVIVT01035853001	VIT_04s0008g05450					-1.17353	0.0113111	-1.27931	0.00920012	-3.32462	7.8e-08								Phospholipase D alpha 1 precursor (PLD 1) (Choline phosphatase 1)	Metabolism.Primary metabolism.Lipid metabolism.Glycerolipid metabolism.Glycerophospholipid metabolism.Glycerophospholipid catabolism	Metabolism.Primary metabolism.Lipid metabolism.Ether lipid metabolism	Signaling.Hormone Signaling.ABA Signaling.ABA-mediated Signaling pathway	Signaling.Signaling pathway.Calcium sensors and Signaling	Transport overview.Macromolecule transport.Protein transport.Protein coat	Signaling.Signaling pathway.Phosphatidylinositol Signaling			JGVv8.508.t01		CHR4_JGVV8_508_T01
GSVIVT01010475001	VIT_01s0010g03560									-3.32276	0.0181941				0.3102				CYP78A5	Metabolism.Cellular metabolism.Oxidation reduction.Cytochrome P450 oxidoreductase								JGVv10.265.t01		CHR1_JGVV10_265_T01
GSVIVT01023260001	VIT_12s0035g00880					-2.74224	8.15e-06	-4.59427	6.56e-13	-3.32029	2.93e-21	-4.41845	3.91e-06						Lactoylglutathione lyase	Metabolism.Primary metabolism.Carbohydrate metabolism.Monosaccharide metabolism.Pyruvate metabolism	Metabolism.Primary metabolism.Organic acid metabolism.Pyruvate fermentation	Response to stimulus.Stress response.Abiotic stress response.Oxidative stress response						JGVv35.124.t01		CHR12_JGVV35_124_T01
GSVIVT01019718001	VIT_02s0025g03190			-1.6908	0.000820586	-1.11651	0.0402807	-1.40827	0.00989477	-3.31941	0.00121532	-2.11768	0.00112737						2-oxoglutarate-dependent dioxygenase	Metabolism.Cellular metabolism.Oxidation reduction								JGVv25.294.t01		CHR2_JGVV25_294_T01
GSVIVT01030038001	VIT_12s0057g00460	2.38047	0.00344306	2.92221	0.000356629					-3.31072	0.0167931								Auxin-responsive protein	Signaling.Hormone Signaling.Auxin Signaling.Auxin-mediated Signaling pathway								JGVv57.40.t01		CHR12_JGVV57_40_T01
GSVIVT01018740001	VIT_04s0023g03750					-1.20671	0.000822573	-1.18994	0.0025577	-3.30773	5.35e-08			-2.62513	0.240975				Ascorbate peroxidase	Metabolism.Primary metabolism.Organic acid metabolism.Ascorbate and aldarate metabolism								JGVv23.18.t01		CHR4_JGVV23_18_T01
	VIT_19s0090g00600									-3.29611	0.00369625	-2.33107	3.94e-05	-1.67977	0.192237				No hit	No hit								PDVv90.58.t01		CHR19_PDVV90_58_T01
GSVIVT01021407001	VIT_10s0003g02910	-2.69969	0.0186192			-3.50807	0.00130603			-3.29028	1.38e-06	-4.78679	1.29e-13						FLS2 (flagellin-sensitive 2)	Signaling.Signaling pathway.Protein kinase								JGVv3.265.t01		CHR10_JGVV3_265_T01
	VIT_17s0000g02930					-5.46976	0.0139429			-3.27367	0.0468113			-2.86774	1.21e-06				Glutathione S-transferase 25 GSTU7	Metabolism.Primary metabolism.Coenzyme and prosthetic group metabolism.Peptide derived compounds biosynthesis.Glutathione metabolism	Response to stimulus.Stress response.Abiotic stress response.Oxidative stress response							JGVv0.666.t01		CHR17_JGVV0_666_T01
	VIT_03s0038g02050	4.14038	1.14e-05	4.71266	9.16e-07					-3.27143	0.0217098			3.1189	0.215791				Dirigent protein pDIR7	Response to stimulus.Stress response.Biotic stress response								JGVv38.261.t01		CHR3_JGVV38_261_T01
GSVIVT01022346001	VIT_07s0031g02550					-3.14983	2.45e-15	-1.92796	6.95e-07	-3.26863	4.51e-06								ABC transporter G member 14	Transport overview.Macromolecule transport.Multidrug transport.Multidrug ABC transport								JGVv31.232.t01		CHR7_JGVV31_232_T01
GSVIVT01021521001	VIT_10s0003g03840							-2.44946	0.00113465	-3.26802	0.0251056								No hit	No hit								JGVv3.343.t01		CHR10_JGVV3_343_T01
GSVIVT01038229001	VIT_05s0094g01200									-3.26574	0.0204404								flavonoid 3'-hydroxylase cytochrome P450	Metabolism.Secondary metabolism.Phenylpropanoid metabolism.Flavonoid metabolism.Flavonoid biosynthesis								JGVv94.109.t01		CHR5_JGVV94_109_T01
GSVIVT01014277001	VIT_19s0014g02120									-3.2594	3.01e-06								Metallothionein	Cellular process.Cellular homeostasis.Heavy metal ion homeostasis								JGVv14.186.t01		CHR19_JGVV14_186_T01
GSVIVT01017233001	VIT_09s0002g05930									-3.24444	0.0482486	-3.91251	0.0192376	-1.7448	0.466223				Unknown protein	Unknown								JGVv2.535.t01		CHR9_JGVV2_535_T01
GSVIVT01036565001	VIT_14s0083g01150	3.93056	0.00806698	4.6066	0.00207668					-3.23062	0.0277995								COBRA protein	Cellular process.Cellular component organization and biogenesis.Cell wall organization and biogenesis								JGVv83.101.t01		CHR14_JGVV83_101_T01
GSVIVT01034038001	VIT_08s0007g01560					-3.72137	0.0111597			-3.20878	0.00903176			-1.49244	0.00322587				Photoassimilate-responsive protein	Unknown								JGVv7.704.t01		CHR8_JGVV7_704_T01
GSVIVT01010574001	VIT_16s0100g01000									-3.20525	0.0350039			-3.92397	0.00559523				Stilbene synthase 4	Metabolism.Secondary metabolism.Phenylpropanoid metabolism.Phenylpropanoid biosynthesis	Metabolism.Cellular metabolism.Phytoalexin metabolism.Phytoalexin biosynthesis	Metabolism.Secondary metabolism.Phenylpropanoid metabolism.Stilbenoid metabolism.Stilbenoid biosynthesis						JGVv100.32.t01		CHR16_JGVV100_32_T01
GSVIVT01002136001	VIT_00s0625g00020	-3.07567	1.97e-06	-2.78071	4.42e-07	-2.81708	1.94e-06			-3.20043	0.0302636				0.166858				ABC transporter G member 7	Transport overview.Macromolecule transport.Multidrug transport.Multidrug ABC transport								JGVv625.2.t01		CHRUN_JGVV625_2_T01
GSVIVT01020609001	VIT_12s0028g03050	1.69935	0.0117283							-3.19659	0.0277434								NAC domain-containing protein 73	Regulation overview.Regulation of gene expression.Regulation of transcription.Transcription factor.NAC family transcription factor								JGVv28.92.t01		CHR12_JGVV28_92_T01
	TC69543	-1.40315	0.000174495	-1.45637	6.05e-05	-1.83233	2.4e-05	-2.36261	4.92e-08	-3.19637	0.0277709								No hit	No hit
GSVIVT01035705001	VIT_04s0008g04160									-3.19325	5.39e-14								Dehydration-responsive protein (RD22)	Response to stimulus.Stress response.Abiotic stress response.Drought stress response								JGVv8.388.t01		CHR4_JGVV8_388_T01
GSVIVT01009638001	VIT_18s0001g11830									-3.19282	1.52e-07								Calmodulin	Signaling.Signaling pathway.Calcium sensors and Signaling	Response to stimulus.Stress response.Biotic stress response.Plant-pathogen interaction							JGVv1.837.t01		CHR18_JGVV1_837_T01
	TC51960									-3.18997	0.000969309			-2.32372	0.467709				No hit	No hit
GSVIVT01016845001	VIT_09s0002g02080									-3.18672	1.88e-07	-1.99948	0.00356414						CYP90D2	Signaling.Hormone Signaling.Brassinosteroid Signaling.Brassinosteroid metabolism.Brassinosteroid biosynthesis	Metabolism.Cellular metabolism.Oxidation reduction.Cytochrome P450 oxidoreductase							JGVv2.184.t01		CHR9_JGVV2_184_T01
GSVIVT01029388001	VIT_17s0053g00700			-1.28848	0.000479878	-1.28958	0.000496323	-1.53812	4.61e-05	-3.18615	5.78e-06								Sucrose synthase 2	Metabolism.Primary metabolism.Carbohydrate metabolism.Polysaccharide metabolism.Starch and sucrose metabolism								JGVv53.48.t01		CHR17_JGVV53_48_T01
GSVIVT01003969001	VIT_14s0219g00090			-1.35669	0.00393775	-2.47486	1.21e-07	-2.689	1.89e-08	-3.17764	0.0274877								Unknown protein	Unknown								JGVv219.9.t01		CHR14_JGVV219_9_T01
GSVIVT01016634001	VIT_13s0019g00120					-1.20532	0.0021844	-1.33124	0.000772335	-3.17106	2.09e-09								Unknown	Unknown								JGVv19.431.t01		CHR13_JGVV19_431_T01
GSVIVT01017331001	VIT_09s0002g06880	-1.06158	0.00151839	-1.5677	1.32e-06	-1.19102	0.000329878	-1.32799	0.000117852	-3.17059	8.61e-12	-1.64451	0.021242						Beta-1									JGVv2.616.t01		CHR9_JGVV2_616_T01
GSVIVT01029368001	VIT_17s0053g00590									-3.1687	0.0108239								Kinase interacting protein	Signaling.Signaling pathway.Protein kinase								JGVv53.41.t01		CHR17_JGVV53_41_T01
GSVIVT01009065001	VIT_18s0001g06150	-1.91825	0.0130857	-1.96638	0.0103976	-3.15703	1.48e-05	-1.98457	0.00771964	-3.16266	8.81e-75	-2.68984	1.58e-30						Phosphate-induced protein 1	Unclear								JGVv1.341.t01		CHR18_JGVV1_341_T01
GSVIVT01011981001	VIT_01s0011g02730	-2.47822	1.68e-05	-2.52452	9.86e-06	-1.32066	0.0333814			-3.12947	1.18e-07			-3.44235	0.000767324				ABC transporter G member 3	Transport overview.Macromolecule transport.Multidrug transport.Multidrug ABC transport								JGVv11.382.t01		CHR1_JGVV11_382_T01
GSVIVT01022259001	VIT_07s0031g01840									-3.12936	0.0491552								WRKY DNA-binding protein 13	Regulation overview.Regulation of gene expression.Regulation of transcription.Transcription factor.WRKY family transcription factor								JGVv31.165.t01		CHR7_JGVV31_165_T01
GSVIVT01036171001	VIT_06s0080g00120			-3.43281	0.000920623					-3.12683	2.05e-07								Male sterility 2 (MS2) Acyl-CoA reductase	Unclear								JGVv80.104.t01		CHR6_JGVV80_104_T01
GSVIVT01020699001	VIT_12s0028g02240	-1.9693	3.19e-05	-1.94494	3.22e-05	-1.15818	0.0243497	-2.09222	1.46e-05	-3.12197	0.00010908	-3.66004	1.31e-06						Thioredoxin TTL3 (Tetratricopetide-repeat thioredoxin-like 3)	Transport overview.Primary Active Transporters.P-P-bond hydrolysis-driven transporters.Mitochondrial Protein Translocase	Cellular process.Cellular homeostasis.Cell redox homeostasis							JGVv28.169.t01		CHR12_JGVV28_169_T01
	VIT_08s0007g02000			-1.44143	0.000498615	-1.13604	0.0066107	-1.36217	0.000776454	-3.1148	0.000143684								Glycerol-3-phosphate acyltransferase 8	Metabolism.Primary metabolism.Lipid metabolism.Glycerolipid metabolism.Glycerophospholipid metabolism.Glycerophospholipid biosynthesis								JGVv7.663.t01		CHR8_JGVV7_663_T01
GSVIVT01017965001	VIT_05s0020g03360					-1.36303	0.00620833	-2.14825	1.04e-05	-3.11337	0.0292906								Unknown	Unknown								JGVv20.315.t01		CHR5_JGVV20_315_T01
GSVIVT01003765001	VIT_00s0207g00180	-2.3268	0.000908894	-1.83116	0.0123463			-1.67261	0.0169373	-3.11129	6.12e-07			3.74094	0.453657				Unknown protein	Unknown								JGVv207.17.t01		CHRUN_JGVV207_17_T01
GSVIVT01032625001	VIT_13s0067g03750									-3.10405	0.00374317								Stigma/style ABC transporter WBC19	Transport overview.Macromolecule transport.Multidrug transport.Multidrug ABC transport								JGVv67.11.t01		CHR13_JGVV67_11_T01
GSVIVT01035060001	VIT_05s0077g01560									-3.104	0.0444901			-2.62677	0.012639				Pathogenesis protein 10.3 [Vitis quinquangularis]	Response to stimulus.Stress response.Biotic stress response								JGVv77.127.t01		CHR5_JGVV77_127_T01
GSVIVT01019513001	VIT_02s0025g01300									-3.09884	0.00502326								Unknown protein	Unknown								JGVv25.120.t01		CHR2_JGVV25_120_T01
GSVIVT01031882001	VIT_03s0063g01790					-1.72053	0.0415879			-3.08983	0.00367481								Transducin protein	Unclear								JGVv63.167.t01		CHR3_JGVV63_167_T01
	VIT_17s0000g09900			1.02578	0.000274849			1.1644	1.92e-05	-3.07626	0.00234434	3.59654	0.0108284						Unknown protein	Unknown								JGVv0.49.t01		CHR17_JGVV0_49_T01
GSVIVT01035573001	VIT_04s0008g02920					-3.50225	1.51e-07	-2.51158	0.000234263	-3.0748	1.05e-25	-1.87208	1.34e-06	-1.84507	0.00847378				Desiccation protein PCC13-62 precursor	Response to stimulus.Stress response.Abiotic stress response.Desiccation stress response								JGVv8.273.t01		CHR4_JGVV8_273_T01
GSVIVT01035972001	VIT_04s0008g06670			-1.617	0.0320451			-1.86458	0.0149079	-3.06975	0.00728164								Plastocyanin domain-containing protein	Metabolism.Primary metabolism.Generation of metabolite precursors and energy.Photosynthesis.Photosynthetic-chain phosphorylation	Transport overview.Macromolecule transport.Protein transport.Thylakoid targeting pathway	Metabolism.Primary metabolism.Generation of metabolite precursors and energy.Electron transport						JGVv8.620.t01		CHR4_JGVV8_620_T01
GSVIVT01029112001	VIT_11s0052g01730					-2.79217	0.00224924			-3.06906	1.01e-07								1-deoxy-D-xylulose-5-phosphate synthase	Metabolism.Primary metabolism.Lipid metabolism.Steroid metabolism.Steroid biosynthesis	Metabolism.Secondary metabolism.Terpenoid metabolism.Terpenoid biosynthesis							JGVv52.10.t01		CHR11_JGVV52_10_T01
GSVIVT01021019001	VIT_05s0029g00480					-2.44733	1.72e-05			-3.06373	0.0251426			-1	0.062354				Eceriferum 2 (CER2)	Unclear								JGVv29.75.t01		CHR5_JGVV29_75_T01
	VIT_07s0005g01310	3.3814	0.00332886	3.82288	0.00108015					-3.05999	0.0266483								Threonyl-tRNA synthetase									JGVv5.128.t01		CHR7_JGVV5_128_T01
NA	VV2323_at									-3.05901	2.66e-05	-4.61078	0.000103625															NA		NA
GSVIVT01008918001	VIT_18s0001g03570	-1.2028	0.000762812	-1.55945	4.43e-06	-2.18561	8.42e-10	-1.87286	4.07e-07	-3.05747	7.68e-09								Thaumatin ATLP-1	Response to stimulus.Stress response								JGVv1.218.t01		CHR18_JGVV1_218_T01
GSVIVT01034174001	VIT_08s0007g00330	-1.38366	9.25e-13	-1.68127	1.27e-18	-1.77174	9.84e-21	-2.27356	5.75e-33	-3.04969	3.13e-08								Metallothionein	Cellular process.Cellular homeostasis.Heavy metal ion homeostasis								JGVv7.819.t01		CHR8_JGVV7_819_T01
GSVIVT01034209001	VIT_08s0007g00030									-3.04652	6.16e-09			-1.72119	0.158463				Cation/hydrogen exchanger 20 (CHX20)	Transport overview.Electrochemical Potential-driven Transporters.Porters.Monovalent Cation:Proton Antiporter-2	Transport overview.Ion transport.Cation transport							JGVv7.847.t01		CHR8_JGVV7_847_T01
GSVIVT01032357001	VIT_14s0066g00100	-1.45029	0.00168582	-1.36298	0.00330061	-1.52555	0.00158678	-1.95675	5.1e-05	-3.03871	0.00021804	-2.58625	0.0025146						Unknown protein	Unknown								JGVv66.9.t01		CHR14_JGVV66_9_T01
GSVIVT01017174001	VIT_09s0002g05280									-3.03871	0.0182741								2-oxoglutarate-dependent dioxygenase	Metabolism.Cellular metabolism.Oxidation reduction								JGVv2.474.t01		CHR9_JGVV2_474_T01
GSVIVT01018059001	VIT_05s0020g04240							-1.51049	5.29e-06	-3.03784	0.00410371								Calcium-transporting ATPase 12 ACA12	Signaling.Signaling pathway.Calcium sensors and Signaling	Transport overview.Primary Active Transporters.P-P-bond hydrolysis-driven transporters.P-type ATPase (P-ATPase).Ca2+-ATPase (efflux)	Transport overview.Ion transport.Cation transport						JGVv20.397.t01		CHR5_JGVV20_397_T01
GSVIVT01015780001	VIT_03s0017g01400									-3.02914	0.010709								Adhesive/proline-rich protein	Metabolism.Primary metabolism.Carbohydrate metabolism.Monosaccharide metabolism.Nucleotide sugar metabolism								JGVv17.83.t01		CHR3_JGVV17_83_T01
GSVIVT01007995001	VIT_17s0000g06290									-3.02846	4.2e-05								Lipase GDSL	Unclear								JGVv0.363.t01		CHR17_JGVV0_363_T01
GSVIVT01009234001	VIT_18s0001g08040									-3.01408	0.0062886			-3.24935	0.00541343				Basic helix-loop-helix (bHLH) family	Regulation overview.Regulation of gene expression.Regulation of transcription.Transcription factor.bHLH family transcription factor								JGVv1.487.t01		CHR18_JGVV1_487_T01
GSVIVT01031164001	VIT_14s0060g01960					-1.5358	0.000204824	-1.88147	5.36e-06	-3.01342	1.04e-09	-1.76504	0.00730891	-2.37308	0.302856				Pectinesterase; Pectinesterase inhibitor	Cellular process.Cellular component organization and biogenesis.Cell wall organization and biogenesis	Metabolism.Primary metabolism.Carbohydrate metabolism.Carbohydrate metabolism enzyme inhibitor.Invertase/pectin methylesterase inhibitor family							JGVv60.66.t01		CHR14_JGVV60_66_T01
GSVIVT01014539001	VIT_19s0014g04650					-2.14372	3.26e-06			-3.00348	5.6e-15								Avr9/Cf-9 rapidly elicited protein 20	Signaling.Signaling pathway.Calcium sensors and Signaling	Response to stimulus.Stress response.Biotic stress response							JGVv14.411.t01		CHR19_JGVV14_411_T01
GSVIVT01008340001	VIT_17s0000g03230	-2.26391	0.0059487	-3.1517	0.000117764	-2.90986	0.000237527	-1.73381	0.0429008	-3.00109	0.000718431								Alpha-mannosidase	Metabolism.Primary metabolism.Carbohydrate metabolism.Oligosaccharide metabolism.N-Glycan metabolism.N-Glycan biosynthesis	Metabolism.Primary metabolism.Carbohydrate metabolism.Oligosaccharide metabolism.Glycan metabolism.Glycan structures-biosynthesis1	Metabolism.Primary metabolism.Protein metabolism and modification.Protein processing in endoplasmic reticulum						JGVv0.640.t01		CHR17_JGVV0_640_T01
	VIT_06s0009g02810	-3.07429	1.09e-13	-2.76846	1.86e-11	-2.85779	4.97e-12	-3.48427	3.64e-17	-3.00094	6.11e-05	-1.79606	1.16e-05						Flavonoid 3'									JGVv9.83.t01		CHR6_JGVV9_83_T01
	TC68334			-1.15173	0.0206628			-1.37188	0.00537042	-2.9973	0.0324042								No hit	No hit
GSVIVT01037808001	VIT_03s0091g01090	-2.95	0.000182922	-3.5227	2.06e-05			-3.82299	0.000128661	-2.99261	0.00201033	-6.77434	4.46e-14						Unknown	Unknown								JGVv91.17.t01		CHR3_JGVV91_17_T01
GSVIVT01005298001 GSVIVT01005299001	VIT_00s0274g00050			-1.75023	5.59e-12			-1.75947	1.44e-12	-2.96807	0.000241792					-2.06641	0.000120378		Unknown protein	Unknown								JGVv274.3.t01		CHRUN_JGVV274_3_T01
GSVIVT01032359001	VIT_14s0066g00120	-1.73349	0.00136481	-1.93663	0.000242529	-1.45666	0.00726054	-2.03459	0.000153294	-2.96284	6.12e-26	-2.40086	7.2e-10						Unknown protein	Unknown								JGVv66.10.t01		CHR14_JGVV66_10_T01
GSVIVT01017332001	VIT_09s0002g06890					-3.13384	0.000150278			-2.95981	0.015991			-2.14048	0.0209923				Dicyanin blue copper protein	Response to stimulus.Stress response.Abiotic stress response.Oxidative stress response								JGVv2.617.t01		CHR9_JGVV2_617_T01
	VIT_06s0009g02840	-3.49905	1.17e-13	-3.30256	1.62e-12	-2.88768	6.58e-10	-4.50992	1.6e-20	-2.95603	0.000305829	-2.04939	1.06e-05						Flavonoid 3'									JGVv9.81.t01		CHR6_JGVV9_81_T01
	VIT_06s0061g01380	-2.73403	2.1e-11	-2.64286	1.06e-10	-3.80213	1.42e-19	-5.66354	8.41e-35	-2.9517	2.32e-59	-5.23284	5.46e-21	-3.79432	0.0101717				Pop3 peptide	Response to stimulus.Stress response.Biotic stress response								JGVv61.24.t01		CHR6_JGVV61_24_T01
GSVIVT01029658001	VIT_12s0055g00030					-2.02952	0.00288516	-2.1889	0.000745606	-2.94491	0.0185277								UDP-glucose glucosyltransferase	Metabolism.Primary metabolism.Carbohydrate metabolism.Polysaccharide metabolism.Starch and sucrose metabolism	Metabolism.Secondary metabolism.Aromatic compound metabolism.Aromatic compound glysosylation							JGVv55.2.t01		CHR12_JGVV55_2_T01
NA	VV22132_at									-2.9431	0.00365932	-2.23325	0.0250203															NA		NA
GSVIVT01020228001	VIT_01s0026g00200	-3.44674	3.77e-05	-4.31481	3.2e-07	-3.86576	5.03e-06	-3.79682	2.27e-06	-2.94135	2.66e-30	-2.40261	1.08e-05						Xyloglucan endotransglucosylase/hydrolase 28	Cellular process.Cellular component organization and biogenesis.Cell wall organization and biogenesis.Cell wall metabolism.Cell wall modification.Xyloglucan modification								JGVv26.233.t01		CHR1_JGVV26_233_T01
GSVIVT01009528001	VIT_18s0001g10810	-2.86031	0.00188985	-2.35936	0.0125727	-3.06034	0.000618122	-2.36864	0.0102912	-2.94091	0.000301407			-1.96532	0.0729801				Carboxylesterase CXE	Metabolism.Cellular metabolism.Esterase activity								JGVv1.746.t01		CHR18_JGVV1_746_T01
GSVIVT01019504001	VIT_02s0025g01220			-1.57764	0.0476079	-2.36328	0.00121406	-2.65823	0.000514964	-2.93609	0.0293893								High mobility group HMG1/2	Regulation overview.Regulation of gene expression.Regulation of transcription.Transcription factor.HMG family transcription factor								JGVv25.112.t01		CHR2_JGVV25_112_T01
GSVIVT01029059001	VIT_05s0051g00700					-2.27848	0.0165118			-2.93553	0.00783239								No hit	No hit								JGVv51.54.t01		CHR5_JGVV51_54_T01
GSVIVT01026985001	VIT_15s0046g02000			2.45476	2.75e-11			1.23509	0.00104198	-2.93545	3.56e-09								Polygalacturonase GH28	Cellular process.Cellular component organization and biogenesis.Cell wall organization and biogenesis.Cell wall metabolism.Cell wall modification.Pectin modification								JGVv46.153.t01		CHR15_JGVV46_153_T01
	VIT_10s0003g01170					-2.37897	0.000191943			-2.93003	0.00380408								Basic helix-loop-helix (bHLH) family	Regulation overview.Regulation of gene expression.Regulation of transcription.Transcription factor.bHLH family transcription factor								JGVv3.107.t01		CHR10_JGVV3_107_T01
	VIT_16s0050g01680	-2.73067	2.2e-09	-3.55194	2.54e-14	-2.65032	4.19e-09	-2.8158	5.09e-10	-2.92236	0.00533068								UDP-glucose: anthocyanidin 5									JGVv50.100.t01		CHR16_JGVV50_100_T01
GSVIVT01027402001	VIT_15s0048g02910									-2.92132	1.12e-11								Unknown	Unknown								JGVv48.9.t01		CHR15_JGVV48_9_T01
GSVIVT01011259001	VIT_13s0106g00550	-2.70238	1.41e-07	-2.96697	1.07e-08	-4.86532	1.04e-18	-4.7856	2.02e-18	-2.91076	3.51e-05								flavonol 3-sulfotransferase	Metabolism.Secondary metabolism.Phenylpropanoid metabolism.Flavonoid metabolism.Flavonoid biosynthesis.Flavonoid-sulfate biosynthesis								JGVv106.40.t01		CHR13_JGVV106_40_T01
GSVIVT01011377001	VIT_14s0108g00390	2.04423	5.3e-08							-2.90765	1.51e-05	-5.46225	0.0145757	-2.33534	0.326828				Homeobox-leucine zipper protein HB13	Regulation overview.Regulation of gene expression.Regulation of transcription.Transcription factor.Homeobox domain family transcription factor								JGVv108.38.t01		CHR14_JGVV108_38_T01
GSVIVT01033624001	VIT_08s0007g05240	-1.3783	3.3e-07	-1.19369	1.65e-05	-1.75493	7.84e-11	-1.593	2.84e-09	-2.89493	0.00114363								Phosphatidylinositol-4-phosphate 5-kinase	Metabolism.Primary metabolism.Carbohydrate metabolism.Monosaccharide metabolism.Inositol phosphate metabolism	Signaling.Signaling pathway.Phosphatidylinositol Signaling	Cellular process.Cellular component organization and biogenesis.Cytoskeleton organization and biogenesis.Actin organization and biogenesis	Transport overview.Macromolecule transport.Protein transport.Protein coat					JGVv7.356.t01		CHR8_JGVV7_356_T01
GSVIVT01021451001	VIT_10s0003g03320			-1.15224	0.0100316	-1.42389	0.00163303	-1.06305	0.0498705	-2.88569	0.000386715								Unknown	Unknown								JGVv3.300.t01		CHR10_JGVV3_300_T01
GSVIVT01029244001	VIT_11s0052g00620	-2.1868	0.0041882	-2.90398	0.000161155	-4.53103	3.83e-09	-4.96358	1.82e-10	-2.88443	8.94e-33			-1.41949	0.0328946				AHA2 (Arabidopsis H(+)-ATPase 2)	Metabolism.Primary metabolism.Generation of metabolite precursors and energy.Electron transport.Respiratory-chain phosphorylation	Transport overview.Primary Active Transporters.P-P-bond hydrolysis-driven transporters.P-type ATPase (P-ATPase).Plasma membrane H+ ATPase	Metabolism.Primary metabolism.Generation of metabolite precursors and energy.Photosynthesis.Photosynthetic-chain phosphorylation	Transport overview.Ion transport.Cation transport.Proton transport					JGVv52.112.t01		CHR11_JGVV52_112_T01
GSVIVT01022645001	VIT_02s0033g00300									-2.88434	1.28e-06								Myb family	Regulation overview.Regulation of gene expression.Regulation of transcription.Transcription factor.G2-like family transcription factor								JGVv33.23.t01		CHR2_JGVV33_23_T01
GSVIVT01024772001	VIT_06s0004g06300	-2.06114	0.00105604	-1.97405	0.00260013	-2.84049	6.01e-06	-2.43844	0.000318611	-2.8793	0.0268969								Cell division cycle 6	Cellular process.Cell growth and death	Regulation overview.Regulation of cell cycle							JGVv4.205.t01		CHR6_JGVV4_205_T01
NA	VV22671_at									-2.86257	0.00242117	-2.11644	0.016318															NA		NA
GSVIVT01015533001	VIT_11s0016g05280	1.16929	0.021385			1.26198	0.0217161			-2.86011	0.00262285			-1	0.471756				Peroxidase	Metabolism.Primary metabolism.Amino acid metabolism.Aromatic amino acid metabolism.Phenylalanine metabolism.Phenylalanine biosynthesis	Metabolism.Cellular metabolism.Methane metabolism	Response to stimulus.Stress response.Abiotic stress response.Oxidative stress response						JGVv16.473.t01		CHR11_JGVV16_473_T01
GSVIVT01023805001	VIT_03s0038g04570									-2.859	2.57e-05								ADP-glucose pyrophosphorylase large subunit 1	Metabolism.Primary metabolism.Carbohydrate metabolism.Polysaccharide metabolism.Starch and sucrose metabolism	Metabolism.Primary metabolism.Carbohydrate metabolism.Monosaccharide metabolism.Nucleotide sugar metabolism							JGVv38.19.t01		CHR3_JGVV38_19_T01
GSVIVT01007742001	VIT_17s0000g08460									-2.85337	6.35e-07								Carbonic anhydrase									JGVv0.173.t01		CHR17_JGVV0_173_T01
GSVIVT01030982001	VIT_14s0006g02530			2.55037	0.0350691					-2.84865	9.31e-05			-2.13071	0.0990648				Non-specific lipid-transfer protein 2 (LTP 2)	Transport overview.Macromolecule transport.Lipid transport								JGVv6.155.t01		CHR14_JGVV6_155_T01
GSVIVT01011605001	VIT_01s0011g06240	-1.42432	0.000124583	-1.73234	2.82e-06	-1.47091	0.000123728	-1.41991	0.000303268	-2.84541	2.74e-10								Cytochrome B561	Transport overview.Transmembrane Electron Carriers.Transmembrane 1-electron transfer carriers.Eukaryotic Cytochrome b561	Metabolism.Primary metabolism.Generation of metabolite precursors and energy.Electron transport							JGVv11.44.t01		CHR1_JGVV11_44_T01
GSVIVT01021682001	VIT_10s0003g05130	-1.36882	0.00115651	-1.48604	0.000458409					-2.82866	4.22e-06								Wall-associated receptor kinase 5	Signaling.Signaling pathway.Protein kinase								JGVv3.441.t01		CHR10_JGVV3_441_T01
GSVIVT01021456001	VIT_10s0003g03360			-1.06678	0.0323261	-1.12218	0.036054			-2.82681	0.0221783								No hit	No hit								JGVv3.304.t01		CHR10_JGVV3_304_T01
GSVIVT01019452001	VIT_02s0025g00760	-2.20133	0.00487426	-2.72595	0.000468735	-2.85656	0.000150173	-2.92647	0.000165383	-2.82541	0.0287891								Pinoresinol forming dirigent protein	Metabolism.Secondary metabolism.Phenylpropanoid metabolism.Phenylpropanoid biosynthesis	Metabolism.Secondary metabolism.Phenylpropanoid metabolism.Lignan metabolism.Lignan biosynthesis							JGVv25.71.t01		CHR2_JGVV25_71_T01
	VIT_13s0019g03520									-2.82033	0.0427975								No hit	No hit								JGVv19.171.t01		CHR13_JGVV19_171_T01
GSVIVT01031576001	VIT_05s0062g00240			-1.62559	0.000244997	-1.20697	0.00768339	-1.60205	0.000350105	-2.81657	6.95e-23	-1.76668	2.96e-06						Xyloglucan endotransglucosylase/hydrolase 23	Cellular process.Cellular component organization and biogenesis.Cell wall organization and biogenesis.Cell wall metabolism.Cell wall modification.Xyloglucan modification								JGVv62.19.t01		CHR5_JGVV62_19_T01
GSVIVT01015420001	VIT_11s0016g04220	-2.41158	0.00162111	-1.98452	0.0200487	-3.26805	0.00043653	-4.08343	2.54e-06	-2.81488	0.000281203	-3.03608	0.00107663						Copper-binding family protein	Unclear								JGVv16.378.t01		CHR11_JGVV16_378_T01
GSVIVT01009639001 GSVIVT01009640001	VIT_18s0001g11860	-1.23856	5.53e-05			-2.30869	1.38e-14	-2.36991	1.66e-15	-2.81392	9.01e-20			-2.58293	0.104077				Polygalacturonate 4-alpha-galacturonosyltransferase	Cellular process.Cellular component organization and biogenesis.Cell wall organization and biogenesis.Cell wall metabolism.Cell wall biosynthesis.Pectin biosynthesis								JGVv1.840.t01		CHR18_JGVV1_840_T01
	VIT_02s0012g01370	-1.26708	0.0158773					-2.88117	4.89e-07	-2.81256	0.0155157								No hit	No hit								JGVv12.140.t01		CHR2_JGVV12_140_T01
	VIT_18s0166g00250					-2.37384	0.000595891			-2.81114	1.18e-12			-2.34869	9.58e-06				No hit	No hit								JGVv166.20.t01		CHR18_JGVV166_20_T01
NA	VV15509_at									-2.80766	0.0159495																	NA		NA
GSVIVT01028186001	VIT_07s0005g02060									-2.80757	5.53e-10	-1.45415	0.0104431						Boron transporter-like protein 1	Transport overview.Electrochemical Potential-driven Transporters.Porters.Anion Exchanger	Transport overview.Ion transport.Anion transport							JGVv5.200.t01		CHR7_JGVV5_200_T01
GSVIVT01035712001	VIT_04s0008g04200	-1.11475	0.00779325			-1.75893	4.06e-05	-3.1503	1.16e-13	-2.80521	0.00890272								Unknown protein	Unknown								JGVv8.392.t01		CHR4_JGVV8_392_T01
GSVIVT01035313001	VIT_04s0008g00420			-2.01122	6.75e-07			-1.68593	5.92e-05	-2.80079	0.00063248								Clavata1 receptor kinase (CLV1)	Signaling.Signaling pathway.Protein kinase								JGVv8.32.t01		CHR4_JGVV8_32_T01
GSVIVT01014681001	VIT_19s0015g00490			-2.47886	0.0359212	-2.31029	0.0489491	-2.97242	0.0114165	-2.78894	0.0321247								No hit	No hit								JGVv15.46.t01		CHR19_JGVV15_46_T01
GSVIVT01001930001	VIT_13s0175g00050	-1.79206	0.00718357	-1.67411	0.0155386	-1.64017	0.0175573			-2.78364	0.00671277								Heat shock protein-related	Metabolism.Primary metabolism.Protein metabolism and modification.Protein folding.Chaperone-mediated protein folding.HSP-mediated protein folding								JGVv175.3.t01		CHR13_JGVV175_3_T01
GSVIVT01035074001	VIT_05s0077g01670	-1.44323	0.0114723	-1.91623	0.000333453	-1.40003	0.0106482	-2.55922	1.14e-06	-2.77556	3.18e-25	-2.58474	6.11e-06			-2.91329	0.0361546		Major cherry allergen Pru av 1.0202	Response to stimulus.Stress response.Biotic stress response								JGVv77.138.t01		CHR5_JGVV77_138_T01
	VIT_15s0021g02070									-2.77318	0.0334458	-2.12848	0.0117752						Unknown protein	Unknown								JGVv21.69.t01		CHR15_JGVV21_69_T01
GSVIVT01007183001	VIT_00s0499g00020			-1.98708	0.0160061	-2.33659	0.00311393	-1.90508	0.024345	-2.77026	0.00101907								Unknown protein	Unknown								JGVv499.2.t01		CHRUN_JGVV499_2_T01
GSVIVT01008023001	VIT_17s0000g06020	-2.84143	2.66e-33							-2.76156	0.000387221								TCP family transcription factor TCP14	Regulation overview.Regulation of gene expression.Regulation of transcription.Transcription factor.TCP family transcription factor								JGVv0.386.t01		CHR17_JGVV0_386_T01
GSVIVT01021727001	VIT_10s0003g05480	-2.33549	2.46e-13	-2.77053	5.35e-18	-2.97301	1.12e-19	-3.94052	5.79e-31	-2.74911	3.78e-18	-5.24142	9.47e-54						SEC14 cytosolic factor	Signaling.Signaling pathway.Phosphatidylinositol Signaling	Transport overview.Macromolecule transport.Lipid transport.Phosphatidylinositol/Phosphatidyl choline transport							JGVv3.462.t01		CHR10_JGVV3_462_T01
GSVIVT01008921001	VIT_18s0001g03610	-1.35212	1.11e-05							-2.74851	0.0274549								Auxin-independent growth promoter	Unknown								JGVv1.220.t01		CHR18_JGVV1_220_T01
GSVIVT01033999001	VIT_08s0007g01930					-1.3565	0.0162886			-2.74686	6.72e-11								Anthranilate N-benzoyltransferase	Metabolism.Primary metabolism.Amino acid metabolism.Aromatic amino acid metabolism.Aromatic amino acid biosynthesis	Metabolism.Cellular metabolism.Phytoalexin metabolism.Phytoalexin biosynthesis	Metabolism.Secondary metabolism.Aromatic compound metabolism.Aromatic compound biosynthesis						JGVv7.669.t01		CHR8_JGVV7_669_T01
GSVIVT01016318001	VIT_13s0019g03910									-2.73733	0.0143058			-1.0894	0.293065	1.94714	0.035585		Unknown	Unknown								JGVv19.134.t01		CHR13_JGVV19_134_T01
GSVIVT01010131001	VIT_01s0010g00760					-5.68727	0.0283246			-2.73727	0.0121959								Unknown	Unknown								GSVIVT00010131001.t01		CHR1_GSVIVT00010131001_T01
GSVIVT01021463001	VIT_10s0003g03430	-1.10293	0.0193221	-1.02728	0.027438	-1.21679	0.00858371	-1.69932	0.000245149	-2.725	8.03e-06								No hit	No hit								JGVv3.311.t01		CHR10_JGVV3_311_T01
GSVIVT01017097001	VIT_09s0002g04560					-3.84199	0.000426302			-2.72266	0.00159428			-1.1167	0.147522				Calmodulin-binding protein	Signaling.Signaling pathway.Calcium sensors and Signaling								JGVv2.414.t01		CHR9_JGVV2_414_T01
GSVIVT01031450001	VIT_06s0061g00850					-1.39897	0.000202442	-1.38451	0.000290217	-2.71844	5.87e-06								Harpin-induced protein	Response to stimulus.Stress response.Biotic stress response.Virus stress response								JGVv61.73.t01		CHR6_JGVV61_73_T01
GSVIVT01016881001	VIT_09s0002g02450	2.8911	0.00128161	4.17403	3.53e-06	3.06291	0.000556163	2.04682	0.0319042	-2.7103	0.000118567			-3.17269	0.01168				Phosphatase	Signaling.Signaling pathway.Protein phosphatase								JGVv2.221.t01		CHR9_JGVV2_221_T01
GSVIVT01035693001	VIT_04s0008g04050									-2.70866	6.61e-09								RD22	Response to stimulus.Stress response.Abiotic stress response.Drought stress response								JGVv8.382.t01		CHR4_JGVV8_382_T01
GSVIVT01009581001	VIT_18s0001g11300									-2.70068	0.00404684								LYS/HIS transporter 7 LHT7	Transport overview.Electrochemical Potential-driven Transporters.Porters.Amino Acid/Auxin Permease	Transport overview.Macromolecule transport.Amino acid transport							JGVv1.793.t01		CHR18_JGVV1_793_T01
GSVIVT01037270001	VIT_06s0009g03420					-1.49847	1.85e-06			-2.69129	9.27e-07								C2 domain-containing protein	Signaling.Signaling pathway.Protein kinase								JGVv9.36.t01		CHR6_JGVV9_36_T01
GSVIVT01032509001	VIT_14s0066g01640									-2.69063	0.000730106								Nodulin MtN21 family	Transport overview.Electrochemical Potential-driven Transporters.Porters.Drug/Metabolite Transporter.Plant Drug/Metabolite Exporter								JGVv66.150.t01		CHR14_JGVV66_150_T01
GSVIVT01024067001	VIT_03s0038g02010									-2.69019	4e-11								Amidase	Metabolism.Primary metabolism.Amino acid metabolism.Arginine and proline metabolism.Urea cycle	Metabolism.Primary metabolism.Amino acid metabolism.Aromatic amino acid metabolism.Phenylalanine metabolism.Phenylalanine biosynthesis	Signaling.Hormone Signaling.Auxin Signaling.Auxin metabolism	Transport overview.Primary Active Transporters.P-P-bond hydrolysis-driven transporters.Chloroplast Env Prot Translocase	Metabolism.Cellular metabolism.Nitrogen and sulfur metabolism.Nitrogen metabolism.Amine metabolism				JGVv38.265.t01		CHR3_JGVV38_265_T01
GSVIVT01019510001	VIT_02s0025g01260									-2.68114	0.0124272	2.58212	0.00500213						NADPH HC toxin reductase	Metabolism.Primary metabolism.Nucleobase								JGVv25.116.t01		CHR2_JGVV25_116_T01
GSVIVT01016662001	VIT_09s0002g00260					-1.8335	0.00171057	-2.88797	2.58e-06	-2.67712	0.0222083								Unknown protein	Unknown								JGVv2.17.t01		CHR9_JGVV2_17_T01
GSVIVT01001298001	VIT_02s0154g00310			2.09523	2.49e-05					-2.6727	8.64e-35								Protease inhibitor/seed storage/lipid transfer protein (LTP)	Transport overview.Macromolecule transport.Lipid transport								JGVv154.27.t01		CHR2_JGVV154_27_T01
GSVIVT01037436001	VIT_06s0009g01770	-1.8053	0.000184997	1.45134	4.33e-05	-2.01348	4.59e-06			-2.67249	2.68e-06	-1.39915	0.00580201	-2.12265	4.74e-06				Lipase GDSL	Unclear								JGVv9.175.t01		CHR6_JGVV9_175_T01
NA	VV4792_at									-2.66091	0.0113676	-2.40415	0.0327771															NA		NA
GSVIVT01012622001	VIT_10s0116g00300	-1.92214	1.74e-05	-2.16796	2.28e-06	-1.91342	0.000205757	-1.91996	0.00028771	-2.65468	0.00734658	-2.90982	0.0179193						Harpin-induced protein-related	Response to stimulus.Stress response.Biotic stress response.Virus stress response								JGVv116.11.t01		CHR10_JGVV116_11_T01
GSVIVT01015345001	VIT_11s0016g03490					-2.78578	0.0228753	-2.24677	0.0327431	-2.6499	0.0143603	-3.88547	0.000322877						Glyoxal oxidase	Unclear								JGVv16.312.t01		CHR11_JGVV16_312_T01
	TC66633							2.47127	0.00122548	-2.64392	0.000126141								No hit	No hit
GSVIVT01016328001	VIT_13s0019g03810	-1.70167	0.0118974	-2.31216	0.000195129			-1.48301	0.0331843	-2.64033	0.0132355								Lateral organ boundaries protein 1	Regulation overview.Regulation of gene expression.Regulation of transcription.Transcription factor.AS2 family transcription factor								GSVIVT00016328001.t01		CHR13_GSVIVT00016328001_T01
GSVIVT01009156001	VIT_18s0001g07350	-3.04141	0.0188998	1.67703	0.00114737	-3.02542	0.000305033			-2.63979	0.000126967	-2.6604	0.000435151	-2.8689	2.73e-06				No hit	No hit								JGVv1.423.t01		CHR18_JGVV1_423_T01
NA	VV7199_at									-2.63257	0.0362767																	NA		NA
GSVIVT01032983001	VIT_14s0068g01040					-2.35744	0.0466861			-2.62687	0.0239198			-1.46387	0.220941				Ethylene-responsive transcription factor ERF113	Signaling.Hormone Signaling.Ethylene Signaling.Ethylene-mediated Signaling pathway	Regulation overview.Regulation of gene expression.Regulation of transcription.Transcription factor.AP2 family transcription factor.ERF subfamily transcription factor							JGVv68.99.t01		CHR14_JGVV68_99_T01
GSVIVT01011845001	VIT_01s0011g04030			-1.13227	0.00497015					-2.62055	1.4e-09								Reticulon family protein (RTNLB9)	Unclear								JGVv11.258.t01		CHR1_JGVV11_258_T01
GSVIVT01009067001	VIT_18s0001g06180					-4.32009	0.0480321			-2.6188	0.0159495								Phosphate-induced protein 1	Unclear								JGVv1.343.t01		CHR18_JGVV1_343_T01
GSVIVT01023101001	VIT_12s0035g02190	-1.41177	5.75e-05	-1.70929	6.75e-07	-2.17073	1.4e-08	-1.74894	4.51e-06	-2.61824	0.000307008			-1.51961	0.178542				MLO-like protein 13	Cellular process.Cell growth and death.Cell death	Response to stimulus.Stress response.Biotic stress response							JGVv35.10.t01		CHR12_JGVV35_10_T01
GSVIVT01020578001	VIT_12s0028g03350									-2.60845	0.0116974	1.49217	0.0478617						Squamosa promoter-binding protein 4 (SPL4)	Regulation overview.Regulation of gene expression.Regulation of transcription.Transcription factor.SBP family transcription factor								JGVv28.65.t01		CHR12_JGVV28_65_T01
GSVIVT01012062001	VIT_01s0011g02000			-1.3537	5.98e-05					-2.606	0.0152601								Serine carboxypeptidase S10	Metabolism.Primary metabolism.Protein metabolism and modification.Proteolysis.Peptidase-mediated proteolysis								JGVv11.446.t01		CHR1_JGVV11_446_T01
GSVIVT01011949001	VIT_01s0011g03050	-1.36548	0.000192954			-1.22532	0.00116729			-2.59327	0.021259			3.04014	0.211005				Unknown protein	Unknown								JGVv11.353.t01		CHR1_JGVV11_353_T01
GSVIVT01011219001	VIT_13s0106g00230							1.03549	5.4e-07	-2.58704	5.28e-07								Ankyrin	Diverse functions.Gene family with diverse functions.Ankyrin domain family								JGVv106.16.t01		CHR13_JGVV106_16_T01
GSVIVT01017691001	VIT_05s0020g00840	-1.48595	0.0219462	-1.38381	0.0267819					-2.5845	0.00158983	-3.55298	4.33e-27						No hit	No hit								JGVv20.76.t01		CHR5_JGVV20_76_T01
	GSVIVT00008402001					-1.51982	0.00231753	-1.22169	0.016326	-2.58244	0.0350699	-2.49826	0.0380797						Beta-xylosidase/alpha-L-arabinosidase	Metabolism.Primary metabolism.Carbohydrate metabolism.Monosaccharide metabolism.Nucleotide sugar metabolism
GSVIVT01034477001	VIT_18s0072g01110	1.16628	0.000130898			2.7543	3.68e-20	2.51261	1.58e-17	-2.57534	5.4e-18								GASA like	Signaling.Hormone Signaling.Gibberellic acid Signaling.Gibberellic acid-mediated Signaling pathway	Diverse functions.Gene family with diverse functions.GASA family							JGVv72.17.t01		CHR18_JGVV72_17_T01
GSVIVT01034131001	VIT_08s0007g00750	-2.04633	0.0164434	-3.55888	1.56e-05	-2.60485	0.00124003	-2.37761	0.00351048	-2.57355	0.00414012								SRG1 (senescence-related gene 1)	Metabolism.Primary metabolism.Carbohydrate metabolism.Glycosyl transference	Development.Senescence							JGVv7.780.t01		CHR8_JGVV7_780_T01
GSVIVT01023921001	VIT_03s0038g03410	-2.18742	0.0102407	-1.74443	0.0486744	-2.88656	0.000361654	-2.8277	0.000660232	-2.57343	0.000141159								NAC domain containing protein 36	Regulation overview.Regulation of gene expression.Regulation of transcription.Transcription factor.NAC family transcription factor								JGVv38.131.t01		CHR3_JGVV38_131_T01
GSVIVT01000808001	VIT_12s0142g00440			-1.62669	1.18e-06	-1.08055	0.00236805	-1.15106	0.0020157	-2.56818	3.6e-05								ABA-responsive protein HVA22F	Signaling.Hormone Signaling.ABA Signaling.ABA-mediated Signaling pathway								JGVv142.21.t01		CHR12_JGVV142_21_T01
GSVIVT01031715001	VIT_03s0063g00140	2.23478	0.0217421	2.49225	0.0103001					-2.56398	6.16e-08								Caffeoyl-CoA O-methyltransferase	Metabolism.Secondary metabolism.Phenylpropanoid metabolism.Phenylpropanoid biosynthesis								JGVv63.13.t01		CHR3_JGVV63_13_T01
GSVIVT01013153001	VIT_02s0012g01350	-1.26618	0.000277443	-1.62946	1.21e-06	-1.6534	2.5e-06	-2.62373	5.52e-14	-2.56305	0.000236744	-2.869	0.0430912						No hit	No hit								JGVv12.141.t01		CHR2_JGVV12_141_T01
GSVIVT01006044001	VIT_00s0324g00080			-1.34664	0.00175822			-1.47565	0.000192949	-2.55738	0.00480899								UDP-glucoronosyl and UDP-glucosyl transferase	Unclear								JGVv324.8.t01		CHRUN_JGVV324_8_T01
GSVIVT01004317001	VIT_00s1241g00010	3.7774	0.00202592	3.59069	0.00392455					-2.54437	0.0475424								Myb domain protein 85	Regulation overview.Regulation of gene expression.Regulation of transcription.Transcription factor.MYB family transcription factor								JGVv1241.1.t01		CHRUN_JGVV1241_1_T01
GSVIVT01004725001	VIT_00s0229g00190	1.61351	1.4e-06	1.39764	3.84e-05					-2.54145	0.00470982								Inositol 2-dehydrogenase like protein	Metabolism.Primary metabolism.Carbohydrate metabolism.Monosaccharide metabolism.Inositol phosphate metabolism								JGVv229.15.t01		CHRUN_JGVV229_15_T01
GSVIVT01014585001	VIT_19s0014g05070			3.10978	0.00206805					-2.54069	0.0429227								Kinesin family member C1	Cellular process.Cellular component organization and biogenesis.Cytoskeleton organization and biogenesis.Microtubule organization and biogenesis.Microtubule-driven movement								JGVv14.449.t01		CHR19_JGVV14_449_T01
GSVIVT01021292001 GSVIVT01021293001	VIT_10s0003g01990					-1.51875	0.00214889			-2.53438	3.72e-05	-3.13717	3.93e-21						RKF1 (receptor-like kinase in flowers 1)	Signaling.Signaling pathway.Protein kinase								JGVv3.179.t01		CHR10_JGVV3_179_T01
GSVIVT01033047001	VIT_14s0068g01620			2.23027	2.39e-06					-2.533	9.61e-19	-1.39357	0.0292909						Pollen proteins Ole e I	Unknown								JGVv68.155.t01		CHR14_JGVV68_155_T01
GSVIVT01005138001	VIT_00s0259g00170									-2.53185	0.0251804								Unknown protein	Unknown								JGVv259.14.t01		CHRUN_JGVV259_14_T01
GSVIVT01030190001	VIT_08s0058g01210	-1.32293	0.0190216					-1.59019	0.00305513	-2.53174	2.92e-05	-1.86608	8.39e-06	-1.13775	0.0129774				Non-specific lipid transfer protein LTP1	Transport overview.Macromolecule transport.Lipid transport								JGVv58.27.t01		CHR8_JGVV58_27_T01
	VIT_07s0005g01140									-2.53038	4.92e-21	-2.74479	5.98e-11	1.39023	0.27268				Unknown protein	Unknown								JGVv5.111.t01		CHR7_JGVV5_111_T01
GSVIVT01011435001	VIT_14s0108g01000									-2.52824	0.00625267			-1.74169	0.00153572				Calcium-binding EF hand	Unknown								JGVv108.92.t01		CHR14_JGVV108_92_T01
GSVIVT01031601001	VIT_05s0062g00610									-2.52084	9.06e-07	-1.68304	0.000682066	1.38555	0.0691563				Xyloglucan endotransglucosylase/hydrolase 23	Cellular process.Cellular component organization and biogenesis.Cell wall organization and biogenesis.Cell wall metabolism.Cell wall modification.Xyloglucan modification								JGVv62.45.t01		CHR5_JGVV62_45_T01
	VIT_00s1542g00010									-2.52016	8.83e-07	-1.92488	7.54e-06	-1.87901	0.000740102				Receptor protein kinase	Signaling.Signaling pathway.Protein kinase								JGVv1542.1.t01		CHRUN_JGVV1542_1_T01
GSVIVT01011976001	VIT_01s0011g02780	-1.70684	0.000617529							-2.51294	0.00763029								Unknown protein	Unknown								JGVv11.378.t01		CHR1_JGVV11_378_T01
GSVIVT01008925001	VIT_18s0001g03670									-2.51242	3.03e-07								Zinc finger (C2H2 type) family	Regulation overview.Regulation of gene expression.Regulation of transcription.Transcription factor.C2H2 family transcription factor								JGVv1.222.t01		CHR18_JGVV1_222_T01
GSVIVT01008336001	VIT_17s0000g03260			-1.18954	0.00081647	-1.15071	0.00230072			-2.51105	6.55e-05								Reticulon (RTNLB9)	Unclear								JGVv0.637.t01		CHR17_JGVV0_637_T01
GSVIVT01007754001	VIT_17s0000g08370									-2.50747	1.21e-14			-1.63775	0.0028192	2.90591	2.72e-08		RCD one 2 (SRO2)	Metabolism.Primary metabolism.Protein metabolism and modification.Protein synthesis.Translation								JGVv0.181.t01		CHR17_JGVV0_181_T01
GSVIVT01033709001	VIT_08s0007g04510			-1.22811	2.78e-06					-2.50718	3.24e-05								RPG related protein 1 RR1	Development.Root development								JGVv7.423.t01		CHR8_JGVV7_423_T01
GSVIVT01009413001	VIT_18s0001g09740									-2.49722	0.0110233	2.11747	0.0335625						S-locus receptor protein kinase	Signaling.Signaling pathway.Protein kinase								JGVv1.644.t01		CHR18_JGVV1_644_T01
GSVIVT01007707001	VIT_17s0000g08760									-2.49702	4.94e-10	-2.78647	7.23e-06						Receptor kinase TRKa	Signaling.Signaling pathway.Protein kinase								JGVv0.145.t01		CHR17_JGVV0_145_T01
GSVIVT01018422001	VIT_15s0021g00050			3.21645	0.00968975					-2.49241	0.00419812			4.11522	0.231323				Eceriferum 1 (CER1 protein) Sterol desaturase	Metabolism.Primary metabolism.Lipid metabolism.Wax metabolism.Wax biosynthesis								JGVv21.232.t01		CHR15_JGVV21_232_T01
	VIT_12s0035g01240			-1.31146	2.25e-05			-1.50255	1.23e-06	-2.48872	0.000216924			-1.33857	0.000163879	-1.21866	0.00186031		No hit	No hit								JGVv35.89.t01		CHR12_JGVV35_89_T01
GSVIVT01029927001	VIT_08s0056g01080					1.35454	1.55e-08			-2.48539	0.000134027			2.08351	0.172128				MATE efflux family protein	Transport overview.Electrochemical Potential-driven Transporters.Porters.Multidrug/Oligosaccharidyl-lipid/Polysaccharide Flippase.Multi Antimicrobial Extrusion	Transport overview.Macromolecule transport.Multidrug transport							JGVv56.91.t01		CHR8_JGVV56_91_T01
GSVIVT01035796001	VIT_04s0008g04940	2.32437	0.000197605	3.24907	1.16e-08	2.18049	0.00018585	5.38155	7.51e-18	-2.48483	0.00305626	2.29789	0.0452645	-2.39369	0.210767				Gibberellin 3beta-hydroxylase3	Metabolism.Secondary metabolism.Terpenoid metabolism.Diterpenoid metabolism.Diterpenoid biosynthesis	Signaling.Hormone Signaling.ABA Signaling.ABA-mediated Signaling pathway	Signaling.Hormone Signaling.Gibberellic acid Signaling.Gibberellic acid metabolism.Gibberellic acid biosynthesis						JGVv8.458.t01		CHR4_JGVV8_458_T01
GSVIVT01003989001	VIT_14s0219g00280									-2.48157	0.0036464								Glycerol-3-phosphate dehydrogenase (NAD+)	Metabolism.Primary metabolism.Lipid metabolism.Glycerolipid metabolism.Glycerophospholipid metabolism.Glycerophospholipid biosynthesis	Metabolism.Primary metabolism.Carbohydrate metabolism.Glycerol-3-P shuttle							JGVv219.28.t01		CHR14_JGVV219_28_T01
NA	VV38087_at									-2.46978	0.0244833																	NA		NA
GSVIVT01017948001	VIT_05s0020g03200									-2.46691	3.79e-05								Spermine synthase	Metabolism.Primary metabolism.Amino acid metabolism.Arginine and proline metabolism.Urea cycle	Metabolism.Secondary metabolism.Polyamine metabolism.Polyamine biosynthesis							JGVv20.301.t01		CHR5_JGVV20_301_T01
GSVIVT01007857001 GSVIVT01007856001	VIT_17s0000g07400	-2.8348	0.00505255	-2.26058	0.0284442	-3.46166	0.000378254			-2.46576	0.00720535								Disease resistance protein (EDS1)	Signaling.Hormone Signaling.Jasmonate salicylate signaling.Jasmonate Signaling.Jasmonate-mediated Signaling pathway	Diverse functions.Gene family with diverse functions.NBS-LRR superfamily	Response to stimulus.Stress response.Biotic stress response						JGVv0.265.t01		CHR17_JGVV0_265_T01
GSVIVT01033445001	VIT_08s0007g07000					1.28286	6.83e-06	1.12182	0.000102753	-2.46193	2.3e-15								Disease resistance-responsive	Diverse functions.Gene family with diverse functions.NBS-LRR superfamily	Response to stimulus.Stress response.Biotic stress response							JGVv7.193.t01		CHR8_JGVV7_193_T01
	VIT_13s0156g00030	4.77021	0.00093348	4.32126	0.00276189					-2.46073	0.0145335								No hit	No hit								JGVv156.3.t01		CHR13_JGVV156_3_T01
GSVIVT01000481001	VIT_19s0135g00060	-2.39658	0.000505505	-2.95173	2.41e-05	-3.4387	4.15e-07	-3.14663	3.55e-06	-2.45995	1e-06			-1.90973	0.129224				Glyoxalase II	Metabolism.Primary metabolism.Carbohydrate metabolism.Monosaccharide metabolism.Pyruvate metabolism	Metabolism.Primary metabolism.Organic acid metabolism.Pyruvate fermentation	Response to stimulus.Stress response.Abiotic stress response.Oxidative stress response						JGVv135.5.t01		CHR19_JGVV135_5_T01
GSVIVT01037872001	VIT_03s0091g00500									-2.4549	6.3e-17								Unknown protein	Unknown								JGVv91.70.t01		CHR3_JGVV91_70_T01
GSVIVT01022029001	VIT_14s0030g00260									-2.44555	0.00936308								Sugar transporter ERD6-like 3	Transport overview.Electrochemical Potential-driven Transporters.Porters.Major Facilitator Superfamily.Sugar Porter	Transport overview.Macromolecule transport.Carbohydrate transport.Sugar transport							JGVv30.161.t01		CHR14_JGVV30_161_T01
GSVIVT01013615001	VIT_00s0125g00180									-2.44446	6.68e-15			-1.5978	0.00198747				Zinc finger (C3HC4-type ring finger)	Regulation overview.Regulation of gene expression.Regulation of transcription.Transcription factor.Zinc finger C3HC4 family transcription factor	Transport overview.Ion transport.Anion transport.Chloride transport							JGVv125.14.t01		CHRUN_JGVV125_14_T01
	VIT_06s0004g05770			-1.55999	0.0271334			1.75921	0.00856801	-2.44422	1.78e-06	2.33201	0.0234176	1.1736	0.151649				Heat shock protein 17.6 kDa class I	Metabolism.Primary metabolism.Protein metabolism and modification.Protein folding.Chaperone-mediated protein folding.HSP-mediated protein folding	Metabolism.Primary metabolism.Protein metabolism and modification.Protein processing in endoplasmic reticulum							JGVv4.256.t01		CHR6_JGVV4_256_T01
	TC52372					-1.0875	0.0262074			-2.44349	0.000185552								No hit	No hit
GSVIVT01008044001	VIT_17s0000g05830			-1.97065	0.0275373	-2.83665	0.000698639	-3.35739	0.000100276	-2.43862	0.023982			-1	0.43803				Unknown protein	Unknown								JGVv0.403.t01		CHR17_JGVV0_403_T01
GSVIVT01034233001	VIT_09s0070g00160					-2.67429	0.0292343			-2.43582	1.61e-10								CBL-interacting protein kinase 6 (CIPK6)	Signaling.Signaling pathway.Protein kinase								JGVv70.14.t01		CHR9_JGVV70_14_T01
GSVIVT01009837001	VIT_18s0001g13670			3.93225	0.00468277					-2.4341	0.00036498								Glyoxal oxidase-related	Unclear								JGVv1.1010.t01		CHR18_JGVV1_1010_T01
GSVIVT01036462001	VIT_14s0083g00290	-2.11734	4.02e-12	-3.10667	1.41e-22	-1.35047	4.78e-05	-2.85147	4.02e-17	-2.43221	0.00604093								No hit	No hit								GSVIVT00036462001.t01		CHR14_GSVIVT00036462001_T01
GSVIVT01031082001	VIT_14s0060g02730	3.9665	0.000204244	5.51411	5.91e-07					-2.42219	0.0199855			-1	0.386309				Germin	Metabolism.Primary metabolism.Generation of metabolite precursors and energy.Storage proteins								JGVv60.3.t01		CHR14_JGVV60_3_T01
GSVIVT01033590001	VIT_08s0007g05580									-2.42159	0.0210443			-1.72475	0.124134				Embryo-abundant protein	Unknown								JGVv7.323.t01		CHR8_JGVV7_323_T01
GSVIVT01020614001	VIT_12s0028g03010					-2.47936	0.000802583			-2.42096	1.6e-07								Glutaredoxin	Response to stimulus.Stress response.Abiotic stress response.Oxidative stress response								JGVv28.96.t01		CHR12_JGVV28_96_T01
GSVIVT01016437001	VIT_13s0019g02660									-2.4181	0.00017575								Unknown protein	Unknown								JGVv19.251.t01		CHR13_JGVV19_251_T01
GSVIVT01014184001 GSVIVT01014185001	VIT_19s0014g01180	1.59479	0.000181267	1.49096	0.000531223			2.48005	4.76e-09	-2.41373	0.00643611								Pathogenesis-related	Response to stimulus.Stress response.Biotic stress response								JGVv14.100.t01		CHR19_JGVV14_100_T01
GSVIVT01016100001	VIT_09s0018g01670	-1.04413	1.96e-05							-2.41152	4.48e-32	-2.50305	5.59e-08	-4.04022	0.221118				Aspartyl protease	Metabolism.Primary metabolism.Protein metabolism and modification.Proteolysis.Peptidase-mediated proteolysis								JGVv18.119.t01		CHR9_JGVV18_119_T01
GSVIVT01002667001	VIT_00s0824g00010									-2.41078	0.00331865	-4.92079	0.0377254						Hexokinase-like protein	Metabolism.Primary metabolism.Carbohydrate metabolism.Glycolysis Gluconeogenesis	Metabolism.Primary metabolism.Carbohydrate metabolism.Monosaccharide metabolism.Fructose and mannose metabolism	Metabolism.Primary metabolism.Carbohydrate metabolism.Monosaccharide metabolism.Galactose metabolism	Metabolism.Primary metabolism.Carbohydrate metabolism.Polysaccharide metabolism.Starch and sucrose metabolism	Metabolism.Primary metabolism.Carbohydrate metabolism.Monosaccharide metabolism.Amino sugar metabolism				JGVv824.1.t01		CHRUN_JGVV824_1_T01
GSVIVT01030243001	VIT_08s0058g00800									-2.40998	0.0108014	-1	0.00116759						Wound-induced protein WI12	Response to stimulus.Stress response.Abiotic stress response.wounding								JGVv58.65.t01		CHR8_JGVV58_65_T01
GSVIVT01000865001	VIT_13s0019g01830	-1.34517	0.00599896							-2.40928	0.040061	3.9624	5.55e-06						Calmodulin binding protein	Signaling.Signaling pathway.Calcium sensors and Signaling								JGVv143.48.t01		CHR13_RANDOM_JGVV143_48_T01
GSVIVT01028103001	VIT_07s0005g01290	-1.38692	1.18e-09			-2.06545	3.39e-17	-2.68901	8.12e-29	-2.40253	1.25e-14	-3.25507	3.72e-20	-2.55123	0.154472				DnaJ homolog									JGVv5.126.t01		CHR7_JGVV5_126_T01
GSVIVT01032138001	VIT_13s0064g00560					-1.93096	0.00157532	-2.10987	0.00072962	-2.40035	0.0199013								DNA topoisomerase									JGVv64.116.t01		CHR13_JGVV64_116_T01
GSVIVT01018086001	VIT_05s0020g04540	-1.38052	5.8e-06							-2.39627	2.4e-15	-2.5693	3.03e-08	-1.55819	0.00612041				Beta-ketoacyl-CoA synthase	Metabolism.Primary metabolism.Lipid metabolism.Fatty acid metabolism.Fatty acid biosynthesis								JGVv20.426.t01		CHR5_JGVV20_426_T01
GSVIVT01027038001	VIT_15s0046g01450			-1.32848	4.99e-09			-2.14003	3.85e-20	-2.39014	0.00150663	-2.19274	0.018						Alpha-L-fucosidase	Metabolism.Primary metabolism.Carbohydrate metabolism.Oligosaccharide metabolism.N-Glycan metabolism.N-Glycan catabolism								JGVv46.207.t01		CHR15_JGVV46_207_T01
GSVIVT01012882001	VIT_11s0118g00730					-2.105	3.85e-08	-2.49497	1e-10	-2.39007	0.00336461			1.04521	0.15371	1.9842	0.00437483		No hit	No hit								GSVIVT00012882001.t01		CHR11_GSVIVT00012882001_T01
GSVIVT01030258001	VIT_08s0058g00690									-2.38668	3.36e-05			-1.91136	5.93e-06				WRKY DNA-binding protein 33	Response to stimulus.Stress response.Biotic stress response.Plant-pathogen interaction	Regulation overview.Regulation of gene expression.Regulation of transcription.Transcription factor.WRKY family transcription factor							JGVv58.74.t01		CHR8_JGVV58_74_T01
NA	VV1432_at									-2.38513	3.27e-13	-1.164	0.00478547															NA		NA
GSVIVT01015306001	VIT_11s0016g03160	-2.19038	2.7e-08	-3.33863	1.04e-14			-1.29436	0.00999729	-2.38259	0.0186656								ABC transporter B member 11	Transport overview.Macromolecule transport.Multidrug transport.Multidrug ABC transport								JGVv16.279.t01		CHR11_JGVV16_279_T01
GSVIVT01012335001	VIT_18s0122g00420	3.40753	0.0140934	5.50819	0.000105418					-2.38143	0.0465774								Laccase	Metabolism.single reactions	Transport overview.Incompletely characterized transport systems.Recognized transporters of unknown biochemical mechanism.Iron/Lead Transporter.Oxidase-dep Fe2+ Transporter	Metabolism.Secondary metabolism.Phenylpropanoid metabolism.Lignin metabolism	Response to stimulus.Stress response.Abiotic stress response.Oxidative stress response					JGVv111.9.t01		CHR18_RANDOM_JGVV111_9_T01
GSVIVT01017309001	VIT_09s0002g06680									-2.37753	2.61e-05								Embryo-specific 3	Development.Reproductive development.Embryo development								JGVv2.598.t01		CHR9_JGVV2_598_T01
GSVIVT01035295001	VIT_04s0008g00220									-2.37661	4.23e-06	-1.93665	8.64e-05						IAA6	Signaling.Hormone Signaling.Auxin Signaling.Auxin-mediated Signaling pathway	Regulation overview.Regulation of gene expression.Regulation of transcription.Transcription factor.AUXIAA family transcription factor							JGVv8.13.t01		CHR4_JGVV8_13_T01
GSVIVT01019908001	VIT_02s0025g04870									-2.37562	0.0314392								No hit	No hit								JGVv25.443.t01		CHR2_JGVV25_443_T01
GSVIVT01001674001	VIT_18s0166g00190									-2.37546	0.00467262			-1.70143	0.0987476				U-box domain-containing protein	Unknown								JGVv166.14.t01		CHR18_JGVV166_14_T01
	VIT_08s0007g01470					-1.98386	3.81e-13			-2.37544	0.00021164								Copper transporter 3	Transport overview.Channels and pores.a-Type channels.Copper Transporter	Transport overview.Ion transport.Cation transport.Heavy metal ion transport							JGVv7.713.t01		CHR8_JGVV7_713_T01
GSVIVT01035554001	VIT_04s0008g02710									-2.36899	0.0331705								NAC domain containing protein 39	Regulation overview.Regulation of gene expression.Regulation of transcription.Transcription factor.NAC family transcription factor								JGVv8.253.t01		CHR4_JGVV8_253_T01
GSVIVT01031658001	VIT_05s0062g01070	-1.18463	4.35e-08			-1.54716	2.12e-12			-2.36702	5.08e-10								Receptor protein kinase	Signaling.Signaling pathway.Protein kinase								JGVv62.86.t01		CHR5_JGVV62_86_T01
	CO818805									-2.36066	0.00147334								Amidase	Metabolism.Primary metabolism.Amino acid metabolism.Arginine and proline metabolism.Urea cycle	Metabolism.Primary metabolism.Amino acid metabolism.Aromatic amino acid metabolism.Phenylalanine metabolism.Phenylalanine biosynthesis	Signaling.Hormone Signaling.Auxin Signaling.Auxin metabolism	Transport overview.Primary Active Transporters.P-P-bond hydrolysis-driven transporters.Chloroplast Env Prot Translocase	Metabolism.Cellular metabolism.Nitrogen and sulfur metabolism.Nitrogen metabolism.Amine metabolism
GSVIVT01035445001	VIT_04s0008g01700					-1.23074	0.000978381			-2.35829	2.08e-06								Unknown protein	Unknown								JGVv8.157.t01		CHR4_JGVV8_157_T01
GSVIVT01020665001	VIT_12s0028g02530									-2.35615	0.0225892			-1.79248	0.0129928				Zinc finger (C3HC4-type ring finger)	Regulation overview.Regulation of gene expression.Regulation of transcription.Transcription factor.Zinc finger C3HC4 family transcription factor								JGVv28.143.t01		CHR12_JGVV28_143_T01
NA	VV17369_s_at									-2.35389	0.0125371																	NA		NA
GSVIVT01000578001	VIT_01s0137g00380	-1.25198	0.000501409	-1.79617	1.81e-07	-1.35052	0.000104179	-2.11258	6.6e-09	-2.35179	0.000572548	-2.15717	0.0349732	-1.50998	0.498255				Unknown protein	Unknown								JGVv137.45.t01		CHR1_JGVV137_45_T01
GSVIVT01032858001	VIT_13s0067g00260									-2.34516	9.18e-15	-1.06367	5.2e-05			1.75889	0.0260387		Nematode-resistance protein	Response to stimulus.Stress response.Biotic stress response								JGVv67.228.t01		CHR13_JGVV67_228_T01
GSVIVT01032348001	VIT_14s0066g00020	-1.49364	0.00799284	-2.12754	0.00017213	-2.08526	0.000608489			-2.33929	0.0142355	-2.6413	0.0286584		0.377386				Unknown protein	Unknown								JGVv66.2.t01		CHR14_JGVV66_2_T01
GSVIVT01027777001	VIT_05s0049g00570	-2.09912	0.000350035	-2.05016	0.000428481	-1.90326	0.000922846	-1.50939	0.0138053	-2.33918	1.91e-07			-1.53078	0.470483				Unknown	Unknown								JGVv49.52.t01		CHR5_JGVV49_52_T01
GSVIVT01003181001	VIT_00s0181g00010			1.46903	0.0034436	-1.85781	0.00019343			-2.32845	0.00906522	-1.26801	0.0147177	-2.38122	2.52e-12				Sugar transporter 1	Transport overview.Electrochemical Potential-driven Transporters.Porters.Major Facilitator Superfamily.Sugar Porter	Transport overview.Macromolecule transport.Carbohydrate transport.Sugar transport							JGVv181.1.t01		CHRUN_JGVV181_1_T01
GSVIVT01025241001	VIT_06s0004g02360			1.60426	0.00137002	-1.64637	0.00189855			-2.32845	0.000397233			-1.792	0.0843579				Myosin-related	Cellular process.Cellular component organization and biogenesis.Cytoskeleton organization and biogenesis								JGVv4.565.t01		CHR6_JGVV4_565_T01
GSVIVT01016929001	VIT_09s0002g02940									-2.31625	0.000507836								Myo-inositol oxygenase 1	Metabolism.Primary metabolism.Carbohydrate metabolism.Monosaccharide metabolism.Inositol phosphate metabolism	Metabolism.Primary metabolism.Organic acid metabolism.Ascorbate and aldarate metabolism							JGVv2.266.t01		CHR9_JGVV2_266_T01
	GSVIVT00032572001									-2.3139	0.000955451								Unknown protein	Unknown
GSVIVT01023146001	VIT_12s0035g01820									-2.30818	5.91e-15								Proton-dependent oligopeptide transport (POT) family protein	Transport overview.Electrochemical Potential-driven Transporters.Porters.Proton-dependent Oligopeptide Transporter	Transport overview.Macromolecule transport.Oligopeptide transport							JGVv35.47.t01		CHR12_JGVV35_47_T01
	VIT_12s0055g00050	-1.32003	0.0412081			-2.62798	6.87e-06	-1.80997	0.00118615	-2.30222	0.0020291			-2.3244	0.192632				UDP-glucose: anthocyanidin 5									JGVv55.4.t01		CHR12_JGVV55_4_T01
GSVIVT01017062001	VIT_09s0002g04240					1.36337	1.45e-12			-2.29923	5.96e-07	1.89456	0.00400165						Membrane protein	Unknown								JGVv2.386.t01		CHR9_JGVV2_386_T01
GSVIVT01018325001	VIT_15s0021g01040					-2.5304	1.09e-06	-3.50516	5.02e-11	-2.29136	2.71e-12								CYP72A1	Metabolism.Cellular metabolism.Oxidation reduction.Cytochrome P450 oxidoreductase	Metabolism.Secondary metabolism.Terpenoid metabolism.Monoterpenoid metabolism.Monoterpenoid biosynthesis	Metabolism.Secondary metabolism.Primary amino acids derivated metabolism.Alkaloid metabolism.Alkaloid biosynthesis.Monoterpenoid indole alkaloid metabolism.Monoterpenoid indole alkaloid biosynthesis						JGVv21.157.t01		CHR15_JGVV21_157_T01
GSVIVT01019840001	VIT_02s0025g04270					-7.25617	0.0275132	-7.522	0.0264085	-2.28918	0.0218594			-2.18682	0.0439928	-2.28226	0.0432648		Thaumatin	Response to stimulus.Stress response								JGVv25.387.t01		CHR2_JGVV25_387_T01
GSVIVT01035908001	VIT_04s0008g05970					-2.70233	1.99e-07	-2.41706	1.3e-06	-2.26473	0.0146856			-2.27263	0.121973				Unknown protein	Unknown								JGVv8.556.t01		CHR4_JGVV8_556_T01
	GSVIVT00038242001									-2.26353	0.00461108	-2.27162	1.32e-05	-1.9629	0.0200141				Unknown protein	Unknown
GSVIVT01035532001	VIT_04s0008g02510					-2.70374	0.00830409			-2.26337	0.0207216			-1.83641	0.000429321				Receptor kinase homolog LRK10	Signaling.Signaling pathway.Protein kinase								JGVv8.233.t01		CHR4_JGVV8_233_T01
GSVIVT01003494001	VIT_00s0194g00280	-2.0804	0.0122028			-1.76787	0.0107867	-2.76682	2.25e-06	-2.26042	0.0133882								Cyclin D3_1	Cellular process.Cell growth and death	Regulation overview.Regulation of cell cycle							JGVv194.26.t01		CHRUN_JGVV194_26_T01
	VIT_06s0080g00810									-2.25578	9.51e-17			-1.42322	0.175473				Lycopene beta cyclase (LYC)	Metabolism.Secondary metabolism.Terpenoid metabolism.Tetraterpenoid metabolism.Tetraterpenoid biosynthesis.Carotenoid biosynthesis								JGVv80.42.t01		CHR6_JGVV80_42_T01
GSVIVT01018421001 GSVIVT01018420001 GSVIVT01018419001	VIT_15s0021g00060									-2.25506	0.0171373								Eceriferum 1 (CER1 protein) Sterol desaturase	Metabolism.Primary metabolism.Lipid metabolism.Wax metabolism.Wax biosynthesis								JGVv21.231.t01		CHR15_JGVV21_231_T01
	VIT_11s0037g00290					-2.005	8.58e-06	-1.67629	0.00037642	-2.2547	0.0145818	-2.60266	0.0191219						Plastocyanin domain-containing protein	Metabolism.Primary metabolism.Generation of metabolite precursors and energy.Photosynthesis.Photosynthetic-chain phosphorylation	Transport overview.Macromolecule transport.Protein transport.Thylakoid targeting pathway	Metabolism.Primary metabolism.Generation of metabolite precursors and energy.Electron transport						JGVv37.27.t01		CHR11_JGVV37_27_T01
	TC67098	-1.83835	0.000766105			-1.38945	0.0251196			-2.25087	0.00832267	-1.99955	0.0398985						No hit	No hit
GSVIVT01035715001	VIT_04s0008g04230									-2.25002	0.00128719								ABC transporter G member 22	Transport overview.Macromolecule transport.Multidrug transport.Multidrug ABC transport								JGVv8.395.t01		CHR4_JGVV8_395_T01
GSVIVT01015120001	VIT_11s0016g01480							1.49827	7.28e-05	-2.24504	0.0364273								Nuclear transcription factor Y subunit A-3	Regulation overview.Regulation of gene expression.Regulation of transcription.Transcription factor.CCAAT family transcription factor.HAP3-type-type								JGVv16.125.t01		CHR11_JGVV16_125_T01
GSVIVT01012639001	VIT_10s0116g00590									-2.24381	5.63e-22			-1.68617	0.114469				Pectinesterase family	Cellular process.Cellular component organization and biogenesis.Cell wall organization and biogenesis.Cell wall metabolism.Cell wall modification.Pectin modification								JGVv116.28.t01		CHR10_JGVV116_28_T01
GSVIVT01008749001	VIT_18s0001g00990									-2.24086	0.000760568	-1.32045	0.000450638	-1.4959	0.00167342				Calmodulin-domain protein kinase 9 CPK9	Response to stimulus.Stress response.Biotic stress response.Plant-pathogen interaction	Regulation overview.Regulation of gene expression.Regulation of transcription.Transcription factor.CAMTA family transcription factor							JGVv1.66.t01		CHR18_JGVV1_66_T01
GSVIVT01003728001	VIT_11s0206g00110			-1.24213	4.52e-10			-1.106	3.53e-08	-2.23938	6.83e-18	-1.01808	0.00281957			-1.78218	2.46e-09		Serine carboxypeptidase S28	Metabolism.Primary metabolism.Protein metabolism and modification.Proteolysis.Peptidase-mediated proteolysis								JGVv206.11.t01		CHR11_JGVV206_11_T01
GSVIVT01023740001	VIT_11s0037g01210	-1.90303	2.75e-08	-1.26254	0.0003559	-1.63418	1.44e-06	-1.46336	2.16e-05	-2.23661	3.8e-20	-2.6311	5.15e-14						Eceriferum 1 (CER1 protein) Sterol desaturase	Metabolism.Primary metabolism.Lipid metabolism.Wax metabolism.Wax biosynthesis								JGVv37.106.t01		CHR11_JGVV37_106_T01
GSVIVT01009283001	VIT_18s0001g08510	-2.64883	0.00946867	-2.57828	0.00468484					-2.23279	0.0141431	-2.06507	0.0251639						Lipase family	Unclear								JGVv1.531.t01		CHR18_JGVV1_531_T01
GSVIVT01036124001	VIT_06s0080g00420									-2.23273	0.000475589	1.9179	0.00102284						Glucan endo-1									JGVv80.77.t01		CHR6_JGVV80_77_T01
GSVIVT01018044001	VIT_05s0020g04110	-3.06252	1.85e-08			-2.98076	2.22e-08			-2.23219	0.0351481			1.45256	0.0269142				ELIP1 (early light-inducible protein)	Response to stimulus.Stress response.Abiotic stress response.Light stress response								JGVv20.385.t01		CHR5_JGVV20_385_T01
GSVIVT01030417001	VIT_12s0059g00560	4.08079	0.00508561	5.13856	0.000514461					-2.23022	0.0483124								Fimbrin 2	Cellular process.Cellular component organization and biogenesis.Cytoskeleton organization and biogenesis.Actin organization and biogenesis								JGVv59.53.t01		CHR12_JGVV59_53_T01
GSVIVT01006264001	VIT_00s0340g00040							-1.31788	7.5e-07	-2.22772	2.76e-06	-2.19639	7.59e-05						Beta-hexosaminidase beta chain precursor	Metabolism.Primary metabolism.Carbohydrate metabolism.Oligosaccharide metabolism.N-Glycan metabolism.N-Glycan catabolism	Metabolism.Primary metabolism.Carbohydrate metabolism.Monosaccharide metabolism.Amino sugar metabolism							JGVv340.4.t01		CHRUN_JGVV340_4_T01
GSVIVT01000720001	VIT_07s0141g00270					-1.91433	0.00634861			-2.22599	0.010066								Auxin-induced protein 22D	Signaling.Hormone Signaling.Auxin Signaling.Auxin-mediated Signaling pathway	Regulation overview.Regulation of gene expression.Regulation of transcription.Transcription factor.AUXIAA family transcription factor							JGVv141.15.t01		CHR7_JGVV141_15_T01
GSVIVT01037871001	VIT_03s0091g00510									-2.22413	0.00012811								Unknown	Unknown								JGVv91.69.t01		CHR3_JGVV91_69_T01
	CN548895							2.76942	0.00602	-2.22397	0.00953008			-1.81779	0.368205				No hit	No hit
	GSVIVT00008023001							-1.39479	0.00180299	-2.2016	0.0167915								Glycosyl hydrolase family 20 protein	Metabolism.Primary metabolism.Carbohydrate metabolism.Carbohydrate catabolism
GSVIVT01000440001	VIT_12s0134g00400	-1.57905	2.76e-08			-1.67045	1.55e-08			-2.19986	0.0233677								Zinc finger (B-box type)	Regulation overview.Regulation of gene expression.Regulation of transcription.Transcription factor.Zinc finger B-box family transcription factor								JGVv134.32.t01		CHR12_JGVV134_32_T01
GSVIVT01021359001	VIT_10s0003g02480							2.16752	0.0158307	-2.19958	0.000335561	2.57158	0.0194938						Xyloglucan endotransglycosylase/hydrolase precursor XTH-21	Cellular process.Cellular component organization and biogenesis.Cell wall organization and biogenesis.Cell wall metabolism.Cell wall modification.Xyloglucan modification								JGVv3.226.t01		CHR10_JGVV3_226_T01
GSVIVT01032744001	VIT_13s0067g01970			1.60162	0.0338855					-2.19443	4.67e-07								Laccase	Metabolism.single reactions	Transport overview.Incompletely characterized transport systems.Recognized transporters of unknown biochemical mechanism.Iron/Lead Transporter.Oxidase-dep Fe2+ Transporter	Metabolism.Secondary metabolism.Phenylpropanoid metabolism.Lignin metabolism	Response to stimulus.Stress response.Abiotic stress response.Oxidative stress response					JGVv67.124.t01		CHR13_JGVV67_124_T01
GSVIVT01030065001	VIT_12s0057g00800									-2.19272	0.0152918								Receptor Like Protein 27	Signaling.Signaling pathway.Protein kinase								JGVv57.71.t01		CHR12_JGVV57_71_T01
GSVIVT01007624001	VIT_17s0000g09470									-2.1918	2.85e-08								Nitrate transporter3.1	Transport overview.Electrochemical Potential-driven Transporters.Porters.Major Facilitator Superfamily.Nitrate/Nitrite Porter	Transport overview.Ion transport.Anion transport.Nitrate transport							JGVv0.84.t01		CHR17_JGVV0_84_T01
GSVIVT01036817001	VIT_18s0086g00200	-1.18934	0.000239506			-1.16814	0.00140988	-1.06299	0.00147749	-2.1884	0.000444886								Lectin protein kinase family	Signaling.Signaling pathway.Protein kinase								JGVv86.13.t01		CHR18_JGVV86_13_T01
GSVIVT01021149001	VIT_10s0003g00620	-1.43992	0.0291301					-1.98175	0.00156553	-2.18723	0.00133982	-3.83707	8.62e-09						Lipase GDSL	Unclear								JGVv3.59.t01		CHR10_JGVV3_59_T01
GSVIVT01003156001	VIT_03s0180g00210									-2.17605	8.46e-22								Myb domain protein R1	Regulation overview.Regulation of gene expression.Regulation of transcription.Transcription factor.MYB family transcription factor								JGVv180.10.t01		CHR3_JGVV180_10_T01
GSVIVT01031380001	VIT_06s0061g01470									-2.17392	0.0452304	-1.72582	0.043935						ABC transporter G member 22	Transport overview.Macromolecule transport.Multidrug transport.Multidrug ABC transport								JGVv61.15.t01		CHR6_JGVV61_15_T01
GSVIVT01019519001	VIT_02s0025g01360	-1.65155	2.55e-06			-1.20596	0.000812575			-2.17361	3.06e-08	-2.68906	5.3e-06						Ethylene-responsive transcription factor related to APETALA2 4	Signaling.Hormone Signaling.Ethylene Signaling.Ethylene-mediated Signaling pathway	Regulation overview.Regulation of gene expression.Regulation of transcription.Transcription factor.AP2 family transcription factor							JGVv25.126.t01		CHR2_JGVV25_126_T01
GSVIVT01019568001	VIT_02s0025g01750									-2.17269	1.53e-16	2.37719	6.91e-08						Cellulose synthase CSLG3	Cellular process.Cellular component organization and biogenesis.Cell wall organization and biogenesis.Cell wall metabolism.Cell wall biosynthesis.Cellulose biosynthesis								JGVv25.164.t01		CHR2_JGVV25_164_T01
GSVIVT01035215001	VIT_04s0079g00290									-2.17238	0.0452575	1.54782	0.000439523	-1.10227	0.133027				Regulator of chromosome condensation (RCC1)	Transport overview.Nucleocytoplasmic transport.Nuclear pore complex	Signaling.Signaling pathway.G-protein signaling pathway.RCC1 superfamily protein							JGVv79.22.t01		CHR4_JGVV79_22_T01
GSVIVT01028261001	VIT_07s0005g02720			-1.99865	0.000659778	-1.57971	0.00714218	-1.57603	0.00752386	-2.16642	0.00075578					2.13867	0.00876276		No hit	No hit								GSVIVT00028261001.t01		CHR7_GSVIVT00028261001_T01
GSVIVT01009253001	VIT_18s0001g08200	-2.04707	0.0189361							-2.1599	3.62e-05								MATE efflux family protein ZF14	Transport overview.Electrochemical Potential-driven Transporters.Porters.Multidrug/Oligosaccharidyl-lipid/Polysaccharide Flippase.Multi Antimicrobial Extrusion	Transport overview.Macromolecule transport.Multidrug transport							JGVv1.500.t01		CHR18_JGVV1_500_T01
GSVIVT01011382001	VIT_14s0108g00440							-1.83684	0.0091724	-2.15915	8.97e-06								Tubulin alpha	Cellular process.Cellular component organization and biogenesis.Cytoskeleton organization and biogenesis.Microtubule organization and biogenesis	Cellular process.Cellular transport.Protein trafficking.Vesicle-mediated trafficking.Phagosome							JGVv108.43.t01		CHR14_JGVV108_43_T01
GSVIVT01013586001	VIT_05s0124g00610									-2.15488	0.0100965			-2.45276	0.416362				Ankyrin repeat protein family	Transport overview.Accessory factors involved in transport.Auxiliary transport proteins.Ankyrin	Diverse functions.Gene family with diverse functions.Ankyrin domain family							JGVv124.52.t01		CHR5_JGVV124_52_T01
GSVIVT01030474001	VIT_12s0059g01050	-2.27997	5.69e-12	-2.05767	4.89e-10	-1.71918	1.54e-07	-2.3094	2.06e-12	-2.15006	4.28e-27	-1.54421	1.17e-08	-1.1714	0.189582				No hit	No hit								JGVv59.99.t01		CHR12_JGVV59_99_T01
NA	VV33632_at									-2.14821	6.41e-11	-2.64682	3.49e-12															NA		NA
GSVIVT01001649001	VIT_05s0165g00270	-1.70398	2.86e-09			-1.24478	4.5e-05			-2.14612	0.00108848								Ankyrin repeat protein family	Transport overview.Accessory factors involved in transport.Auxiliary transport proteins.Ankyrin	Diverse functions.Gene family with diverse functions.Ankyrin domain family							JGVv165.18.t01		CHR5_JGVV165_18_T01
GSVIVT01014750001	VIT_19s0015g01120	-1.43012	1.34e-07	-1.44149	3.03e-07			-1.39366	3.29e-07	-2.14434	8.25e-11	-1.14995	0.0123936						Clavata-like kinase	Signaling.Signaling pathway.Protein kinase								JGVv15.106.t01		CHR19_JGVV15_106_T01
GSVIVT01018070001	VIT_05s0020g04420					-4.55982	0.0387975			-2.14039	0.031181								Calmodulin	Signaling.Signaling pathway.Calcium sensors and Signaling	Response to stimulus.Stress response.Biotic stress response.Plant-pathogen interaction							JGVv20.414.t01		CHR5_JGVV20_414_T01
	VIT_18s0001g11310			1.4126	2.14e-05			1.00131	0.00453878	-2.13998	0.00163016								OBF binding protein 1	Regulation overview.Regulation of gene expression.Regulation of transcription.Transcription factor.C2C2-DOF family transcription factor								JGVv1.794.t01		CHR18_JGVV1_794_T01
GSVIVT01009851001	VIT_18s0001g13790			1.13607	0.0340104			1.2847	0.0139005	-2.13913	2.38e-29								Cytochrome P450									JGVv1.1021.t01		CHR18_JGVV1_1021_T01
GSVIVT01017924001	VIT_05s0020g03000					-3.13118	5.41e-06			-2.13808	0.0283411								2-Hydroxyisoflavanone dehydratase	Metabolism.Secondary metabolism.Phenylpropanoid metabolism.Flavonoid metabolism.Isoflavonoid metabolism.Isoflavonoid biosynthesis								JGVv20.281.t01		CHR5_JGVV20_281_T01
GSVIVT01021847001	VIT_14s0030g01700	-1.95454	2.82e-06	-1.90132	5.57e-06	-1.85906	5.06e-06	-1.49067	0.000369933	-2.13783	6.28e-14	-1.61395	0.0233156	-2.01476	0.290631				Unknown	Unknown								JGVv30.58.t01		CHR14_JGVV30_58_T01
GSVIVT01016753001	VIT_09s0002g01190			1.2578	0.00270477			1.12348	0.00757179	-2.1344	1.92e-05	-1.63276	0.00122004	-1.3215	0.00260593				Scarecrow transcription factor 29 (SCL29)	Regulation overview.Regulation of gene expression.Regulation of transcription.Transcription factor.GRAS family transcription factor								JGVv2.100.t01		CHR9_JGVV2_100_T01
	VIT_08s0007g07990									-2.13399	5.11e-09	-1.70988	0.00918714						No hit	No hit								JGVv7.99.t01		CHR8_JGVV7_99_T01
GSVIVT01007122001	VIT_00s0480g00060	-1.45131	0.000623561	-2.30764	1.3e-08	-1.25751	0.00268508	-1.49796	0.000279953	-2.13393	2.58e-09					3.09608	2.31e-11		Polyphenol oxidase [Vitis vinifera]	Metabolism.Primary metabolism.Amino acid metabolism.Aromatic amino acid metabolism.Tyrosine metabolism.Tyrosine catabolism	Transport overview.Incompletely characterized transport systems.Recognized transporters of unknown biochemical mechanism.Iron/Lead Transporter.Oxidase-dep Fe2+ Transporter	Metabolism.Primary metabolism.Amino acid metabolism.Amino acid catabolism	Metabolism.Secondary metabolism.Aromatic compound metabolism.Rosmarinic acid biosynthesis	Response to stimulus.Stress response.Abiotic stress response.Oxidative stress response				JGVv480.6.t01		CHRUN_JGVV480_6_T01
GSVIVT01031484001	VIT_06s0061g00570									-2.12161	1.88e-06	3.0256	0.00133661						Amino acid permease	Transport overview.Electrochemical Potential-driven Transporters.Porters.Amino Acid/Auxin Permease	Transport overview.Macromolecule transport.Amino acid transport							JGVv61.98.t01		CHR6_JGVV61_98_T01
GSVIVT01009309001	VIT_18s0001g08760					-5.22889	0.0311336			-2.12115	0.0214468			-2.28274	0.0824889				No hit	No hit								JGVv1.554.t01		CHR18_JGVV1_554_T01
GSVIVT01036017001	VIT_04s0008g07140					-2.16775	0.0208786			-2.11352	0.000726163								Chloroplast nucleoid DNA binding protein	Metabolism.Primary metabolism.Nucleobase								JGVv8.664.t01		CHR4_JGVV8_664_T01
GSVIVT01001802001	VIT_14s0171g00050									-2.11015	1.2e-06								Cf-2 gene	Response to stimulus.Stress response.Biotic stress response.Plant-pathogen interaction								JGVv171.3.t01		CHR14_JGVV171_3_T01
GSVIVT01006303001	VIT_00s0346g00080									-2.10834	3.13e-08	1.98992	0.0139652						Sinapyl alcohol dehydrogenase	Metabolism.Secondary metabolism.Phenylpropanoid metabolism.Phenylpropanoid biosynthesis								JGVv346.8.t01		CHRUN_JGVV346_8_T01
GSVIVT01021977001	VIT_14s0030g00670									-2.10576	2.69e-11	-1.46839	0.00185185						Dehydroquinate dehydratase	Metabolism.Primary metabolism.Amino acid metabolism.Aromatic amino acid metabolism.Aromatic amino acid biosynthesis	Metabolism.Cellular metabolism.Shikimate metabolism							JGVv30.126.t01		CHR14_JGVV30_126_T01
GSVIVT01015596001	VIT_11s0016g05830	-1.40064	2.03e-12	-1.13147	2.03e-08	-1.07989	1.69e-07	-2.07357	1.13e-25	-2.10561	8.78e-07								No hit	No hit								JGVv16.523.t01		CHR11_JGVV16_523_T01
GSVIVT01029044001	VIT_05s0051g00540									-2.10436	0.00824942				0.00673728				LRR receptor-like kinase 2	Signaling.Signaling pathway.Protein kinase								JGVv51.42.t01		CHR5_JGVV51_42_T01
GSVIVT01001122001	VIT_01s0150g00440									-2.09904	0.000326562	-1.48956	0.0143788	-1.59194	0.222655				Respiratory burst oxidase protein D (RBOHD)	Response to stimulus.Stress response.Biotic stress response.Plant-pathogen interaction	Transport overview.Transmembrane Electron Carriers.Transmembrane 1-electron transfer carriers.Phagocyte (gp91phox) NADPH Oxidase	Metabolism.Cellular metabolism.Oxidation reduction						JGVv150.44.t01		CHR1_JGVV150_44_T01
GSVIVT01008003001	VIT_17s0000g06210					-1.50765	0.000872589	-1.1354	0.0140659	-2.0977	3.27e-26	-3.334	2.42e-13	-2.61505	0.183725				GASA like	Signaling.Hormone Signaling.Gibberellic acid Signaling.Gibberellic acid-mediated Signaling pathway	Diverse functions.Gene family with diverse functions.GASA family							JGVv0.371.t01		CHR17_JGVV0_371_T01
GSVIVT01017125001	VIT_09s0002g04840							-1.2858	2.26e-06	-2.09764	3.92e-05			-4.22332	2.97e-05				Unknown	Unknown								JGVv2.438.t01		CHR9_JGVV2_438_T01
GSVIVT01028106001	VIT_07s0005g01320							2.08233	1.84e-06	-2.09655	9.08e-13								Unknown	Unknown								JGVv5.129.t01		CHR7_JGVV5_129_T01
NA	VV21621_at									-2.09375	0.0410817																	NA		NA
	VIT_12s0028g01180	-1.77191	0.000201259	-2.07557	1.12e-05	-1.17475	0.0107742			-2.09257	6.58e-20			2.48466	0.209908				Non-specific lipid-transfer protein	Transport overview.Macromolecule transport.Lipid transport								JGVv28.268.t01		CHR12_JGVV28_268_T01
	VIT_07s0104g00650									-2.08992	0.00108621								No hit	No hit								JGVv104.110.t01		CHR7_JGVV104_110_T01
GSVIVT01010053001	VIT_18s0001g15730	-2.01785	0.0023133	-1.44415	0.0442544	-2.37848	0.000115992	-4.46385	6.69e-11	-2.08724	0.0360154	-2.1477	1.11e-08						Dof zinc finger protein DOF3.5	Regulation overview.Regulation of gene expression.Regulation of transcription.Transcription factor.C2C2-DOF family transcription factor								JGVv1.1199.t01		CHR18_JGVV1_1199_T01
GSVIVT01031274001	VIT_14s0060g00810					1.14975	0.0355714	1.77605	0.000441059	-2.08443	0.000658742	-1.32413	0.0254663	-1.13312	0.38795				Galactinol synthase	Metabolism.Primary metabolism.Carbohydrate metabolism.Monosaccharide metabolism.Galactose metabolism								JGVv60.176.t01		CHR14_JGVV60_176_T01
GSVIVT01011671001	VIT_01s0011g05620					-2.82395	2.43e-05	-2.41818	0.000225236	-2.08322	2.45e-05								No hit	No hit								JGVv11.102.t01		CHR1_JGVV11_102_T01
GSVIVT01006598001	VIT_00s0386g00050					-2.10663	1.08e-10	-2.16823	3.83e-11	-2.08315	3.03e-11	-2.4799	2.89e-08						Xyloglucan endotransglucosylase/hydrolase precursor	Cellular process.Cellular component organization and biogenesis.Cell wall organization and biogenesis.Cell wall metabolism.Cell wall modification.Xyloglucan modification								JGVv386.5.t01		CHRUN_JGVV386_5_T01
	GSVIVT00012723001									-2.07662	0.0185437			-1.50317	0.264978				NADH-plastoquinone oxidoreductase subunit 5	Metabolism.Primary metabolism.Generation of metabolite precursors and energy.Electron transport.Respiratory-chain phosphorylation	Transport overview.Primary Active Transporters.Oxidoreduction-driven transporters.Proton-translocating NADH Dehydrogenase
GSVIVT01027463001	VIT_15s0048g02370	-1.06085	0.0136994							-2.07581	1.07e-05								NGA1 (NGATHA1)	Regulation overview.Regulation of gene expression.Regulation of transcription.Transcription factor.ABI3 family transcription factor								JGVv48.59.t01		CHR15_JGVV48_59_T01
	VIT_14s0068g02150									-2.07115	2.27e-07					1.73959	3.08e-09		Kelch repeat-containing F-box family protein	Unknown								JGVv68.205.t01		CHR14_JGVV68_205_T01
GSVIVT01025127001	VIT_06s0004g03340	-1.79787	0.00327292			-2.30066	0.000146123			-2.06728	0.0216184			-1.2475	0.197269				Ribose-5-phosphate isomerase	Metabolism.Primary metabolism.Carbohydrate metabolism.Monosaccharide metabolism.Monosaccharide catabolism.Pentose-phosphate shunt	Metabolism.Primary metabolism.Carbon fixation	Metabolism.Primary metabolism.Generation of metabolite precursors and energy.Photosynthesis.Calvin cycle						JGVv4.474.t01		CHR6_JGVV4_474_T01
	VIT_06s0009g01650					-2.5239	0.000132369			-2.06184	0.00177272	-1.98855	0.0185395						Trehalose synthase	Metabolism.Primary metabolism.Carbohydrate metabolism.Polysaccharide metabolism.Starch and sucrose metabolism	Metabolism.Primary metabolism.Carbohydrate metabolism.Oligosaccharide metabolism.Trehalose metabolism							JGVv9.184.t01		CHR6_JGVV9_184_T01
	VIT_05s0049g00550									-2.06061	0.0159027			-1.01773	0.0663185				No hit	No hit								JGVv49.50.t01		CHR5_JGVV49_50_T01
GSVIVT01010024001	VIT_18s0001g15410									-2.05463	1.6e-10					1.77748	0.000115075		Alcohol dehydrogenase 1	Metabolism.Primary metabolism.Carbohydrate metabolism.Glycolysis Gluconeogenesis	Metabolism.Primary metabolism.Lipid metabolism.Fatty acid metabolism	Metabolism.Primary metabolism.Amino acid metabolism.Aromatic amino acid metabolism.Tyrosine metabolism	Metabolism.Cellular metabolism.Oxidation reduction.Alcohol dehydrogenase superfamily					JGVv1.1171.t01		CHR18_JGVV1_1171_T01
GSVIVT01019403001	VIT_02s0025g00240							2.30438	1.79e-05	-2.05385	0.000931743			-1.56481	0.0665804				Beta-carotene hydroxylase	Metabolism.Secondary metabolism.Terpenoid metabolism.Tetraterpenoid metabolism.Tetraterpenoid biosynthesis.Carotenoid biosynthesis								JGVv25.22.t01		CHR2_JGVV25_22_T01
GSVIVT01013401001	VIT_18s0122g00980			-1.15217	2.12e-05			-1.50083	1.25e-08	-2.0501	1.02e-09	-1.10658	0.0182808						Glucan endo-1									JGVv122.40.t01		CHR18_JGVV122_40_T01
GSVIVT01029801001	VIT_12s0055g01180									-2.04838	0.0103472								Alpha-L-arabinosidase	Metabolism.Primary metabolism.Carbohydrate metabolism.Monosaccharide metabolism.Nucleotide sugar metabolism	Metabolism.Primary metabolism.Carbohydrate metabolism.Oligosaccharide metabolism.Glycan metabolism.Glycan catabolism							JGVv55.93.t01		CHR12_JGVV55_93_T01
GSVIVT01037077001	VIT_03s0088g00060			2.44359	0.0444548					-2.04588	0.0342287	2.53006	0.0318052						Isoflavone reductase	Metabolism.Secondary metabolism.Phenylpropanoid metabolism.Flavonoid metabolism.Isoflavonoid metabolism.Isoflavonoid biosynthesis								JGVv88.101.t01		CHR3_JGVV88_101_T01
GSVIVT01035034001	VIT_05s0077g01290									-2.04508	6.36e-09								Unknown protein	Unknown								JGVv77.102.t01		CHR5_JGVV77_102_T01
	VIT_17s0000g07030					-3.84158	0.0245126			-2.04161	8.25e-07	-1.71875	7.27e-05						Cis-zeatin O-beta-D-glucosyltransferase	Signaling.Hormone Signaling.Cytokinin Signaling.Cytokinin metabolism.Cytokinin inactivation by glycosylation								PDVv0.290.t01		CHR17_PDVV0_290_T01
GSVIVT01011715001	VIT_01s0011g05200			-1.58372	0.00216993	-1.15116	0.0306384	-1.49041	0.0041584	-2.03698	1.86e-05								Phosphoethanolamine N-methyltransferase 1	Metabolism.Primary metabolism.Lipid metabolism.Glycerolipid metabolism.Glycerophospholipid metabolism								JGVv11.143.t01		CHR1_JGVV11_143_T01
GSVIVT01010280001	VIT_01s0010g02070							1.68068	3.9e-06	-2.03213	0.00797676								Ethylene-responsive protein	Signaling.Hormone Signaling.Ethylene Signaling.Ethylene-mediated Signaling pathway	Regulation overview.Regulation of gene expression.Regulation of transcription.Transcription factor.bHLH family transcription factor							JGVv10.146.t01		CHR1_JGVV10_146_T01
	VIT_15s0046g00070					-2.16176	8.98e-13	-2.68963	3.42e-17	-2.03167	5.65e-05			-2.06814	0.171492				PBP1 (pinoid-binding protein 1)	Signaling.Hormone Signaling.Auxin Signaling.Auxin transport	Signaling.Signaling pathway.Calcium sensors and Signaling							JGVv46.323.t01		CHR15_JGVV46_323_T01
GSVIVT01013097001	VIT_02s0012g01870	-1.57915	3.35e-09	-1.06302	0.000102663	-1.80668	2.64e-11	-1.32344	6.03e-07	-2.03002	1.12e-13	-2.24316	5.48e-09						No hit	No hit								JGVv12.98.t01		CHR2_JGVV12_98_T01
	VIT_18s0001g03240									-2.0287	6.38e-20	-1.81702	5.75e-06						DREB sub A-5 of ERF/AP2 transcription factor	Signaling.Hormone Signaling.Ethylene Signaling.Ethylene-mediated Signaling pathway	Regulation overview.Regulation of gene expression.Regulation of transcription.Transcription factor.AP2 family transcription factor.DREB subfamily transcription factor							JGVv1.200.t01		CHR18_JGVV1_200_T01
GSVIVT01018629001	VIT_16s0022g00650	-3.1769	4.72e-16	-1.01864	0.00573526	-3.65424	1.23e-17	-1.07423	0.00475278	-2.02601	0.0262647								No hit	No hit								JGVv22.160.t01		CHR16_JGVV22_160_T01
GSVIVT01036671001	VIT_13s0084g00820									-2.02493	6.32e-05								Pepsin A	Metabolism.Primary metabolism.Protein metabolism and modification.Proteolysis.Peptidase-mediated proteolysis								JGVv84.72.t01		CHR13_JGVV84_72_T01
GSVIVT01028104001	VIT_07s0005g01300	1.94273	0.0439722	2.142	0.0240512					-2.0196	0.00939025								Auxin-induced beta-glucosidase	Metabolism.Primary metabolism.Carbohydrate metabolism.Polysaccharide metabolism.Starch and sucrose metabolism	Metabolism.Secondary metabolism.Terpenoid metabolism.Monoterpenoid metabolism.Monoterpenoid biosynthesis	Cellular process.Cellular component organization and biogenesis.Cell wall organization and biogenesis	Metabolism.Primary metabolism.Carbohydrate metabolism.Oligosaccharide metabolism.Glycan metabolism.Glycan catabolism					JGVv5.127.t01		CHR7_JGVV5_127_T01
NA	VV6575_s_at									-2.01883	0.0334938																	NA		NA
GSVIVT01011487001	VIT_14s0108g01420									-2.01711	0.0334842	1.96685	0.00775054						DEFENSE NO death 1	Response to stimulus.Stress response.Biotic stress response.Plant-pathogen interaction	Transport overview.Channels and pores.a-Type channels.The Voltage-gated Ion Channel.Cyclic nucleotide-gated nonselective cation channel	Signaling.Signaling pathway.Calcium sensors and Signaling	Transport overview.Ion transport.Cation transport.Calcium transport					JGVv108.131.t01		CHR14_JGVV108_131_T01
GSVIVT01011408001	VIT_14s0108g00710			-1.66725	0.00448455	-2.01133	0.000417144	-1.97965	0.000748887	-2.00941	0.0161211								Chromosome condensation protein	Metabolism.Primary metabolism.Nucleobase								JGVv108.68.t01		CHR14_JGVV108_68_T01
GSVIVT01021874001	VIT_14s0030g01520			-1.41312	5.18e-05			-1.92686	2.23e-07	-2.00354	0.0257033			-1.21364	0.456774				Cysteine synthase [Vitis pseudoreticulata]	Metabolism.Primary metabolism.Amino acid metabolism.Cysteine metabolism.Cysteine biosynthesis	Metabolism.Cellular metabolism.Amino acid derivative metabolism.Selenoamino acid metabolism	Metabolism.Cellular metabolism.Nitrogen and sulfur metabolism.Sulfur metabolism	Metabolism.Primary metabolism.Amino acid metabolism.Amino acid biosynthesis					JGVv30.74.t01		CHR14_JGVV30_74_T01
GSVIVT01034412001	VIT_10s0071g00320									-2.00118	1.68e-14	-2.02258	1.66e-15						GRAM domain-containing protein / ABA-responsive	Unknown								JGVv71.74.t01		CHR10_JGVV71_74_T01
GSVIVT01033262001	VIT_08s0007g08680									-1.9999	0.000652151								Unknown protein	Unknown								JGVv7.34.t01		CHR8_JGVV7_34_T01
GSVIVT01037653001	VIT_19s0090g00420									-1.99839	2.05e-13	-1.36026	2.26e-09						Translation initiation factor eIF-1	Metabolism.Primary metabolism.Protein metabolism and modification.Protein synthesis.Translation	Transport overview.Macromolecule transport.RNA transport							JGVv90.39.t01		CHR19_JGVV90_39_T01
	TC70716							3.02261	0.000929271	-1.99226	0.00543145	-1.8276	0.00075068	-1.0019	0.0755165				No hit	No hit
GSVIVT01004010001	VIT_00s0220g00180							-1.44855	2.94e-08	-1.98953	1.27e-08	-2.20662	3.14e-06			-2.05549	0.0291656		Glycosyl hydrolase family 20 protein	Metabolism.Primary metabolism.Carbohydrate metabolism.Carbohydrate catabolism								JGVv220.16.t01		CHRUN_JGVV220_16_T01
GSVIVT01022070001	VIT_07s0031g00110	3.91397	0.00105144	4.64569	0.000116038					-1.98934	0.000116663			2.79981	0.495439				Unknown protein	Unknown								JGVv31.10.t01		CHR7_JGVV31_10_T01
	VIT_08s0007g04570									-1.9882	0.0280548			-1.50549	0.00766159				UGT73D1 (UDP-glucosyl transferase 73D1); UDP-glycosyltransferase	Metabolism.Primary metabolism.Carbohydrate metabolism.Glycosyl transference								JGVv7.417.t01		CHR8_JGVV7_417_T01
	VIT_12s0134g00170									-1.98211	1.28e-17	-2.40185	3.35e-15						No hit	No hit								JGVv134.11.t01		CHR12_JGVV134_11_T01
	VIT_07s0141g00550			-1.95663	0.00233963					-1.98091	0.0252732								No hit	No hit								PDVv141.28.t01		CHR7_PDVV141_28_T01
GSVIVT01001399001	VIT_13s0156g00630									-1.97975	0.0318204				0.308952				S-receptor kinase	Signaling.Signaling pathway.Protein kinase								JGVv156.55.t01		CHR13_JGVV156_55_T01
GSVIVT01033871001	VIT_08s0007g03090	-1.61578	0.0145522	-1.91665	0.00264547	-2.5214	4.1e-05	-2.23563	0.000472893	-1.97951	0.00692786								Kinesin family member 11	Cellular process.Cellular component organization and biogenesis.Cytoskeleton organization and biogenesis.Microtubule organization and biogenesis.Microtubule-driven movement								JGVv7.562.t01		CHR8_JGVV7_562_T01
	VIT_11s0016g01220	-1.39837	0.0337706	-1.86401	0.00208681			-1.40236	0.0299689	-1.97767	0.0031783								Auxin-binding protein ABP19a precursor	Signaling.Hormone Signaling.Auxin Signaling.Auxin-mediated Signaling pathway								JGVv16.101.t01		CHR11_JGVV16_101_T01
GSVIVT01038719001	VIT_16s0098g00220									-1.97568	0.026599			-1.08687	0.30518				Membrane located receptor	Signaling.Signaling pathway.Protein kinase								JGVv98.167.t01		CHR16_JGVV98_167_T01
GSVIVT01031941001 GSVIVT01031942001	VIT_03s0063g02340	-1.89878	6.26e-06	-2.73638	9.37e-11	-1.66122	9.05e-05	-2.15776	2.48e-07	-1.97083	2.89e-12								Dehydration-responsive protein (RD22)	Response to stimulus.Stress response.Abiotic stress response.Drought stress response								JGVv63.218.t01		CHR3_JGVV63_218_T01
	VIT_18s0072g00820	-1.12105	6.39e-07			-1.18481	4.53e-08			-1.96257	0.011904								VFB3 (VIER F- box proteinE 3)	Metabolism.Primary metabolism.Protein metabolism and modification.Protein modification.Protein myristoylation								JGVv72.44.t01		CHR18_JGVV72_44_T01
GSVIVT01033664001	VIT_08s0007g04890					-1.07642	0.0172342	-1.62097	0.000145008	-1.9613	1.12e-13	-2.17111	3.46e-13	-2.89677	0.000124078				ACT domain-containing protein	Unknown								JGVv7.389.t01		CHR8_JGVV7_389_T01
GSVIVT01025594001	VIT_08s0040g02730									-1.95931	0.00492322								Exocyst subunit EXO70 H4	Transport overview.Macromolecule transport.Protein transport.Tethering factors	Cellular process.Cellular transport.Protein trafficking.Vesicle-mediated trafficking							JGVv40.63.t01		CHR8_JGVV40_63_T01
GSVIVT01021049001	VIT_05s0029g00240									-1.95599	4.38e-07	1.5129	0.00281957			1.10075	0.0102442		Pentatricopeptide (PPR) repeat-containing	Diverse functions.Gene family with diverse functions.Pentatricopeptide domain family								JGVv29.94.t01		CHR5_JGVV29_94_T01
GSVIVT01015596001	VIT_11s0016g05840	-1.43173	1.41e-13	-1.1012	2.09e-08			-2.09388	8.57e-28	-1.9558	1.61e-08								Protease inhibitor/seed storage/lipid transfer protein (LTP)	Transport overview.Macromolecule transport.Lipid transport								JGVv16.524.t01		CHR11_JGVV16_524_T01
GSVIVT01023708001	VIT_11s0037g00940	-2.75094	5.11e-42			-3.72443	1.79e-70			-1.95485	8.64e-32								No hit	No hit								JGVv37.84.t01		CHR11_JGVV37_84_T01
	GSVIVT00007781001							-1.48944	1.32e-06	-1.94145	0.00107015	-1.85664	0.00561912	-1.45027	0.160634	-1.83528	0.0349566		Beta-hexosaminidase beta chain precursor	Metabolism.Primary metabolism.Carbohydrate metabolism.Oligosaccharide metabolism.N-Glycan metabolism.N-Glycan catabolism	Metabolism.Primary metabolism.Carbohydrate metabolism.Monosaccharide metabolism.Amino sugar metabolism
GSVIVT01015778001	VIT_03s0017g01380			-1.04213	0.000310806			-1.23915	2.21e-05	-1.93919	8.37e-06								Disease resistance protein (CC-NBS-LRR class)	Diverse functions.Gene family with diverse functions.NBS-LRR superfamily	Response to stimulus.Stress response.Biotic stress response							JGVv17.81.t01		CHR3_JGVV17_81_T01
GSVIVT01032807001	VIT_13s0067g01070	-1.37895	2.76e-08			-1.90737	2.71e-15			-1.93753	1.29e-33	-1.33656	7.26e-08	-1.38259	0.119277				Cys-3-His zinc finger protein	Regulation overview.Regulation of gene expression.Regulation of transcription.Transcription factor.C3H family transcription factor								JGVv67.184.t01		CHR13_JGVV67_184_T01
	GSVIVT00006168001	-1.03063	0.00705668	-1.85573	1.53e-07			-1.19521	0.0011357	-1.93744	1.63e-05								No hit	No hit
GSVIVT01010060001	VIT_01s0010g00020	-3.25154	1.19e-05	-2.25107	0.00413718	-2.952	7.38e-05	-4.33042	7.68e-09	-1.93711	9.9e-15	-2.87814	7.33e-16						DNA-3-methyladenine glycosidase I	Metabolism.Primary metabolism.Nucleobase								JGVv10.1.t01		CHR1_JGVV10_1_T01
GSVIVT01007038001	VIT_00s0469g00010									-1.93466	0.0129468								Cellulose synthase CSLE1	Cellular process.Cellular component organization and biogenesis.Cell wall organization and biogenesis.Cell wall metabolism.Cell wall biosynthesis.Cellulose biosynthesis								JGVv469.1.t01		CHRUN_JGVV469_1_T01
NA	VV13119_at									-1.93087	0.00498172																	NA		NA
GSVIVT01019715001	VIT_02s0025g03140	-1.55563	0.0246612	-2.24443	0.00193263					-1.92984	0.000736213								Nodulin MtN21 family	Transport overview.Electrochemical Potential-driven Transporters.Porters.Drug/Metabolite Transporter.Plant Drug/Metabolite Exporter								JGVv25.289.t01		CHR2_JGVV25_289_T01
GSVIVT01032552001	VIT_14s0066g02040									-1.92843	5.74e-06			-1.22056	0.116364				Chaperone BCS1 mitochondrial	Diverse functions.Gene family with diverse functions.AAA-type ATPase domain family	Metabolism.Primary metabolism.Protein metabolism and modification.Protein folding.Chaperone-mediated protein folding.Chaperonin							JGVv66.188.t01		CHR14_JGVV66_188_T01
GSVIVT01024714001	VIT_06s0004g06820							-1.1583	0.0410032	-1.92303	0.00178008	-2.87036	2.61e-16						Unknown protein	Unknown								JGVv4.158.t01		CHR6_JGVV4_158_T01
GSVIVT01036443001	VIT_14s0083g00080									-1.92033	0.000802079								Unknown protein	Unknown								JGVv83.8.t01		CHR14_JGVV83_8_T01
GSVIVT01035690001	VIT_04s0008g04020									-1.91891	3.51e-24					-1.35165	0.00169833		RD22 [Vitis vinifera]	Response to stimulus.Stress response.Abiotic stress response.Drought stress response								JGVv8.379.t01		CHR4_JGVV8_379_T01
GSVIVT01034510001	VIT_18s0072g00800									-1.9188	0.0109619			-1.74822	0.0230343				Histone H3	Cellular process.Cellular component organization and biogenesis.Nucleus.Chromosome organization and biogenesis.Chromatin assembly								JGVv72.46.t01		CHR18_JGVV72_46_T01
GSVIVT01025582001	VIT_08s0040g02840									-1.91555	0.00322091								ABC transporter G member 29	Transport overview.Macromolecule transport.Multidrug transport.Multidrug ABC transport								JGVv40.54.t01		CHR8_JGVV40_54_T01
GSVIVT01031770001	VIT_03s0063g00720			1.98584	0.0010727	-1.51288	0.0157195			-1.9099	0.0303659								CXE carboxylesterase CXE10	Metabolism.Cellular metabolism.Esterase activity								JGVv63.66.t01		CHR3_JGVV63_66_T01
GSVIVT01033451001	VIT_08s0007g06960	-1.10453	2.44e-05							-1.90831	4.91e-08			-1.2491	0.343126				Disease resistance-responsive	Diverse functions.Gene family with diverse functions.NBS-LRR superfamily	Response to stimulus.Stress response.Biotic stress response							JGVv7.196.t01		CHR8_JGVV7_196_T01
GSVIVT01031823001	VIT_03s0063g01230									-1.90822	0.0384502			-2.26402	0.0324019				No hit	No hit								GSVIVT00031823001.t01		CHR3_GSVIVT00031823001_T01
GSVIVT01010794001	VIT_05s0102g00750	-1.35976	6.03e-07							-1.90463	0.000213962								Zinc finger (B-box type)	Regulation overview.Regulation of gene expression.Regulation of transcription.Transcription factor.Zinc finger B-box family transcription factor								JGVv102.68.t01		CHR5_JGVV102_68_T01
GSVIVT01035397001	VIT_04s0008g01220									-1.90396	5.41e-07	-1.1646	5.67e-05						RKL1 (Receptor-like kinase 1)	Signaling.Signaling pathway.Protein kinase								JGVv8.111.t01		CHR4_JGVV8_111_T01
GSVIVT01022355001	VIT_07s0031g02620							-1.1581	3.8e-06	-1.90287	1.03e-09								Aspartic proteinase Asp1 precursor	Metabolism.Primary metabolism.Protein metabolism and modification.Proteolysis.Peptidase-mediated proteolysis								JGVv31.238.t01		CHR7_JGVV31_238_T01
GSVIVT01024049001	VIT_03s0038g02180			1.3109	0.0101861					-1.89588	0.0354967	-3.58772	0.00324445						Glycosyl hydrolase family 10 protein	Cellular process.Cellular component organization and biogenesis.Cell wall organization and biogenesis.Cell wall metabolism.Cell wall catabolism.Xylan catabolism								JGVv38.248.t01		CHR3_JGVV38_248_T01
GSVIVT01017713001	VIT_05s0020g01080							1.12047	0.00227245	-1.89547	0.00037135	-2.63156	1.7e-15	-3.70456	0.00529574				Unknown	Unknown								JGVv20.97.t01		CHR5_JGVV20_97_T01
GSVIVT01013722001	VIT_01s0127g00850	-1.19328	0.00248218	-2.09832	1.07e-08			-2.37866	2.33e-10	-1.89445	0.03314								Polygalacturonase BURP	Cellular process.Cellular component organization and biogenesis.Cell wall organization and biogenesis.Cell wall metabolism.Cell wall modification.Pectin modification								JGVv127.6.t01		CHR1_JGVV127_6_T01
GSVIVT01034054001	VIT_08s0007g01450							1.08887	3.59e-08	-1.88428	3.57e-21								IMP dehydrogenase	Metabolism.Primary metabolism.Nucleobase								JGVv7.715.t01		CHR8_JGVV7_715_T01
GSVIVT01000141001	VIT_07s0129g00330									-1.88394	5.92e-08			1.20995	0.0671609				Lateral organ boundaries protein 39	Regulation overview.Regulation of gene expression.Regulation of transcription.Transcription factor.AS2 family transcription factor								JGVv129.33.t01		CHR7_JGVV129_33_T01
GSVIVT01035029001	VIT_05s0077g01250	4.65434	0.000669245	4.95786	0.000347935					-1.88372	9.15e-09								Endochitinase A2 precursor	Metabolism.Primary metabolism.Carbohydrate metabolism.Monosaccharide metabolism.Amino sugar metabolism	Response to stimulus.Stress response							JGVv77.98.t01		CHR5_JGVV77_98_T01
GSVIVT01025299001	VIT_06s0004g01890							-1.19465	3.06e-07	-1.88243	5.19e-07								Cu2+-exporting ATPase HMA5 (heavy metal ATPase 5)	Transport overview.Primary Active Transporters.P-P-bond hydrolysis-driven transporters.P-type ATPase (P-ATPase).Cu2+-exporting ATPase	Cellular process.Cellular homeostasis.Heavy metal ion homeostasis.Copper homeostasis	Transport overview.Ion transport.Cation transport.Heavy metal ion transport.Copper transport						JGVv4.604.t01		CHR6_JGVV4_604_T01
GSVIVT01033452001	VIT_08s0007g06950	-1.60702	7.1e-08			-1.0889	0.000302121			-1.87878	2.69e-05								Disease resistance-responsive	Diverse functions.Gene family with diverse functions.NBS-LRR superfamily	Response to stimulus.Stress response.Biotic stress response							JGVv7.197.t01		CHR8_JGVV7_197_T01
	VIT_08s0007g08040					-1.6792	0.0420175			-1.87268	7.94e-20	-1.85098	3.31e-12						No hit	No hit								PDVv7.91.t01		CHR8_PDVV7_91_T01
GSVIVT01015021001	VIT_11s0016g00500	-1.58148	0.0035618	-1.99782	0.000190117			-2.05554	0.000200503	-1.87108	2.07e-08	-1.8817	6.22e-06						Auxin-responsive SAUR37	Signaling.Hormone Signaling.Auxin Signaling.Auxin-mediated Signaling pathway	Signaling.Hormone Signaling.Auxin Signaling.Auxin responsive							JGVv16.30.t01		CHR11_JGVV16_30_T01
GSVIVT01010473001	VIT_01s0010g03540	2.46277	0.00500441	2.43293	0.00644513					-1.87058	0.032818			3.20977	0.479773				Microtubule associated protein (MAP65-6)	Cellular process.Cellular component organization and biogenesis.Cytoskeleton organization and biogenesis.Microtubule organization and biogenesis.Microtubule-driven movement								JGVv10.264.t01		CHR1_JGVV10_264_T01
GSVIVT01024838001	GSVIVT01024838001			-2.92507	1.21e-05	-1.90541	0.00428867	-3.13637	2.07e-06	-1.86707	1.87e-07					3.21317	6.71e-08		Copper transporter 1	Transport overview.Channels and pores.a-Type channels.Copper Transporter	Transport overview.Ion transport.Cation transport.Heavy metal ion transport
	VIT_04s0008g05640			-1.30694	0.000516146			-2.8374	2.55e-15	-1.86284	0.00593355								Protease inhibitor/seed storage/lipid transfer protein (LTP)	Transport overview.Macromolecule transport.Lipid transport								JGVv8.527.t01		CHR4_JGVV8_527_T01
GSVIVT01031408001	VIT_06s0061g01210					-2.42564	0.02609			-1.8627	0.00148519			-2.20628	8.92e-08				Lysine histidine transporter 1	Transport overview.Electrochemical Potential-driven Transporters.Porters.Amino Acid/Auxin Permease	Transport overview.Macromolecule transport.Amino acid transport							JGVv61.41.t01		CHR6_JGVV61_41_T01
GSVIVT01038628001	VIT_16s0098g01090									-1.85973	0.0268694	-1.91012	0.0177146						PEPR1 (PEP1 receptor 1)	Signaling.Signaling pathway.Protein kinase								JGVv98.85.t01		CHR16_JGVV98_85_T01
GSVIVT01029452001	VIT_09s0054g01690									-1.85843	1.64e-06	-2.53534	1.74e-20						Transcription factor	Regulation overview.Regulation of gene expression.Regulation of transcription.Transcription factor.Trihelix family transcription factor								JGVv54.17.t01		CHR9_JGVV54_17_T01
	VIT_16s0013g00440									-1.85212	0.0172103			-1.20649	0.0117038				No hit	No hit								JGVv13.39.t01		CHR16_JGVV13_39_T01
NA	VV27470_x_at									-1.84648	0.0286047																	NA		NA
GSVIVT01032871001	VIT_13s0067g00110	-2.22809	4.32e-13	-2.28816	1.37e-13	-1.9474	2.49e-10	-2.41333	3.72e-15	-1.84529	9.4e-05								CYP72A1	Metabolism.Cellular metabolism.Oxidation reduction.Cytochrome P450 oxidoreductase	Metabolism.Secondary metabolism.Terpenoid metabolism.Monoterpenoid metabolism.Monoterpenoid biosynthesis	Metabolism.Secondary metabolism.Primary amino acids derivated metabolism.Alkaloid metabolism.Alkaloid biosynthesis.Monoterpenoid indole alkaloid metabolism.Monoterpenoid indole alkaloid biosynthesis						JGVv67.239.t01		CHR13_JGVV67_239_T01
GSVIVT01034027001	VIT_08s0007g01650	1.63928	0.0139846			-2.08206	0.00095195			-1.84363	0.000753098	-1.31288	0.000479714						Auxin-independent growth promoter	Unknown								JGVv7.695.t01		CHR8_JGVV7_695_T01
GSVIVT01016212001	VIT_13s0019g04880							1.66923	0.000347177	-1.8428	0.00036467	-1.85782	0.0164452						No hit	No hit								JGVv19.44.t01		CHR13_JGVV19_44_T01
GSVIVT01015276001	VIT_11s0016g02900			-1.16834	0.0147723			-2.12986	3.09e-06	-1.84032	0.0240524								Leucine-rich repeat family protein / extensin	Cellular process.Cellular component organization and biogenesis.Cell wall organization and biogenesis.Cell wall structural protein								JGVv16.254.t01		CHR11_JGVV16_254_T01
GSVIVT01002627001	VIT_00s0800g00010	-1.56004	4.89e-09			-1.47813	2.22e-08			-1.83925	4.34e-08								Alpha-1									JGVv800.1.t01		CHRUN_JGVV800_1_T01
GSVIVT01010653001	VIT_16s0100g00200					-2.07664	1.86e-13	-1.11922	3.82e-05	-1.83877	0.00464355			-1.27442	0.100707				Unknown protein	Unknown								JGVv100.107.t01		CHR16_JGVV100_107_T01
GSVIVT01010942001	VIT_07s0104g01800									-1.83862	4.88e-08	-2.74079	3.99e-21	-2.02599	0.305681				Glutathione S-transferase 13 GSTF13	Metabolism.Primary metabolism.Coenzyme and prosthetic group metabolism.Peptide derived compounds biosynthesis.Glutathione metabolism	Response to stimulus.Stress response.Abiotic stress response.Oxidative stress response							JGVv104.4.t01		CHR7_JGVV104_4_T01
GSVIVT01031327001	VIT_14s0060g00350	1.66996	7.83e-05	2.21601	1.71e-07					-1.83674	0.0146931								Aspartic protease	Metabolism.Primary metabolism.Protein metabolism and modification.Proteolysis.Peptidase-mediated proteolysis								JGVv60.220.t01		CHR14_JGVV60_220_T01
GSVIVT01020705001	VIT_12s0028g02180									-1.83519	8.21e-06								Phosphoenolpyruvate carboxylase.	Metabolism.Primary metabolism.Carbohydrate metabolism.Monosaccharide metabolism.Pyruvate metabolism	Metabolism.Primary metabolism.Carbon fixation	Metabolism.Primary metabolism.Generation of metabolite precursors and energy.Reductive carboxylate cycle	Signaling.Signaling pathway.Calcium sensors and Signaling	Metabolism.Primary metabolism.Carbohydrate metabolism.Glycolysis Gluconeogenesis	Metabolism.Primary metabolism.Generation of metabolite precursors and energy.Citric acid cycle			JGVv28.175.t01		CHR12_JGVV28_175_T01
	TC68963									-1.83281	6.48e-14	-1.09016	0.00105845						No hit	No hit
GSVIVT01017696001	VIT_05s0020g00890			-1.18447	0.00401606			-1.30572	0.00271884	-1.83025	0.00129005	-1.29037	0.0318892						P-glycoprotein 11	Transport overview.Macromolecule transport.Multidrug transport.Multidrug ABC transport								JGVv20.81.t01		CHR5_JGVV20_81_T01
GSVIVT01019447001	VIT_02s0025g00700	-2.449	2.19e-05	-1.78933	0.00173787					-1.82882	0.0160863								Aluminum-activated malate transporter 9	Transport overview.Electrochemical Potential-driven Transporters.Porters.Aromatic Acid Exporter	Response to stimulus.Stress response.Abiotic stress response.Heavy metal stress response.Aluminium stress response	Transport overview.Macromolecule transport.Organic ion transport.Organic anion transport.Malate transport.Malate excretion						JGVv25.65.t01		CHR2_JGVV25_65_T01
	TC59609									-1.8281	0.0302902								No hit	No hit
	VIT_08s0007g08020	-1.91936	8.66e-08	-3.2152	3.19e-17	-2.302	1.47e-10	-4.75218	3.31e-32	-1.82793	1.26e-05	-3.60191	1.1e-25						No hit	No hit								JGVv7.96.t01		CHR8_JGVV7_96_T01
GSVIVT01003927001	VIT_00s0216g00060	-3.21673	1.38e-15			-2.17254	7.82e-07			-1.82761	6.94e-10	-2.60697	3.26e-08	-1.43024	0.0072592	1.31298	0.0219203		Nuclear transport factor 2 (NTF2)	Transport overview.Primary Active Transporters.P-P-bond hydrolysis-driven transporters.Nuclear mRNA Exporter	Transport overview.Nucleocytoplasmic transport							JGVv216.5.t01		CHRUN_JGVV216_5_T01
GSVIVT01015278001	VIT_11s0016g02920	-3.04029	2.14e-21	-1.75809	2.61e-08	-1.80506	1.04e-08	-1.74877	4.69e-09	-1.8275	4.27e-08	-2.63795	3.11e-27						Unknown protein	Unknown								JGVv16.256.t01		CHR11_JGVV16_256_T01
	VIT_18s0122g01400									-1.82276	0.013533			-1.18433	0.0998589				Exostosin family protein	Metabolism.Primary metabolism.Carbohydrate metabolism.Oligosaccharide metabolism.Glycan metabolism.Glycan structures-biosynthesis1								JGVv122.7.t01		CHR18_JGVV122_7_T01
GSVIVT01035098001	VIT_05s0077g01860	-2.02765	0.0492328			-1.94668	0.049422			-1.8224	0.0217176								ERF (ethylene response factor) sub B-2	Signaling.Hormone Signaling.Ethylene Signaling.Ethylene-mediated Signaling pathway	Regulation overview.Regulation of gene expression.Regulation of transcription.Transcription factor.AP2 family transcription factor.ERF subfamily transcription factor							JGVv77.156.t01		CHR5_JGVV77_156_T01
GSVIVT01007663001	VIT_17s0000g09150					-1.07925	0.0204127			-1.82102	6.75e-05								ATP binding	Unknown								JGVv0.109.t01		CHR17_JGVV0_109_T01
GSVIVT01008066001	VIT_17s0000g05620									-1.82101	0.0399143			2.3697	0.316034				Integral membrane HPP family protein	Unknown								JGVv0.422.t01		CHR17_JGVV0_422_T01
GSVIVT01026444001	VIT_04s0044g01740									-1.81811	0.00212687	-1.85742	0.000344498						3-hydroxy-3-methylglutaryl-coenzyme A reductase 3	Metabolism.Primary metabolism.Lipid metabolism.Steroid metabolism.Steroid biosynthesis	Transport overview.Electrochemical Potential-driven Transporters.Porters.Resistance-Nodulation-Cell Division.Eukaryotic (Putative) Sterol Transporter	Metabolism.Secondary metabolism.Terpenoid metabolism.Terpenoid biosynthesis.Mevalonate biosynthesis						JGVv44.29.t01		CHR4_JGVV44_29_T01
GSVIVT01009982001	VIT_18s0001g15020									-1.81537	0.00550383			-1.40764	0.0186191				DnaJ homolog									JGVv1.1137.t01		CHR18_JGVV1_1137_T01
GSVIVT01030494001	VIT_12s0059g01250			-1.45365	2.25e-08			-1.52019	2.69e-09	-1.81391	8.15e-12								Endo-1									JGVv59.118.t01		CHR12_JGVV59_118_T01
	TC55845									-1.81287	6.05e-06								Zinc finger (C3HC4-type ring finger)	Regulation overview.Regulation of gene expression.Regulation of transcription.Transcription factor.Zinc finger C3HC4 family transcription factor
GSVIVT01033800001	VIT_08s0007g03760	-1.02108	0.000709337							-1.80958	0.00201033	-2.1917	7.11e-06						Growth-regulating factor 4 AtGRF4	Regulation overview.Regulation of gene expression.Regulation of transcription.Transcription factor.GRF family transcription factor								JGVv7.496.t01		CHR8_JGVV7_496_T01
GSVIVT01017906001	VIT_05s0020g02830			1.06749	0.0218019			1.43439	0.00103998	-1.80739	1.1e-10	-1.76488	0.000663694	-1.03185	0.00401949				Unknown protein	Unknown								JGVv20.264.t01		CHR5_JGVV20_264_T01
GSVIVT01009950001	VIT_18s0001g14690	1.49025	1.63e-06	1.33661	3.02e-05			2.14312	1.53e-12	-1.80258	1.14e-06								Protein kinase	Signaling.Signaling pathway.Protein kinase								JGVv1.1105.t01		CHR18_JGVV1_1105_T01
GSVIVT01025188001	VIT_06s0004g02850	-3.96141	1.23e-36	-2.79702	4.45e-20	-3.90603	1.38e-35	-2.78725	2.14e-20	-1.80077	1.5e-25	-1.20889	2.1e-07	-1.23445	0.389188				Aquaporin PIP2B	Transport overview.Channels and pores.a-Type channels.Major Intrinsic Protein	Transport overview.Water transport.Aquaporins.PIP							JGVv4.521.t01		CHR6_JGVV4_521_T01
GSVIVT01036558001	VIT_14s0083g01110					1.18274	3.66e-09	1.05633	2.45e-07	-1.80071	0.0327676	1.4185	0.00449662	1.59891	3.2e-09				Brassinosteroid-6-oxidase	Signaling.Hormone Signaling.Brassinosteroid Signaling.Brassinosteroid metabolism.Brassinosteroid biosynthesis	Metabolism.Primary metabolism.Lipid metabolism.Steroid metabolism							JGVv83.97.t01		CHR14_JGVV83_97_T01
GSVIVT01022185001	VIT_07s0031g01160			-2.0775	7.48e-13			-1.22105	2.72e-05	-1.79381	1.85e-16	-2.73836	2.75e-22						Hyperosmotically inducible periplasmic protein	Transport overview.Primary Active Transporters.P-P-bond hydrolysis-driven transporters.P-type ATPase (P-ATPase).Cu2+-exporting ATPase	Cellular process.Cellular homeostasis.Heavy metal ion homeostasis							JGVv31.102.t01		CHR7_JGVV31_102_T01
	TC65728									-1.78849	0.0228296								No hit	No hit
	CN549073	-3.55525	0.0029901			-4.24166	5.71e-05	-2.56587	0.0101202	-1.78438	0.0401167	-2.15034	0.0210616						No hit	No hit
	GSVIVT00008150001			-1.32907	3.37e-05			-1.17622	0.000208894	-1.78294	0.0102756	-1.97654	0.0315973						UDP-glucuronosyl/UDP-glucosyltransferase	Metabolism.Primary metabolism.Carbohydrate metabolism.Monosaccharide metabolism.Pentose glucuronate interconversion	Metabolism.Primary metabolism.Carbohydrate metabolism.Polysaccharide metabolism.Starch and sucrose metabolism	Metabolism.Primary metabolism.Organic acid metabolism.Ascorbate and aldarate metabolism
GSVIVT01014705001	VIT_19s0015g00730					-1.45684	0.00160249			-1.77333	3.47e-17								Cellulose synthase CSLE1	Cellular process.Cellular component organization and biogenesis.Cell wall organization and biogenesis.Cell wall metabolism.Cell wall biosynthesis.Cellulose biosynthesis								JGVv15.69.t01		CHR19_JGVV15_69_T01
	TC60871					-2.35128	0.0112646			-1.77116	0.000317241					2.00617	0.0125108		Unknown protein	Unknown
	VIT_16s0050g02400					-1.4272	0.000279984			-1.76966	0.00142978								Ethylene-responsive transcription factor cytokinin response factor 4	Signaling.Hormone Signaling.Cytokinin Signaling.Cytokinin-mediated Signaling pathway	Signaling.Hormone Signaling.Ethylene Signaling.Ethylene-mediated Signaling pathway	Regulation overview.Regulation of gene expression.Regulation of transcription.Transcription factor.AP2 family transcription factor						PDVv50.38.t01		CHR16_PDVV50_38_T01
NA	VV22708_at									-1.76594	7.22e-12	-1.69297	0.00137945															NA		NA
GSVIVT01007635001 GSVIVT01007634001	VIT_17s0000g09400			-1.33448	1.51e-08			-1.35933	2.23e-09	-1.76356	2.59e-06								Unknown protein	Unknown								JGVv0.89.t01		CHR17_JGVV0_89_T01
GSVIVT01021146001	VIT_10s0003g00580									-1.76269	0.000807694	1.90626	8.41e-05						ERF/AP2 transcription factor sub B-3 (ATERF-2)	Signaling.Hormone Signaling.Ethylene Signaling.Ethylene-mediated Signaling pathway	Signaling.Hormone Signaling.Jasmonate salicylate signaling.Jasmonate Signaling.Jasmonate-mediated Signaling pathway	Regulation overview.Regulation of gene expression.Regulation of transcription.Transcription factor.AP2 family transcription factor	Signaling.Hormone Signaling.Ethylene Signaling.Ethylene responsive					JGVv3.55.t01		CHR10_JGVV3_55_T01
GSVIVT01017647001	VIT_05s0020g00440	-1.21201	3.76e-08	-2.19968	8.58e-24	-1.35755	5.42e-10	-2.33508	3.66e-27	-1.76144	8.29e-07	-1.05978	4.98e-06						Boron transporter-like protein 1	Transport overview.Electrochemical Potential-driven Transporters.Porters.Anion Exchanger	Transport overview.Ion transport.Anion transport							JGVv20.37.t01		CHR5_JGVV20_37_T01
	VIT_11s0037g00950	-2.71994	3.7e-43			-3.53348	1.72e-68			-1.75896	1.45e-21								S-adenosylmethionine decarboxylase proenzyme	Metabolism.Primary metabolism.Amino acid metabolism.Arginine and proline metabolism.Urea cycle	Metabolism.Primary metabolism.Amino acid metabolism.Methionine metabolism	Metabolism.Secondary metabolism.Polyamine metabolism.Polyamine biosynthesis						JGVv37.85.t01		CHR11_JGVV37_85_T01
GSVIVT01000687001	VIT_19s0140g00120	1.01265	0.0169748			-1.24491	0.00165047			-1.75684	0.00460837			-3.32082	5.28e-07				Gibberellin 2-beta-dioxygenase 1	Metabolism.Secondary metabolism.Terpenoid metabolism.Diterpenoid metabolism.Diterpenoid biosynthesis	Signaling.Hormone Signaling.Gibberellic acid Signaling.Gibberellic acid metabolism.Gibberellic acid catabolism							JGVv140.8.t01		CHR19_JGVV140_8_T01
GSVIVT01008789001	VIT_18s0001g01530	-1.07924	0.0367792	1.25197	0.00266291			1.20945	0.00356583	-1.75478	0.0363605								No hit	No hit								JGVv1.101.t01		CHR18_JGVV1_101_T01
NA	VV7387_at									-1.75073	0.000175616																	NA		NA
GSVIVT01013238001	VIT_02s0012g00540							1.43134	6.75e-09	-1.74685	0.015443			1.52412	0.413565				Peroxidase	Metabolism.Primary metabolism.Amino acid metabolism.Aromatic amino acid metabolism.Phenylalanine metabolism.Phenylalanine biosynthesis	Metabolism.Cellular metabolism.Methane metabolism	Response to stimulus.Stress response.Abiotic stress response.Oxidative stress response						JGVv12.210.t01		CHR2_JGVV12_210_T01
	TC63382	-1.67896	1.63e-12	-1.15014	3.76e-06					-1.74667	2.05e-05								Maturase K	Metabolism.Primary metabolism.Nucleobase
GSVIVT01017904001	VIT_05s0020g02810					-1.10241	3.92e-06	-1.20986	2.7e-07	-1.7455	0.0296954	-2.78588	5.4e-20						Unknown protein	Unknown								JGVv20.262.t01		CHR5_JGVV20_262_T01
GSVIVT01007745001	VIT_17s0000g08450					-3.55803	0.00253431			-1.74092	0.0350982								Carbonic anhydrase chloroplast	Metabolism.Cellular metabolism.Nitrogen and sulfur metabolism.Nitrogen metabolism	Transport overview.Electrochemical Potential-driven Transporters.Porters.Sulfate Permease	Metabolism.Cellular metabolism.One-carbon metabolism						JGVv0.174.t01		CHR17_JGVV0_174_T01
	VIT_11s0016g01210							1.17277	0.00317564	-1.74056	1.98e-05			-1.3315	0.00207917				Pentatricopeptide (PPR) repeat-containing	Diverse functions.Gene family with diverse functions.Pentatricopeptide domain family								JGVv16.100.t01		CHR11_JGVV16_100_T01
GSVIVT01023783001	VIT_03s0038g04760			1.15032	0.00626935					-1.73555	0.0179938			-1.04755	0.371031				Basic helix-loop-helix (bHLH) family	Regulation overview.Regulation of gene expression.Regulation of transcription.Transcription factor.bHLH family transcription factor								JGVv38.1.t01		CHR3_JGVV38_1_T01
GSVIVT01032930001	VIT_14s0068g00510	-2.74246	7.54e-09	-3.32228	1.16e-11	-1.58668	0.00139135	-2.00284	2.16e-05	-1.73436	5.76e-24	-3.0191	3.45e-35						Unknown	Unknown								JGVv68.47.t01		CHR14_JGVV68_47_T01
GSVIVT01025276001	VIT_06s0004g02060	3.12828	0.000145505	1.74208	0.0269824					-1.73081	0.0246309	-2.56196	0.0174479						Aldehyde dehydrogenase 3B1	Metabolism.Primary metabolism.Carbohydrate metabolism.Glycolysis Gluconeogenesis	Metabolism.Primary metabolism.Lipid metabolism.Fatty acid metabolism	Metabolism.Primary metabolism.Amino acid metabolism.Arginine and proline metabolism.Urea cycle	Metabolism.Primary metabolism.Amino acid metabolism.Valine					JGVv4.591.t01		CHR6_JGVV4_591_T01
NA	VV21726_at									-1.72991	0.014699	-2.12491	0.0174341															NA		NA
GSVIVT01034372001	VIT_10s0071g00770	-1.62363	5.84e-11							-1.72902	3.05e-11			-3.22555	0.00300584				Aspartic proteinase nepenthesin-1 precursor	Metabolism.Primary metabolism.Protein metabolism and modification.Proteolysis.Peptidase-mediated proteolysis								JGVv71.38.t01		CHR10_JGVV71_38_T01
GSVIVT01023889001 GSVIVT01023888001	VIT_03s0038g03690							-1.26176	0.000114674	-1.72531	0.000917358								Unknown protein	Unknown								JGVv38.103.t01		CHR3_JGVV38_103_T01
GSVIVT01027051001	VIT_15s0046g01340	-2.25353	1.65e-26	-1.2099	1.26e-08	-2.49694	2.68e-31	-2.54287	5.68e-33	-1.72404	4.49e-07								Unknown protein	Unknown								JGVv46.218.t01		CHR15_JGVV46_218_T01
	GSVIVT00012032001									-1.71697	0.0339634			-1.07561	0.465994				FAD-dependent pyridine nucleotide-disulphide oxidoreductase	Unclear
	VIT_08s0007g08000					-2.25729	0.0230246			-1.71013	1.36e-05	-1.78747	5.75e-08						No hit	No hit								JGVv7.98.t01		CHR8_JGVV7_98_T01
	TC71141	-1.24067	0.0100811	-1.17173	0.020844	-1.21343	0.0398237	-1.23045	0.0110193	-1.70907	0.00226169								No hit	No hit
GSVIVT01022428001	VIT_07s0031g03220	-2.00652	3.55e-16	-2.05154	3.71e-17	-1.76917	1.09e-12	-2.26638	5.82e-20	-1.70646	1.2e-05	-1.68012	1.74e-12	1.12908	0.296336				Patellin-1	Metabolism.Primary metabolism.Generation of metabolite precursors and energy.Storage proteins								JGVv31.288.t01		CHR7_JGVV31_288_T01
GSVIVT01018749001	VIT_04s0023g03680			1.05922	1.68e-06			1.84749	3.15e-18	-1.7054	3.06e-13								Histidine kinase 1 (AHK1)	Response to stimulus.Stress response.Abiotic stress response.Osmotic stress response	Signaling.Signaling pathway.Protein kinase							JGVv23.25.t01		CHR4_JGVV23_25_T01
	VIT_18s0001g06560	-1.14736	2.59e-08			-1.09053	1.14e-07			-1.70525	5.19e-13	-1.38162	1.49e-09						No hit	No hit								JGVv1.363.t01		CHR18_JGVV1_363_T01
	VIT_08s0007g08030			-1.68015	0.0278281	-2.21213	0.00126785	-2.43492	0.00061777	-1.69981	0.00774425	-2.19515	1.8e-14						No hit	No hit								JGVv7.95.t01		CHR8_JGVV7_95_T01
GSVIVT01004079001	VIT_00s0225g00090					-1.35497	1.18e-10			-1.69966	2.37e-21	-1.8618	2.01e-12						Copper amine oxidase	Metabolism.Primary metabolism.Amino acid metabolism.Arginine and proline metabolism.Urea cycle	Metabolism.Primary metabolism.Amino acid metabolism.Histidine metabolism	Metabolism.Primary metabolism.Amino acid metabolism.Aromatic amino acid metabolism.Tyrosine metabolism	Metabolism.Primary metabolism.Amino acid metabolism.Aromatic amino acid metabolism.Phenylalanine metabolism.Phenylalanine biosynthesis	Signaling.Hormone Signaling.Auxin Signaling.Auxin metabolism	Metabolism.Cellular metabolism.Nitrogen and sulfur metabolism.Nitrogen metabolism.Amine metabolism			JGVv225.9.t01		CHRUN_JGVV225_9_T01
GSVIVT01011857001	VIT_01s0011g03860									-1.69759	0.0261541								RKL1 (Receptor-like kinase 1)	Signaling.Signaling pathway.Protein kinase								JGVv11.274.t01		CHR1_JGVV11_274_T01
	CF517417	-1.2574	0.00138427			-1.82978	2.16e-06			-1.69383	0.00335307	-1.59461	0.0142746	-1.09298	0.411596				No hit	No hit
GSVIVT01019660001	VIT_02s0025g02620									-1.69344	0.00463434	-1.72774	9.82e-05	1.63163	0.0142158				BDG1 (BODYGUARD1) hydrolase	Unknown								JGVv25.241.t01		CHR2_JGVV25_241_T01
GSVIVT01026525001	VIT_04s0044g00990			3.30996	0.0371171					-1.69098	0.00481027								PGSIP1 (Plant glycogenin-like starch initiation protein 1)	Unclear								JGVv44.98.t01		CHR4_JGVV44_98_T01
NA	VV15906_at									-1.69025	0.000512956																	NA		NA
GSVIVT01019585001	VIT_02s0025g01900							1.06547	0.0439059	-1.68877	0.00321397								Cellulose synthase CSLG3	Cellular process.Cellular component organization and biogenesis.Cell wall organization and biogenesis.Cell wall metabolism.Cell wall biosynthesis.Cellulose biosynthesis								JGVv25.177.t01		CHR2_JGVV25_177_T01
GSVIVT01028099001	VIT_07s0005g01240									-1.68765	3.99e-17	-1.99619	1.14e-11						Triacylglycerol lipase	Metabolism.Primary metabolism.Lipid metabolism.Glycerolipid metabolism.Glycerolipid catabolism								JGVv5.121.t01		CHR7_JGVV5_121_T01
GSVIVT01032425001	VIT_14s0066g00810			1.9206	1.25e-06			1.60071	9.1e-05	-1.68764	7.36e-07			-1.40816	0.0105392				Raffinose synthase	Metabolism.Primary metabolism.Carbohydrate metabolism.Monosaccharide metabolism.Galactose metabolism	Metabolism.Primary metabolism.Carbohydrate metabolism.Oligosaccharide metabolism.Raffinose metabolism							JGVv66.71.t01		CHR14_JGVV66_71_T01
GSVIVT01018480001	VIT_16s0022g02080									-1.68404	1.5e-13	-1.22504	9.07e-05	-1.27231	0.010112				Exostosin family protein	Metabolism.Primary metabolism.Carbohydrate metabolism.Oligosaccharide metabolism.Glycan metabolism.Glycan structures-biosynthesis1								JGVv22.39.t01		CHR16_JGVV22_39_T01
GSVIVT01009850001	VIT_18s0001g13780					-5.4632	0.00015046			-1.68243	1.03e-15			-1.18637	0.0636808				Cytochrome P450									JGVv1.1020.t01		CHR18_JGVV1_1020_T01
GSVIVT01009727001	VIT_18s0001g12650									-1.6813	0.000138797								Unknown protein	Unknown								JGVv1.914.t01		CHR18_JGVV1_914_T01
GSVIVT01010790001	VIT_05s0102g00710							-1.43799	0.000464608	-1.67194	0.00228557								fructokinase-1	Metabolism.Primary metabolism.Carbohydrate metabolism.Monosaccharide metabolism.Fructose and mannose metabolism	Metabolism.Primary metabolism.Carbohydrate metabolism.Polysaccharide metabolism.Starch and sucrose metabolism.Starch biosynthesis catabolism							JGVv102.64.t01		CHR5_JGVV102_64_T01
GSVIVT01030227001	VIT_08s0058g00930	1.00518	6.51e-05							-1.66771	0.00895575								Alanine--glyoxylate aminotransferase 2 3									JGVv58.53.t01		CHR8_JGVV58_53_T01
GSVIVT01028978001	VIT_16s0050g00100	-1.42661	2.87e-05	-1.03975	0.00441342			-1.45057	3.22e-05	-1.66514	3.55e-06	-2.99057	2.4e-14						Myosin-related	Cellular process.Cellular component organization and biogenesis.Cytoskeleton organization and biogenesis								JGVv50.242.t01		CHR16_JGVV50_242_T01
GSVIVT01026489001	VIT_04s0044g01280									-1.66425	0.000255057								Beta-1									JGVv44.70.t01		CHR4_JGVV44_70_T01
GSVIVT01015882001	VIT_03s0017g02170					-3.09884	0.00240132			-1.66065	0.00467141					-1.72402	0.000637513		Zinc transporter ZIP5	Transport overview.Electrochemical Potential-driven Transporters.Porters.Zinc (Zn2+)-Iron (Fe2+) Permease	Transport overview.Ion transport.Cation transport.Heavy metal ion transport.Zinc transport							JGVv17.129.t01		CHR3_JGVV17_129_T01
GSVIVT01025604001	VIT_08s0040g02650	-1.26965	1.13e-05	-2.25581	7.99e-15			-1.04605	0.000524278	-1.65977	0.00107923								Unknown protein	Unknown								JGVv40.69.t01		CHR8_JGVV40_69_T01
NA	VV15314_at									-1.65943	0.000596682	-2.74586	2.17e-10															NA		NA
GSVIVT01028195001	VIT_07s0005g02130	-1.33334	1.49e-09			-1.09668	3.99e-07			-1.65843	0.0076129								TolB protein-related	Transport overview.Electrochemical Potential-driven Transporters.Ion gradient-driven energizers.Auxiliary Proteins for Energization of Outer Membrane Rpt								JGVv5.207.t01		CHR7_JGVV5_207_T01
GSVIVT01002581001	VIT_00s0779g00010									-1.65403	7.72e-24	-1.30012	2.39e-08						Unknown protein	Unknown								JGVv779.1.t01		CHRUN_JGVV779_1_T01
GSVIVT01016883001	VIT_09s0002g02460			-1.05464	0.0220478					-1.654	0.0269725								Phosphatase	Signaling.Signaling pathway.Protein phosphatase								JGVv2.222.t01		CHR9_JGVV2_222_T01
GSVIVT01003703001	VIT_07s0205g00140									-1.64989	0.0168439	-2.16495	0.0122602						Kinesin motor protein	Cellular process.Cellular component organization and biogenesis.Cytoskeleton organization and biogenesis.Microtubule organization and biogenesis.Microtubule-driven movement								JGVv205.5.t01		CHR7_JGVV205_5_T01
GSVIVT01020155001	VIT_01s0026g00850									-1.64853	1.52e-05			-1.59523	0.243006				Zinc finger protein 5	Regulation overview.Regulation of gene expression.Regulation of transcription.Transcription factor.C2H2 family transcription factor								JGVv26.170.t01		CHR1_JGVV26_170_T01
GSVIVT01001405001 GSVIVT01001406001	VIT_18s0157g00020									-1.64526	2.9e-23	-1.54559	1.33e-11			-1.78296	1.51e-15		GIGANTEA protein	Signaling.Signaling pathway.Circadian clock Signaling	Development.Reproductive development.Flower development	Signaling.Signaling pathway.Light Signaling						JGVv157.2.t01		CHR18_JGVV157_2_T01
GSVIVT01023212001	VIT_12s0035g01250									-1.64325	0.00359702	2.22062	0.000957812						Disease resistance protein (NBS-LRR class)	Diverse functions.Gene family with diverse functions.NBS-LRR superfamily	Response to stimulus.Stress response.Biotic stress response							JGVv35.88.t01		CHR12_JGVV35_88_T01
	VIT_18s0001g00550			1.03298	0.00398001	1.61826	2.9e-06	1.63022	4.81e-06	-1.63704	0.0167961								Rho guanyl-nucleotide exchange factor ROPGEF1	Signaling.Signaling pathway.G-protein signaling pathway								JGVv1.36.t01		CHR18_JGVV1_36_T01
GSVIVT01000126001	VIT_07s0129g00210	-1.30282	5.62e-09	-1.18309	2.25e-07	-1.41064	4.77e-10	-1.76371	2.5e-15	-1.63678	2.33e-13	-1.27048	1.88e-05						BT4 (BTB and TAZ Domain protein 4)	Regulation overview.Regulation of gene expression.Regulation of transcription.Transcription factor.TAZ family transcription factor								JGVv129.21.t01		CHR7_JGVV129_21_T01
GSVIVT01017870001	VIT_05s0020g02500					-1.30422	0.00415725			-1.6364	1.64e-06	-1.36844	8.41e-05	-1.33629	0.00192519				Unknown protein	Unknown								JGVv20.233.t01		CHR5_JGVV20_233_T01
GSVIVT01002632001	VIT_00s0802g00020			-1.76432	1.67e-18			-1.38575	9.22e-12	-1.6362	4.49e-06			2.06826	0.0428778				Unknown protein	Unknown								JGVv802.2.t01		CHRUN_JGVV802_2_T01
NA	VV11401_at									-1.63504	0.00276998																	NA		NA
GSVIVT01032559001	VIT_14s0066g02120					1.03854	0.0415073	1.9933	3.54e-05	-1.63445	0.0105524			-2.17641	0.103893				Photosystem I P700 apoprotein A1 [Vitis vinifera]	Metabolism.Primary metabolism.Generation of metabolite precursors and energy.Photosynthesis.Photosystem I	Transport overview.Transmembrane Electron Carriers.Transmembrane 1-electron transfer carriers.Plant Photosystem I Supercomplex							GSVIVT00032559001.t01		CHR14_GSVIVT00032559001_T01
GSVIVT01036015001	VIT_04s0008g07110									-1.63395	0.000193276	-2.3573	7.13e-11	-2.66555	0.365932				Aspartic proteinase nepenthesin-2 precursor	Metabolism.Primary metabolism.Protein metabolism and modification.Proteolysis.Peptidase-mediated proteolysis								JGVv8.661.t01		CHR4_JGVV8_661_T01
GSVIVT01017958001	VIT_05s0020g03310			1.58865	1.29e-09			1.57127	3.03e-09	-1.63379	8.35e-05	-1.66832	2.27e-05	-2.13153	0.00150255				Diamine oxidase	Metabolism.Primary metabolism.Amino acid metabolism.Arginine and proline metabolism.Urea cycle	Metabolism.Primary metabolism.Amino acid metabolism.Histidine metabolism	Metabolism.Primary metabolism.Amino acid metabolism.Aromatic amino acid metabolism.Tyrosine metabolism	Metabolism.Primary metabolism.Amino acid metabolism.Aromatic amino acid metabolism.Phenylalanine metabolism.Phenylalanine biosynthesis	Metabolism.Primary metabolism.Amino acid metabolism.Beta-Alanine metabolism	Signaling.Hormone Signaling.Auxin Signaling.Auxin metabolism			JGVv20.310.t01		CHR5_JGVV20_310_T01
GSVIVT01015346001	VIT_11s0016g03500									-1.6316	9.5e-05	-1.14581	0.000146591	-1.37468	0.00218995				Unknown protein	Unknown								JGVv16.313.t01		CHR11_JGVV16_313_T01
GSVIVT01006335001	VIT_10s0116g00630			2.12498	4.9e-05					-1.62993	0.0334458								Unknown protein	Unknown								JGVv350.1.t01		CHR10_RANDOM_JGVV350_1_T01
GSVIVT01037758001	VIT_19s0090g01530			-1.13771	5.8e-05			-1.36171	6.55e-07	-1.62819	0.00434338	1.03096	0.0256663						Pirin	Unknown								JGVv90.141.t01		CHR19_JGVV90_141_T01
GSVIVT01031593001	VIT_05s0062g00480									-1.62791	0.00144307								Xyloglucan endo-transglycosylase									JGVv62.38.t01		CHR5_JGVV62_38_T01
GSVIVT01001840001	VIT_14s0171g00410									-1.62712	5.43e-23	-1.24607	4.68e-08						Ankyrin repeat	Transport overview.Accessory factors involved in transport.Auxiliary transport proteins.Ankyrin	Diverse functions.Gene family with diverse functions.Ankyrin domain family							JGVv171.38.t01		CHR14_JGVV171_38_T01
GSVIVT01032947001	VIT_14s0068g00730									-1.62497	0.0115007								Unknown protein	Unknown								JGVv68.68.t01		CHR14_JGVV68_68_T01
GSVIVT01009152001	VIT_18s0001g07320					-2.32571	0.00077976			-1.6227	0.0125496								2-oxoglutarate/malate carrier protein									JGVv1.420.t01		CHR18_JGVV1_420_T01
GSVIVT01008553001	VIT_17s0000g01280									-1.61976	4.53e-07	-1.46138	2.96e-08						WRKY DNA-binding protein 75	Regulation overview.Regulation of gene expression.Regulation of transcription.Transcription factor.WRKY family transcription factor								JGVv0.811.t01		CHR17_JGVV0_811_T01
GSVIVT01003762001	VIT_00s0207g00130			-1.70339	0.000657889					-1.61961	0.00250844								Pathogenesis-related protein 1 precursor (PRP 1)	Signaling.Hormone Signaling.Jasmonate salicylate signaling.Jasmonate Signaling.Jasmonate-mediated Signaling pathway	Response to stimulus.Stress response.Biotic stress response.Plant-pathogen interaction	Signaling.Hormone Signaling.Jasmonate salicylate signaling.Salicylic acid Signaling.Salicylic acid-responsive						JGVv207.12.t01		CHRUN_JGVV207_12_T01
GSVIVT01020371001	VIT_19s0027g00950									-1.613	0.000406243								Ankyrin repeat	Transport overview.Accessory factors involved in transport.Auxiliary transport proteins.Ankyrin	Diverse functions.Gene family with diverse functions.Ankyrin domain family
GSVIVT01022158001	VIT_07s0031g00920					-1.46015	2.55e-05			-1.61147	3.83e-09								Inositol-3-phosphate synthase	Metabolism.Primary metabolism.Carbohydrate metabolism.Monosaccharide metabolism.Inositol phosphate metabolism								JGVv31.82.t01		CHR7_JGVV31_82_T01
GSVIVT01014053001	VIT_16s0013g02150									-1.60992	0.0454199								No hit	No hit								GSVIVT00014053001.t01		CHR16_GSVIVT00014053001_T01
GSVIVT01010646001 GSVIVT01010644001	VIT_16s0100g00290	-1.58664	3.38e-08	-1.5798	4.97e-08	-1.42231	8.43e-07	-2.07661	2.29e-13	-1.60847	0.00361416					1.07662	0.000421596		L-idonate dehydrogenase	Metabolism.Primary metabolism.Carbohydrate metabolism.Monosaccharide metabolism.Fructose and mannose metabolism	Metabolism.Primary metabolism.Organic acid metabolism.Tartaric acid biosynthesis							JGVv100.98.t01		CHR16_JGVV100_98_T01
	VIT_10s0003g00230							1.21963	0.000403383	-1.60765	0.0214383			-1.51375	0.0593255	2.79538	0.000926812		Unknown protein	Unknown								JGVv3.22.t01		CHR10_JGVV3_22_T01
GSVIVT01031916001	VIT_03s0063g02090	-1.34645	0.00160487	-1.0486	0.015457	-1.01032	0.0276432			-1.60543	0.00976435								Unknown protein	Unknown								JGVv63.195.t01		CHR3_JGVV63_195_T01
GSVIVT01023800001	VIT_03s0038g04620					-2.72418	2.47e-08	-3.81024	3.79e-14	-1.6054	0.0315181	-2.33246	0.000970487						Isoflavone reductase	Metabolism.Secondary metabolism.Phenylpropanoid metabolism.Flavonoid metabolism.Isoflavonoid metabolism.Isoflavonoid biosynthesis								JGVv38.14.t01		CHR3_JGVV38_14_T01
GSVIVT01022129001	VIT_07s0031g00630			1.39541	0.000150439					-1.60506	2.13e-06								Unknown protein	Unknown								JGVv31.56.t01		CHR7_JGVV31_56_T01
GSVIVT01003984001	VIT_14s0219g00230									-1.59966	0.0232239			1.19704	0.392497				Pectate lyase	Cellular process.Cellular component organization and biogenesis.Cell wall organization and biogenesis.Cell wall metabolism.Cell wall catabolism.Pectin catabolism								JGVv219.23.t01		CHR14_JGVV219_23_T01
GSVIVT01031255001	VIT_14s0060g01010			1.18271	0.00104401			1.58145	4e-06	-1.59823	1.11e-06								Basic helix-loop-helix (bHLH) family	Regulation overview.Regulation of gene expression.Regulation of transcription.Transcription factor.bHLH family transcription factor								JGVv60.157.t01		CHR14_JGVV60_157_T01
NA	VV12530_s_at									-1.59806	7.21e-13	-2.40862	1.38e-13															NA		NA
GSVIVT01029941001	VIT_08s0056g01190									-1.5969	0.00324258								Myb domain protein 105	Regulation overview.Regulation of gene expression.Regulation of transcription.Transcription factor.MYB family transcription factor								JGVv56.101.t01		CHR8_JGVV56_101_T01
GSVIVT01024116001	VIT_03s0038g01380	-2.90353	2.02e-05			-3.21751	1.37e-06			-1.59186	0.0317639			-1.49383	7.87e-05				Calcium-binding EF hand	Unknown								JGVv38.315.t01		CHR3_JGVV38_315_T01
GSVIVT01027015001	VIT_15s0046g01680	-1.73541	1.15e-18			-1.23467	4.58e-10			-1.59167	2.28e-14	-1.21099	2.14e-07			-1.10648	7.91e-06		Delta-8 sphingolipid desaturase	Metabolism.Primary metabolism.Lipid metabolism.Fatty acid metabolism.Fatty acid biosynthesis.Unsaturated fatty acid biosynthesis								JGVv46.184.t01		CHR15_JGVV46_184_T01
GSVIVT01014656001	VIT_19s0015g00250	-1.44427	0.0347339	-1.67849	0.0101508	-3.40509	4.3e-08	-2.4676	6.81e-05	-1.59002	0.0134866	-1.82097	0.0253966						Zinc transporter ZIP11	Transport overview.Electrochemical Potential-driven Transporters.Porters.Zinc (Zn2+)-Iron (Fe2+) Permease	Transport overview.Ion transport.Cation transport.Heavy metal ion transport.Zinc transport							JGVv15.23.t01		CHR19_JGVV15_23_T01
	GSVIVT00034526001					-1.61391	0.00397576			-1.58825	0.0495528			-1.44842	0.0620721				Unknown protein	Unknown
GSVIVT01011842001	VIT_01s0011g04060									-1.58577	1.47e-08								Receptor-like kinase RHG1	Signaling.Signaling pathway.Protein kinase								JGVv11.255.t01		CHR1_JGVV11_255_T01
	CN548492	-1.91251	6.14e-08			-1.30182	4.6e-05			-1.58133	0.00631002								No hit	No hit
GSVIVT01032736001	VIT_13s0067g02070			2.25726	1.85e-07					-1.57513	0.0342081								Kelch repeat-containing protein	Unknown								JGVv67.118.t01		CHR13_JGVV67_118_T01
GSVIVT01032748001	VIT_13s0067g01930			-1.1109	8.13e-06	-1.28506	5.1e-07	-1.1461	9.69e-06	-1.56706	0.00336492			-1.17596	0.411226				Unknown protein	Unknown								JGVv67.128.t01		CHR13_JGVV67_128_T01
	TC70189	-2.06055	3.51e-05			-2.29965	3.11e-07			-1.5657	4.02e-05	-1.49427	0.0014249	-1.26684	0.00842042				No hit	No hit
GSVIVT01026803001	VIT_15s0045g01490			1.28501	0.000837614	4.2908	8.13e-28	3.85119	2.57e-23	-1.5637	0.000776389								Isoflavone methyltransferase/Orcinol O-methyltransferase 2 oomt2	Metabolism.Secondary metabolism.Phenylpropanoid metabolism.Flavonoid metabolism.Isoflavonoid metabolism.Isoflavonoid biosynthesis								JGVv45.107.t01		CHR15_JGVV45_107_T01
GSVIVT01017915001	VIT_05s0020g02910			-1.56788	0.00170026	-2.19691	7.68e-06	-1.7241	0.000845208	-1.55917	0.0239436								STE11 protein kinase homolog NPK1	Signaling.Signaling pathway.Protein kinase								JGVv20.272.t01		CHR5_JGVV20_272_T01
GSVIVT01036076001	VIT_06s0080g00930									-1.55905	3.9e-07	-1.43281	4.41e-08	-1.00619	0.000163293				Unknown protein	Unknown								JGVv80.31.t01		CHR6_JGVV80_31_T01
GSVIVT01037685001	VIT_19s0090g00830							-1.31024	1.2e-10	-1.55884	1.75e-06								Phytepsin	Transport overview.Channels and pores.Pore-forming toxins.Amoebapore								JGVv90.73.t01		CHR19_JGVV90_73_T01
GSVIVT01023585001	VIT_11s0037g00040									-1.55805	5.02e-19								Basic helix-loop-helix (bHLH) family	Regulation overview.Regulation of gene expression.Regulation of transcription.Transcription factor.bHLH family transcription factor								JGVv37.3.t01		CHR11_JGVV37_3_T01
	GSVIVT00013243001			-1.50979	0.0137859	-1.36873	0.0307804			-1.55708	0.00277812								ATP synthase CF0 A subunit	Metabolism.Primary metabolism.Generation of metabolite precursors and energy.Electron transport.Respiratory-chain phosphorylation	Metabolism.Primary metabolism.Generation of metabolite precursors and energy.Photosynthesis	Transport overview.Primary Active Transporters.P-P-bond hydrolysis-driven transporters.H+ or Na+ trsloc F-t
NA	VV2833_at									-1.55687	0.00028002	-1.65143	1.96e-05															NA		NA
	TC63191	-1.62875	1.23e-06	-3.38311	1.05e-20	-1.18968	0.00068026	-1.37447	0.00030297	-1.55598	0.00317467			-1.43152	0.475547				No hit	No hit
GSVIVT01012727001	VIT_10s0116g01780									-1.55438	7.35e-08								Cationic peroxidase	Metabolism.Primary metabolism.Amino acid metabolism.Aromatic amino acid metabolism.Phenylalanine metabolism.Phenylalanine biosynthesis	Metabolism.Cellular metabolism.Methane metabolism	Response to stimulus.Stress response.Abiotic stress response.Oxidative stress response						JGVv116.107.t01		CHR10_JGVV116_107_T01
	VIT_07s0129g00560									-1.55196	1.79e-06								No hit	No hit								JGVv129.54.t01		CHR7_JGVV129_54_T01
GSVIVT01011278001	VIT_13s0106g00690	-3.16863	8.19e-05	-2.28576	0.000310749	-2.06659	0.00126947	-2.07405	0.000418607	-1.55126	0.0108472	-2.49074	2.53e-10						No hit	No hit								JGVv106.52.t01		CHR13_JGVV106_52_T01
GSVIVT01033678001	VIT_08s0007g04770									-1.55097	2.08e-07					2.23493	1.72e-08		Zinc finger (C2H2 type) family	Regulation overview.Regulation of gene expression.Regulation of transcription.Transcription factor.C2H2 family transcription factor								JGVv7.401.t01		CHR8_JGVV7_401_T01
GSVIVT01021435001	VIT_10s0003g03170							-1.0862	0.030772	-1.54844	0.0205043								CYP710A1 C-22 sterol desaturase	Metabolism.Cellular metabolism.Oxidation reduction.Cytochrome P450 oxidoreductase	Metabolism.Primary metabolism.Lipid metabolism.Steroid metabolism.Steroid biosynthesis	Signaling.Hormone Signaling.Brassinosteroid Signaling.Brassinosteroid metabolism.Brassinosteroid biosynthesis						JGVv3.286.t01		CHR10_JGVV3_286_T01
GSVIVT01028230001 GSVIVT01028231001	VIT_07s0005g02440			-1.00997	0.00037721					-1.54777	0.00249175								Pectinacetylesterase	Cellular process.Cellular component organization and biogenesis.Cell wall organization and biogenesis.Cell wall metabolism.Cell wall modification.Pectin modification								JGVv5.236.t01		CHR7_JGVV5_236_T01
GSVIVT01007992001	VIT_17s0000g06310	-1.54774	2.46e-11			-1.50782	4.24e-11			-1.5443	3.02e-13								Cycling DOF factor 2	Regulation overview.Regulation of gene expression.Regulation of transcription.Transcription factor.C2C2-DOF family transcription factor								JGVv0.361.t01		CHR17_JGVV0_361_T01
GSVIVT01000576001	VIT_01s0137g00400	-1.3618	5.3e-07			-1.21987	1.63e-05	-1.14191	7.12e-05	-1.5435	0.000106891			-1.50423	0.201361				Unknown protein	Unknown								JGVv137.43.t01		CHR1_JGVV137_43_T01
GSVIVT01029171001	VIT_11s0052g01220			-2.10452	0.00349032	-1.61944	0.0191497			-1.54348	0.0148285								Xyloglucan endotransglycosylase 6	Cellular process.Cellular component organization and biogenesis.Cell wall organization and biogenesis.Cell wall metabolism.Cell wall modification.Xyloglucan modification								JGVv52.60.t01		CHR11_JGVV52_60_T01
NA	VV12180_at									-1.5434	0.041934	-2.35845	0.0429616															NA		NA
GSVIVT01032439001	VIT_14s0066g00970									-1.53687	0.00274245								Anthranilate phosphoribosyltransferase									JGVv66.86.t01		CHR14_JGVV66_86_T01
GSVIVT01033874001	VIT_08s0007g03050									-1.53677	0.00647026	2.24409	0.0126061						E8 protein	Signaling.Hormone Signaling.Ethylene Signaling.Ethylene-mediated Signaling pathway	Metabolism.Cellular metabolism.Oxidation reduction.2OG-Fe(II) oxygenase superfamily							JGVv7.566.t01		CHR8_JGVV7_566_T01
	CF403945			-1.15298	0.00127074					-1.53555	0.0176564	3.07226	0.00401009						No hit	No hit
GSVIVT01037773001	VIT_19s0090g01690					-1.24803	4.03e-05			-1.53489	0.00486308	-1.53136	0.036439						WNK3 (Arabidopsis WNK kinase 3)	Development.Reproductive development.Flower development	Signaling.Signaling pathway.Circadian clock Signaling	Signaling.Signaling pathway.Protein kinase						JGVv90.155.t01		CHR19_JGVV90_155_T01
NA	VV2498_s_at									-1.53344	1.09e-06	-1.42907	1.81e-05															NA		NA
GSVIVT01030508001	VIT_12s0059g01380					-5.05154	0.0104724			-1.53111	3.41e-05			-1.9843	1.52e-09				1-aminocyclopropane-1-carboxylate oxidase 1	Metabolism.Primary metabolism.Organic acid metabolism.Propanoate metabolism	Signaling.Hormone Signaling.Ethylene Signaling.Ethylene-mediated Signaling pathway	Signaling.Hormone Signaling.Ethylene Signaling.Ethylene metabolism.Ethylene biosynthesis						JGVv59.130.t01		CHR12_JGVV59_130_T01
GSVIVT01038001001	VIT_10s0092g00640									-1.5297	4.18e-13			-1.3078	0.000151749				Unknown protein	Unknown								JGVv92.51.t01		CHR10_JGVV92_51_T01
GSVIVT01018814001	VIT_04s0023g03070			1.36749	0.00061728					-1.52895	0.000382629								Leucine-rich repeat family protein / extensin	Cellular process.Cellular component organization and biogenesis.Cell wall organization and biogenesis.Cell wall structural protein								JGVv23.84.t01		CHR4_JGVV23_84_T01
NA	VV23462_at									-1.52693	0.000129491																	NA		NA
GSVIVT01022018001	VIT_14s0030g00410									-1.5269	1.09e-09								Arabidopsis histidine phosphotransfer AHP1	Signaling.Hormone Signaling.Cytokinin Signaling.Cytokinin-mediated Signaling pathway								JGVv30.148.t01		CHR14_JGVV30_148_T01
GSVIVT01020095001	VIT_01s0026g01420					1.2802	6.56e-05			-1.52591	0.00736775			1.725	0.0521396				Wall-associated kinase 4	Signaling.Signaling pathway.Protein kinase								JGVv26.121.t01		CHR1_JGVV26_121_T01
GSVIVT01020754001	VIT_12s0028g01670					-1.6368	5.67e-10			-1.52271	1.62e-10	-2.75372	3.22e-17						Trehalose-phosphatase	Metabolism.Primary metabolism.Carbohydrate metabolism.Polysaccharide metabolism.Starch and sucrose metabolism	Metabolism.Primary metabolism.Carbohydrate metabolism.Oligosaccharide metabolism.Trehalose metabolism							JGVv28.224.t01		CHR12_JGVV28_224_T01
	VIT_00s0691g00010									-1.52088	3.56e-05			-1.47298	0.464491				Calcium-transporting ATPase 13 ACA13	Signaling.Signaling pathway.Calcium sensors and Signaling	Transport overview.Primary Active Transporters.P-P-bond hydrolysis-driven transporters.P-type ATPase (P-ATPase).Ca2+-ATPase (efflux)	Transport overview.Ion transport.Cation transport						PDVv691.1.t01		CHRUN_PDVV691_1_T01
GSVIVT01009616001	VIT_18s0001g11630					-2.04851	0.00193226			-1.51868	0.000278338								Allene oxide synthase	Metabolism.Primary metabolism.Lipid metabolism.Fatty acid metabolism.Alpha-linolenic acid metabolism	Metabolism.Primary metabolism.Lipid metabolism.Fatty acid metabolism.Oxylipin biosynthesis	Signaling.Hormone Signaling.Jasmonate salicylate signaling.Jasmonate Signaling.Jasmonate metabolism						JGVv1.819.t01		CHR18_JGVV1_819_T01
GSVIVT01000211001	VIT_07s0129g00970									-1.51672	1.98e-09								Protein kinase family	Signaling.Signaling pathway.Protein kinase								JGVv129.94.t01		CHR7_JGVV129_94_T01
GSVIVT01027558001	VIT_15s0048g01490									-1.51636	1.6e-07								Geraniol 10-hydroxylase	Metabolism.Secondary metabolism.Terpenoid metabolism.Monoterpenoid metabolism.Monoterpenoid biosynthesis	Metabolism.Secondary metabolism.Primary amino acids derivated metabolism.Alkaloid metabolism.Alkaloid biosynthesis.Monoterpenoid indole alkaloid metabolism.Monoterpenoid indole alkaloid biosynthesis							JGVv48.142.t01		CHR15_JGVV48_142_T01
GSVIVT01027598001	VIT_15s0048g01050	-2.12628	8.52e-13			-2.03087	1.64e-11			-1.51395	1.02e-09	-2.44608	1.48e-20	-2.60611	0.0410895				Unknown	Unknown								JGVv48.185.t01		CHR15_JGVV48_185_T01
GSVIVT01002108001 GSVIVT01002109001	VIT_00s0615g00030	-1.55417	3.34e-15	-1.00761	9.6e-07					-1.50878	0.000653821								Mannitol dehydrogenase (ELI3-1)	Metabolism.Primary metabolism.Carbohydrate metabolism.Monosaccharide metabolism.Fructose and mannose metabolism								JGVv615.3.t01		CHRUN_JGVV615_3_T01
GSVIVT01006043001	VIT_00s0324g00070	-3.01975	1.49e-06	-1.88697	0.00365906	-1.46965	0.0264919			-1.50145	4.78e-05	-2.62218	0.00104249	-1.26142	0.157221				Cis-zeatin O-beta-D-glucosyltransferase	Signaling.Hormone Signaling.Cytokinin Signaling.Cytokinin metabolism.Cytokinin inactivation by glycosylation								JGVv324.7.t01		CHRUN_JGVV324_7_T01
GSVIVT01013400001	VIT_18s0122g00990									-1.50105	1.39e-10								Glutamate receptor Ionotropic	Transport overview.Channels and pores.a-Type channels.Glutamate-gated Ion Channel of Neurotransmitter Receptors	Transport overview.Ion transport.Cation transport.Glutamate activated channel							JGVv122.39.t01		CHR18_JGVV122_39_T01
GSVIVT01027676001	VIT_15s0048g00340					-1.29581	1.59e-09			-1.49006	3.63e-14	-1.56821	7.05e-10						GAE3 (UDP-D- glcucuronate 4-epimerase 3)	Metabolism.Primary metabolism.Carbohydrate metabolism.Polysaccharide metabolism.Starch and sucrose metabolism	Metabolism.Primary metabolism.Carbohydrate metabolism.Monosaccharide metabolism.Nucleotide sugar metabolism	Cellular process.Cellular component organization and biogenesis.Cell wall organization and biogenesis.Cell wall metabolism.Cell wall biosynthesis.Cell wall glycan monomers generation						JGVv48.251.t01		CHR15_JGVV48_251_T01
GSVIVT01003080001 GSVIVT01003081001	VIT_12s0178g00040	-1.28858	6.88e-11	-1.56005	3.29e-15	-1.14411	9.42e-09	-1.11648	1.68e-08	-1.48857	9.94e-18					-1.08846	1.06e-05		Dentin sialophosphoprotein	Unclear								JGVv178.4.t01		CHR12_JGVV178_4_T01
	VIT_01s0011g02930									-1.48621	4.48e-05	-1.73665	4.79e-05						DNA-binding protein									JGVv11.363.t01		CHR1_JGVV11_363_T01
GSVIVT01003157001	VIT_03s0180g00200	-1.70337	8.29e-07	-1.25278	0.00044575	-2.07886	5.47e-10	-2.04913	1.23e-09	-1.4844	0.00552189			-1.32409	0.0591225				VvGT2	Metabolism.Secondary metabolism.Phenylpropanoid metabolism.Phenylpropanoid biosynthesis	Metabolism.Cellular metabolism.Phytoalexin metabolism.Phytoalexin biosynthesis	Metabolism.Secondary metabolism.Terpenoid metabolism.Tetranotriterpenoid metabolism						JGVv180.11.t01		CHR3_JGVV180_11_T01
NA	VV2987_at									-1.48185	0.000227778																	NA		NA
GSVIVT01031397001	VIT_06s0061g01300	-1.12809	0.000630653			-1.95321	2.6e-10			-1.48048	0.000550198								Prephenate dehydratase	Metabolism.Primary metabolism.Amino acid metabolism.Aromatic amino acid metabolism.Aromatic amino acid biosynthesis	Metabolism.Cellular metabolism.Shikimate metabolism	Metabolism.Primary metabolism.Amino acid metabolism.Amino acid biosynthesis						JGVv61.32.t01		CHR6_JGVV61_32_T01
GSVIVT01016790001	VIT_09s0002g01590							1.09315	1.6e-06	-1.48031	3.18e-06	1.5486	5.7e-06	-1.3092	0.131957				Nuclear transcription factor Y subunit A-8	Regulation overview.Regulation of gene expression.Regulation of transcription.Transcription factor.CCAAT family transcription factor.HAP2-type								JGVv2.138.t01		CHR9_JGVV2_138_T01
GSVIVT01027434001	VIT_15s0048g02630			1.35703	0.000242316			-1.48732	7.36e-05	-1.4797	0.00147135	-1.45573	0.00415906						RNA binding motif protein 38	Unknown								JGVv48.35.t01		CHR15_JGVV48_35_T01
GSVIVT01037703001	VIT_19s0090g01000									-1.47859	0.0218534	1.19092	0.0128356						VTC2 (vitamin C defective)	Metabolism.Primary metabolism.Organic acid metabolism.Ascorbate and aldarate metabolism								JGVv90.90.t01		CHR19_JGVV90_90_T01
GSVIVT01023804001	VIT_03s0038g04580	-1.97652	5.71e-07			-2.21778	4.48e-08			-1.47577	2.46e-07	-1.22479	0.00161443						SNF1-Related protein kinase regulatory subunit gamma 1	Signaling.Signaling pathway.Protein kinase								JGVv38.18.t01		CHR3_JGVV38_18_T01
	VIT_16s0013g00480					-1.52682	0.0081493			-1.47197	0.013155			-1.02852	0.00277283				Unknown protein	Unknown								PDVv13.51.t01		CHR16_PDVV13_51_T01
GSVIVT01021550001	VIT_10s0003g04090			-1.83662	0.0443169	-2.12015	0.0120509			-1.46286	2.53e-08			-1.10096	0.0859167				Remorin	Unclear								JGVv3.366.t01		CHR10_JGVV3_366_T01
GSVIVT01004080001	VIT_00s0225g00100									-1.45699	0.00106852	-1.43661	0.000881416	-1.17876	0.135707				Armadillo	Unknown								JGVv225.10.t01		CHRUN_JGVV225_10_T01
GSVIVT01000021001	VIT_14s0128g00190	1.48893	1.61e-06	3.1823	1.21e-24					-1.45377	0.0349664								Heavy-metal-associated domain-containing protein	Unclear								JGVv128.19.t01		CHR14_JGVV128_19_T01
GSVIVT01030467001	VIT_12s0059g00990									-1.45228	0.000105372								Cellulose synthase CSLB04	Cellular process.Cellular component organization and biogenesis.Cell wall organization and biogenesis.Cell wall metabolism.Cell wall biosynthesis.Cellulose biosynthesis								JGVv59.93.t01		CHR12_JGVV59_93_T01
	DT039393									-1.44858	5.6e-05	-1.26809	0.000881491						No hit	No hit
GSVIVT01021118001	VIT_10s0003g00330									-1.44812	2.12e-05	-1.56427	1.53e-08						HSL1 (HAESA-like 1)	Signaling.Signaling pathway.Protein kinase								JGVv3.31.t01		CHR10_JGVV3_31_T01
	VIT_08s0007g08270	1.05563	0.00465011			1.27644	0.00052139	1.60068	7.16e-06	-1.44586	0.0327355								Pentatricopeptide (PPR) repeat	Diverse functions.Gene family with diverse functions.Pentatricopeptide domain family								JGVv7.72.t01		CHR8_JGVV7_72_T01
GSVIVT01024475001	VIT_16s0039g02720					-1.97603	1.36e-07	-1.74688	3.11e-06	-1.4458	0.00151902								Glutamate dehydrogenase 2 (GDH2)	Metabolism.Primary metabolism.Amino acid metabolism.Glutamate metabolism.Glutamate catabolism	Metabolism.Cellular metabolism.Nitrogen and sulfur metabolism.Nitrogen metabolism	Metabolism.Primary metabolism.Amino acid metabolism.Amino acid catabolism						JGVv39.184.t01		CHR16_JGVV39_184_T01
GSVIVT01016986001	VIT_09s0002g03520					1.61467	0.000105262			-1.44428	0.0106729	1.8155	0.0318892						Arabidopsis histidine phosphotransfer AHP4	Signaling.Hormone Signaling.Cytokinin Signaling.Cytokinin-mediated Signaling pathway								JGVv2.320.t01		CHR9_JGVV2_320_T01
GSVIVT01009290001	VIT_18s0001g08580	-1.79573	1.15e-10			-2.41015	3.76e-18	-1.4937	6.24e-08	-1.44242	2.87e-19	-1.6394	3.9e-07						Cellulose synthase CSLC12	Cellular process.Cellular component organization and biogenesis.Cell wall organization and biogenesis.Cell wall metabolism.Cell wall biosynthesis.Cellulose biosynthesis								JGVv1.538.t01		CHR18_JGVV1_538_T01
GSVIVT01003474001	VIT_00s0194g00080									-1.43873	0.0193203	1.21528	0.0046113						Phototropic-responsive NPH3	Signaling.Signaling pathway.Light Signaling								JGVv194.7.t01		CHRUN_JGVV194_7_T01
GSVIVT01020078001	VIT_01s0026g01550	-1.2698	7.77e-10							-1.43754	3.05e-11								Homeodomain leucine zipper protein HB-1	Regulation overview.Regulation of gene expression.Regulation of transcription.Transcription factor.Homeobox domain family transcription factor								JGVv26.109.t01		CHR1_JGVV26_109_T01
GSVIVT01019407001	VIT_02s0025g00280									-1.43142	0.0155299			2.36994	0.000172751				Heat shock protein 90-1	Metabolism.Primary metabolism.Protein metabolism and modification.Protein folding.Chaperone-mediated protein folding.HSP-mediated protein folding	Response to stimulus.Stress response.Biotic stress response.Plant-pathogen interaction	Metabolism.Primary metabolism.Protein metabolism and modification.Protein processing in endoplasmic reticulum						JGVv25.26.t01		CHR2_JGVV25_26_T01
	TC71135									-1.42805	0.0210268			-1.50787	0.4156				Unknown protein	Unknown
	VIT_00s0445g00030									-1.42397	0.0032694	-1.9475	0.00123233						Unknown	Unknown								JGVv445.3.t01		CHRUN_JGVV445_3_T01
GSVIVT01017968001	VIT_05s0020g03380			-1.2267	4.85e-09			-1.53283	3.97e-13	-1.42356	6.4e-09	-1.09347	0.000518893						WNK1 (with no lysine (K) 1)	Signaling.Signaling pathway.Circadian clock Signaling	Signaling.Signaling pathway.Protein kinase							JGVv20.317.t01		CHR5_JGVV20_317_T01
	VIT_12s0028g03930	-1.12297	0.0446704							-1.42232	0.0176254								Retrotransposon protein									JGVv28.12.t01		CHR12_JGVV28_12_T01
GSVIVT01001713001	VIT_03s0167g00220	-2.4989	2.22e-17	-2.96797	3.83e-23	-2.15134	5.41e-14	-2.75423	1.22e-20	-1.42216	0.0383403								MEK1	Response to stimulus.Stress response.Biotic stress response.Plant-pathogen interaction	Signaling.Signaling pathway.Protein kinase.MAPK cascade							JGVv167.16.t01		CHR3_JGVV167_16_T01
GSVIVT01008259001	VIT_17s0000g03960					-2.79983	0.00180174			-1.42159	0.00745821								Fw2.2 ORFX	Unknown								JGVv0.576.t01		CHR17_JGVV0_576_T01
GSVIVT01023135001	VIT_12s0035g01900					2.69035	8.64e-11	2.80523	1.75e-11	-1.42089	2.75e-10								Pectinesterase family	Cellular process.Cellular component organization and biogenesis.Cell wall organization and biogenesis.Cell wall metabolism.Cell wall modification.Pectin modification								JGVv35.39.t01		CHR12_JGVV35_39_T01
GSVIVT01007389001	VIT_07s0151g00450					-1.43111	1.9e-05	-1.8372	3.03e-08	-1.42033	0.03314								Basic helix-loop-helix (bHLH) family	Regulation overview.Regulation of gene expression.Regulation of transcription.Transcription factor.bHLH family transcription factor								JGVv546.4.t01		CHR7_RANDOM_JGVV546_4_T01
GSVIVT01027787001	VIT_05s0049g00720									-1.42004	0.0397747								No hit	No hit								JGVv49.62.t01		CHR5_JGVV49_62_T01
GSVIVT01013438001	VIT_18s0122g00590							1.0044	0.0290694	-1.41871	1.09e-05			-1.47384	0.00220515				DNA-binding protein	Metabolism.Primary metabolism.Nucleobase								JGVv122.75.t01		CHR18_JGVV122_75_T01
GSVIVT01017237001	VIT_09s0002g05980	-1.19692	0.00223907							-1.41382	0.0117496	2.43302	0.0175193						CYP734A7 castasterone 26-hydroxylase	Metabolism.Cellular metabolism.Oxidation reduction.Cytochrome P450 oxidoreductase	Signaling.Hormone Signaling.Brassinosteroid Signaling.Brassinosteroid metabolism.Brassinosteroid biosynthesis	Metabolism.Primary metabolism.Lipid metabolism.Steroid metabolism	Signaling.Hormone Signaling.Brassinosteroid Signaling.Brassinosteroid metabolism.Brassinosteroid catabolism					JGVv2.539.t01		CHR9_JGVV2_539_T01
GSVIVT01030431001	VIT_12s0059g00670									-1.41288	0.00415556								NADP-dependent oxidoreductase	Unclear								JGVv59.63.t01		CHR12_JGVV59_63_T01
GSVIVT01024922001	VIT_06s0004g05070			-2.12248	0.000633214	-2.09279	0.000545687	-1.90182	0.00209126	-1.41067	1.8e-10			-1.10142	0.175037				Zinc transporter (ZIP2)	Transport overview.Electrochemical Potential-driven Transporters.Porters.Zinc (Zn2+)-Iron (Fe2+) Permease	Transport overview.Ion transport.Cation transport.Heavy metal ion transport.Zinc transport							JGVv4.318.t01		CHR6_JGVV4_318_T01
GSVIVT01031342001	VIT_14s0060g00230	-1.70366	4.06e-18	-1.34849	1.45e-11	-1.37457	2.72e-12	-1.41371	7.25e-13	-1.40761	8.33e-13	-1.37115	5.49e-08						Pectinacetylesterase	Cellular process.Cellular component organization and biogenesis.Cell wall organization and biogenesis.Cell wall metabolism.Cell wall modification.Pectin modification								JGVv60.232.t01		CHR14_JGVV60_232_T01
	VIT_12s0059g00280	1.10751	0.000506251							-1.40746	0.0401167								Dehydration-responsive element-binding protein 16	Signaling.Hormone Signaling.Ethylene Signaling.Ethylene-mediated Signaling pathway	Regulation overview.Regulation of gene expression.Regulation of transcription.Transcription factor.AP2 family transcription factor.DREB subfamily transcription factor							JGVv59.27.t01		CHR12_JGVV59_27_T01
GSVIVT01000130001	VIT_07s0129g00250									-1.40719	0.000161564								Phototropic-responsive NPH3	Signaling.Signaling pathway.Light Signaling								JGVv129.25.t01		CHR7_JGVV129_25_T01
	VIT_15s0048g01520	-1.28926	0.0124642	-2.34192	1.3e-06	-2.144	8.69e-06	-2.14946	1e-05	-1.40687	0.000978974								Retrovirus Pol polyprotein	Transposable elements viral and plasmid proteins.Protein from transposable element
GSVIVT01019030001	VIT_04s0023g01150									-1.40656	6.07e-14	1.75572	0.0095952						Unknown protein	Unknown								JGVv23.252.t01		CHR4_JGVV23_252_T01
GSVIVT01038638001	VIT_16s0098g01000									-1.40439	0.0447408								No hit	No hit								JGVv98.94.t01		CHR16_JGVV98_94_T01
GSVIVT01034674001	VIT_13s0074g00110							-1.13548	1.38e-07	-1.40409	0.000754941	-1.4048	5.84e-08						Bark storage protein A precursor	Metabolism.Primary metabolism.Generation of metabolite precursors and energy.Storage proteins								JGVv74.10.t01		CHR13_JGVV74_10_T01
GSVIVT01035868001	VIT_04s0008g05580									-1.4038	0.0315181								Unknown protein	Unknown								JGVv8.521.t01		CHR4_JGVV8_521_T01
GSVIVT01012141001	VIT_01s0011g01280					-1.09337	7.94e-08			-1.40257	1.46e-09								Zinc transporter ZIP5	Transport overview.Electrochemical Potential-driven Transporters.Porters.Zinc (Zn2+)-Iron (Fe2+) Permease	Transport overview.Ion transport.Cation transport.Heavy metal ion transport.Zinc transport							JGVv11.514.t01		CHR1_JGVV11_514_T01
GSVIVT01019427001	VIT_02s0025g00500	-2.25446	0.00145597	-2.52099	0.00024374					-1.39995	4.77e-07			-1.12696	0.157754				Unknown protein	Unknown								JGVv25.48.t01		CHR2_JGVV25_48_T01
GSVIVT01018003001	VIT_05s0020g03690					-2.56278	0.0118046			-1.39934	0.000653821			-1.55017	5.21e-05				GCN5 N-acetyltransferase (GNAT)	Regulation overview.Regulation of gene expression.Regulation of transcription.Transcription factor.GNAT								JGVv20.346.t01		CHR5_JGVV20_346_T01
GSVIVT01023653001	VIT_11s0037g00570	-1.81745	3.7e-14	-1.93354	7.11e-16	-1.39201	1.17e-08	-1.95257	5e-16	-1.39908	0.0454139	2.16051	0.00359104						Anthranilate N-benzoyltransferase	Metabolism.Primary metabolism.Amino acid metabolism.Aromatic amino acid metabolism.Aromatic amino acid biosynthesis	Metabolism.Cellular metabolism.Phytoalexin metabolism.Phytoalexin biosynthesis	Metabolism.Secondary metabolism.Aromatic compound metabolism.Aromatic compound biosynthesis						JGVv37.52.t01		CHR11_JGVV37_52_T01
GSVIVT01007762001	VIT_17s0000g08240	-1.21382	1.2e-08			-1.20922	1.81e-08			-1.39888	0.0244783					-1.23324	0.0331717		HT1 (high leaf temperature 1)	Signaling.Signaling pathway.Protein kinase								JGVv0.190.t01		CHR17_JGVV0_190_T01
GSVIVT01027399001	VIT_15s0048g02970					1.51802	6.7e-07			-1.39888	0.000237283			-1.13832	0.44297				Extensin	Cellular process.Cellular component organization and biogenesis.Cell wall organization and biogenesis.Cell wall structural protein								JGVv48.4.t01		CHR15_JGVV48_4_T01
GSVIVT01027129001	VIT_15s0046g00660	-2.4265	8.05e-05			-1.64218	0.00795094			-1.39731	0.00691747	-2.94679	1.61e-05	-2.61578	0.00212811	-3.50441	1.52e-05		Wax synthase	Metabolism.single reactions	Metabolism.Primary metabolism.Lipid metabolism.Wax metabolism.Wax biosynthesis							JGVv46.274.t01		CHR15_JGVV46_274_T01
GSVIVT01019774001 GSVIVT01019775001	VIT_02s0025g03680	1.25896	0.0154216	2.04888	4.07e-05	-1.93469	7.85e-05	-1.45578	0.00564518	-1.39691	1.6e-05								Tubulin beta-8 chain	Cellular process.Cellular component organization and biogenesis.Cytoskeleton organization and biogenesis.Microtubule organization and biogenesis	Cellular process.Cellular transport.Protein trafficking.Vesicle-mediated trafficking.Phagosome							JGVv25.340.t01		CHR2_JGVV25_340_T01
GSVIVT01008083001	VIT_17s0000g05470	-1.12979	0.00178511			-1.05566	0.00300711			-1.39571	0.00107455	-1.97381	2.58e-12	-1.15648	0.0298326				Nodulin	Response to stimulus.Stress response.Biotic stress response								JGVv0.436.t01		CHR17_JGVV0_436_T01
GSVIVT01007670001	VIT_17s0000g09080	-1.3955	3.1e-09	-1.06906	9.35e-06	-1.55213	1.15e-11	-1.37507	1.08e-09	-1.39269	0.0167915								Myb domain protein 4	Regulation overview.Regulation of gene expression.Regulation of transcription.Transcription factor.MYB family transcription factor								JGVv0.115.t01		CHR17_JGVV0_115_T01
GSVIVT01011470001	VIT_14s0108g01260	-1.48017	4.01e-11	-1.50212	3.9e-11			-1.08664	3.53e-06	-1.39242	6.16e-06								Unknown protein	Unknown								JGVv108.115.t01		CHR14_JGVV108_115_T01
GSVIVT01020167001	VIT_01s0026g00710							1.57482	1.95e-11	-1.39208	8.19e-06			-1.41289	0.3401	-2.19662	0.0498175		Cyclin delta-2	Cellular process.Cell growth and death	Regulation overview.Regulation of cell cycle							JGVv26.184.t01		CHR1_JGVV26_184_T01
GSVIVT01007898001	VIT_17s0000g07070					-3.62696	0.0046089			-1.38917	7.61e-11	-1.70736	9.03e-11						UDP-glucoronosyl and UDP-glucosyl transferase	Unclear								JGVv0.292.t01		CHR17_JGVV0_292_T01
GSVIVT01033956001	VIT_08s0007g02290							1.27998	1.3e-10	-1.38904	4.1e-12								Receptor protein kinase	Signaling.Signaling pathway.Protein kinase								JGVv7.637.t01		CHR8_JGVV7_637_T01
GSVIVT01030127001	VIT_12s0057g01350							1.54307	4.36e-14	-1.38833	0.00813467								Constans-like 9	Development.Reproductive development.Flower development	Signaling.Signaling pathway.Circadian clock Signaling	Regulation overview.Regulation of gene expression.Regulation of transcription.Transcription factor.CO-like / B-box family transcriprion factor						JGVv57.118.t01		CHR12_JGVV57_118_T01
GSVIVT01009338001	VIT_18s0001g09040			-1.16144	1.88e-07					-1.38542	0.00126148								LIM domain protein WLIM1	Regulation overview.Regulation of gene expression.Regulation of transcription.Transcription factor.LIM family transcription factor								JGVv1.578.t01		CHR18_JGVV1_578_T01
GSVIVT01002513001	VIT_00s0762g00030			-1.56901	4.71e-06	-1.03425	0.000315345			-1.3846	0.0213556			-1.41038	0.0198695				S-locus lectin protein kinase	Signaling.Signaling pathway.Protein kinase								JGVv762.3.t01		CHRUN_JGVV762_3_T01
	VIT_09s0018g00240									-1.38295	0.0166964					1.16182	0.0315498
GSVIVT01032161001	VIT_13s0064g00410									-1.38247	0.0192135								R protein MLA10	Response to stimulus.Stress response.Biotic stress response.Plant-pathogen interaction.R proteins from Plant-pathogen interaction								GSVIVT00032161001.t01		CHR13_GSVIVT00032161001_T01
GSVIVT01032861001	VIT_13s0067g00220			1.2456	0.00585228					-1.37792	3.45e-12	1.92593	0.00101362						Aquaporin TMP-C	Transport overview.Channels and pores.a-Type channels.Major Intrinsic Protein								JGVv67.231.t01		CHR13_JGVV67_231_T01
GSVIVT01019457001	VIT_02s0025g00800			2.86478	0.0387441			2.38139	0.0466922	-1.37604	1.57e-05	-1.8169	9.77e-07						Cation/hydrogen exchanger (CHX18)	Transport overview.Electrochemical Potential-driven Transporters.Porters.Monovalent Cation:Proton Antiporter-2	Transport overview.Ion transport.Cation transport.Proton transport							JGVv25.75.t01		CHR2_JGVV25_75_T01
GSVIVT01004328001	VIT_00s1251g00010			-1.32637	2.66e-07			-1.00391	0.000120306	-1.37418	2.28e-06	-1.33499	0.0014703						UDP-glucosyl transferase 85A2	Metabolism.Primary metabolism.Carbohydrate metabolism.Glycosyl transference								JGVv1251.1.t01		CHRUN_JGVV1251_1_T01
GSVIVT01026116001	VIT_18s0041g00090	1.50295	2.55e-07	1.0935	0.00029556					-1.373	4.13e-06								Cation efflux MTP11	Transport overview.Electrochemical Potential-driven Transporters.Porters.Cation Diffusion Facilitator	Transport overview.Ion transport.Cation transport.Heavy metal ion transport							JGVv41.198.t01		CHR18_JGVV41_198_T01
GSVIVT01016857001	VIT_09s0002g02220									-1.37017	0.0013986								Protein kinase CDG1	Signaling.Signaling pathway.Protein kinase								JGVv2.198.t01		CHR9_JGVV2_198_T01
	DT007246			-1.75572	0.0015579	-1.32664	0.0104503			-1.36614	0.0247277			-1.18854	0.242204				No hit	No hit
GSVIVT01001089001	VIT_01s0150g00120									-1.36363	0.0225833			-1.00269	0.248875	1.5951	0.0357464		Ethylene-responsive transcription factor ERF114	Signaling.Hormone Signaling.Ethylene Signaling.Ethylene-mediated Signaling pathway	Regulation overview.Regulation of gene expression.Regulation of transcription.Transcription factor.AP2 family transcription factor.ERF subfamily transcription factor							JGVv150.12.t01		CHR1_JGVV150_12_T01
GSVIVT01011433001	VIT_14s0108g00980	-1.69701	2.7e-14	1.45267	3.25e-13	-1.69429	2.92e-14	1.68599	2.04e-17	-1.36302	1.46e-14			-2.17088	8.98e-21	1.04036	5.23e-05		Cycling DOF factor 1	Regulation overview.Regulation of gene expression.Regulation of transcription.Transcription factor.C2C2-DOF family transcription factor								JGVv108.90.t01		CHR14_JGVV108_90_T01
	VIT_10s0003g01650									-1.35997	0.0419379								Unknown	Unknown								PDVv3.148.t01		CHR10_PDVV3_148_T01
GSVIVT01003897001	VIT_00s0214g00040									-1.35534	0.00639722								Lectin phloem protein 2-like B1 PP2-B1	Unknown								JGVv214.4.t01		CHRUN_JGVV214_4_T01
GSVIVT01002034001	VIT_00s0587g00030									-1.3546	5.58e-13								CBS domain-containing protein	Unknown								JGVv587.2.t01		CHRUN_JGVV587_2_T01
GSVIVT01037673001	VIT_19s0090g00660									-1.35363	0.00170042	-2.06881	5.06e-05						Lipase GDSL	Unclear								JGVv90.58.t01		CHR19_JGVV90_58_T01
GSVIVT01029167001	VIT_11s0052g01250	-1.79971	1e-09	-3.12669	1.7e-25			-1.28015	2.12e-05	-1.35069	0.0364273								Xyloglucan endotransglucosylase/hydrolase 23	Cellular process.Cellular component organization and biogenesis.Cell wall organization and biogenesis.Cell wall metabolism.Cell wall modification.Xyloglucan modification								JGVv52.57.t01		CHR11_JGVV52_57_T01
	GSVIVT00033472001	-1.52638	0.000385671			-1.59283	0.000255734			-1.35018	0.03315			-3.03041	0.191166				No hit	No hit
GSVIVT01032082001	VIT_13s0064g01030									-1.34879	0.015357			2.88002	0.23665				Zinc finger (C3HC4-type ring finger)BIG BROTHER	Regulation overview.Regulation of gene expression.Regulation of transcription.Transcription factor.Zinc finger C3HC4 family transcription factor								JGVv64.77.t01		CHR13_JGVV64_77_T01
GSVIVT01025212001 GSVIVT01025211001	VIT_06s0004g02640					-1.66667	3.19e-16			-1.3459	0.00800623	-1.31694	0.000534904						Receptor protein kinase PERK1	Signaling.Signaling pathway.Protein kinase								JGVv4.541.t01		CHR6_JGVV4_541_T01
GSVIVT01013328001	VIT_12s0121g00230					-1.21162	0.00154558			-1.3459	0.000668084	-1.53366	0.0167189						Beta-D-xylosidase	Metabolism.Primary metabolism.Carbohydrate metabolism.Polysaccharide metabolism.Starch and sucrose metabolism	Metabolism.Primary metabolism.Carbohydrate metabolism.Monosaccharide metabolism.Nucleotide sugar metabolism	Cellular process.Cellular component organization and biogenesis.Cell wall organization and biogenesis.Cell wall metabolism.Cell wall catabolism.Xylan catabolism						JGVv121.15.t01		CHR12_JGVV121_15_T01
GSVIVT01030815001	VIT_14s0006g01250	-1.46835	3.15e-11			-2.62342	1.52e-33	-1.47253	8.01e-12	-1.34573	0.00506473								GTPase activating protein	Signaling.Signaling pathway.G-protein signaling pathway								JGVv6.68.t01		CHR14_JGVV6_68_T01
GSVIVT01020555001	VIT_12s0028g03590									-1.34441	0.00433956	-1.5564	0.00183						Unknown protein	Unknown								JGVv28.43.t01		CHR12_JGVV28_43_T01
GSVIVT01013864001	VIT_16s0013g00450									-1.34316	3.27e-05								No hit	No hit								JGVv13.40.t01		CHR16_JGVV13_40_T01
	GSVIVT00027428001					-1.32845	0.0348436			-1.34313	0.00731265			-1.73495	0.175235				RPS2 (resistant to p. syringae 2)	Response to stimulus.Stress response.Biotic stress response.Plant-pathogen interaction	Diverse functions.Gene family with diverse functions.NBS-LRR superfamily
GSVIVT01006619001	VIT_00s0389g00040									-1.34219	4.27e-06	2.03236	0.000221687						CYP72A1	Metabolism.Cellular metabolism.Oxidation reduction.Cytochrome P450 oxidoreductase	Metabolism.Secondary metabolism.Terpenoid metabolism.Monoterpenoid metabolism.Monoterpenoid biosynthesis	Metabolism.Secondary metabolism.Primary amino acids derivated metabolism.Alkaloid metabolism.Alkaloid biosynthesis.Monoterpenoid indole alkaloid metabolism.Monoterpenoid indole alkaloid biosynthesis						JGVv389.4.t01		CHRUN_JGVV389_4_T01
GSVIVT01001318001	VIT_02s0154g00520					-1.23828	0.035647	-1.52453	0.00713001	-1.34008	0.000904313								Aspartyl protease	Metabolism.Primary metabolism.Protein metabolism and modification.Proteolysis.Peptidase-mediated proteolysis								JGVv154.46.t01		CHR2_JGVV154_46_T01
GSVIVT01010159001	VIT_01s0010g01000									-1.33855	1.42e-10								NIK1 (NSP- interacting kinase 1)	Signaling.Signaling pathway.Protein kinase								JGVv10.66.t01		CHR1_JGVV10_66_T01
	BM436641									-1.33813	0.020024	2.27205	4.76e-05						No hit	No hit
	VIT_14s0066g00300	1.52961	1.01e-07	1.6338	1.83e-08					-1.33564	0.0375946								Unknown	Unknown								JGVv66.26.t01		CHR14_JGVV66_26_T01
GSVIVT01033567001	VIT_08s0007g05790									-1.33265	7.76e-16	-1.6056	6.21e-08						Calmodulin	Signaling.Signaling pathway.Calcium sensors and Signaling	Response to stimulus.Stress response.Biotic stress response.Plant-pathogen interaction							JGVv7.304.t01		CHR8_JGVV7_304_T01
GSVIVT01031558001	VIT_05s0062g00020									-1.33188	0.014405								F-box family protein	Metabolism.Primary metabolism.Protein metabolism and modification.Proteolysis.cytoplasmic and nuclear protein degradation.Ubiquitin-mediated proteolysis								JGVv62.2.t01		CHR5_JGVV62_2_T01
	TC62869	-1.079	0.00231912							-1.3314	0.000291117								No hit	No hit
GSVIVT01003146001	VIT_03s0180g00280					-1.2205	1.05e-08			-1.33022	0.000402965	1.63315	1.65e-06						Indole-3-acetate beta-glucosyltransferase	Signaling.Hormone Signaling.Auxin Signaling.Auxin metabolism.Auxin inactivation by conjugation								JGVv180.5.t01		CHR3_JGVV180_5_T01
GSVIVT01002939001	VIT_00s0983g00010			-1.21549	1.2e-06					-1.32946	0.000138797								Abhydrolase domain-containing protein	Metabolism.Primary metabolism.Protein metabolism and modification.Proteolysis.Peptidase proteins								JGVv983.1.t01		CHRUN_JGVV983_1_T01
	VIT_16s0050g02700					-3.4044	0.000598019			-1.32855	0.0386236			-1.47273	0.0910891				Receptor kinase homolog LRK10	Signaling.Signaling pathway.Protein kinase								JGVv50.9.t01		CHR16_JGVV50_9_T01
GSVIVT01029183001	VIT_11s0052g01090					-1.35981	1.07e-05	-1.28379	5.53e-05	-1.32775	0.00128719			-1.18151	0.0397942				4-coumarate-CoA ligase 2	Metabolism.Secondary metabolism.Phenylpropanoid metabolism.Phenylpropanoid biosynthesis	Transport overview.Group translocators.Acyl CoA ligase-coupled transporters.Proposed Fatty Acid Transporter							JGVv52.73.t01		CHR11_JGVV52_73_T01
NA	VV389_at									-1.32677	0.00561815	-1.26135	0.0233318															NA		NA
GSVIVT01016735001	VIT_09s0002g01030									-1.32554	1.51e-05								Subtilisin serine proteinase	Metabolism.Primary metabolism.Protein metabolism and modification.Proteolysis.Peptidase-mediated proteolysis.Subtilase-mediated proteolysis								JGVv2.85.t01		CHR9_JGVV2_85_T01
GSVIVT01032532001	VIT_14s0066g01830					-2.13043	0.0124776			-1.32264	0.0159692								SAG101 (senescence-associated gene 101)	Metabolism.Primary metabolism.Lipid metabolism.Glycerolipid metabolism.Glycerolipid catabolism	Development.Senescence							JGVv66.168.t01		CHR14_JGVV66_168_T01
GSVIVT01008135001 GSVIVT01008134001	VIT_17s0000g05020	-1.24457	0.00656103							-1.32029	0.0235118			1.20798	0.413012				Squamosa promoter-binding protein 6 (SPL6)	Regulation overview.Regulation of gene expression.Regulation of transcription.Transcription factor.SBP family transcription factor								JGVv0.478.t01		CHR17_JGVV0_478_T01
GSVIVT01012529001	VIT_03s0038g00830									-1.31954	0.00228249	-1.9507	0.0123587						ARGONAUTE7 AGO7	Regulation overview.Regulation of gene expression.Gene silencing.Posttranscriptional gene silencing by RNA.mRNA cleavage involved in gene silencing by miRNA								JGVv114.19.t01		CHR3_RANDOM_JGVV114_19_T01
GSVIVT01022606001	VIT_08s0032g01220									-1.31764	0.00300133	-1.18864	0.0174479	-1.026	0.0732882				Calcium dependent protein kinase 1	Response to stimulus.Stress response.Biotic stress response.Plant-pathogen interaction								JGVv32.96.t01		CHR8_JGVV32_96_T01
GSVIVT01012059001	VIT_01s0011g02030			-1.11456	3.31e-08			-1.35308	1.07e-11	-1.3172	0.000108593								Serine carboxypeptidase S10	Metabolism.Primary metabolism.Protein metabolism and modification.Proteolysis.Peptidase-mediated proteolysis								JGVv11.443.t01		CHR1_JGVV11_443_T01
	VIT_05s0102g00590									-1.3169	2.87e-13								No hit	No hit								JGVv102.52.t01		CHR5_JGVV102_52_T01
GSVIVT01035816001	VIT_04s0008g05110									-1.31624	0.00179967								Unknown	Unknown								JGVv8.475.t01		CHR4_JGVV8_475_T01
GSVIVT01022036001	VIT_14s0030g00190	-1.92134	0.00348081			-1.84596	0.00172334	-1.44897	0.00955962	-1.31359	0.0112978			-1.14926	0.463616				Unknown protein	Unknown								GSVIVT00022036001.t01		CHR14_GSVIVT00022036001_T01
GSVIVT01016257001	VIT_13s0019g04460					-2.35855	5.04e-09	-1.88775	6.76e-06	-1.31346	6.46e-07								Phenylalanine ammonia-lyase 2 (PAL2)	Metabolism.Primary metabolism.Amino acid metabolism.Aromatic amino acid metabolism.Tyrosine metabolism	Metabolism.Primary metabolism.Amino acid metabolism.Aromatic amino acid metabolism.Phenylalanine metabolism.Phenylalanine biosynthesis	Metabolism.Cellular metabolism.Nitrogen and sulfur metabolism.Nitrogen metabolism	Metabolism.Secondary metabolism.Phenylpropanoid metabolism.Phenylpropanoid biosynthesis					JGVv19.80.t01		CHR13_JGVV19_80_T01
GSVIVT01006626001	VIT_00s0391g00010			-1.49821	1.12e-08					-1.31272	6.47e-05	-1.2079	0.0292649						Pentatricopeptide (PPR) repeat-containing	Diverse functions.Gene family with diverse functions.Pentatricopeptide domain family								JGVv391.1.t01		CHRUN_JGVV391_1_T01
GSVIVT01028041001	VIT_07s0005g00730	-1.44028	2.59e-09	-2.00917	4.27e-17	-1.31184	5.89e-08	-1.94894	2.37e-16	-1.31136	5.68e-11	-2.93067	1.13e-18						Pectinesterase family	Cellular process.Cellular component organization and biogenesis.Cell wall organization and biogenesis.Cell wall metabolism.Cell wall modification.Pectin modification								JGVv5.71.t01		CHR7_JGVV5_71_T01
GSVIVT01019870001	VIT_02s0025g04540									-1.31121	1.05e-15								Beta-lactamase									JGVv25.411.t01		CHR2_JGVV25_411_T01
GSVIVT01031756001	VIT_03s0063g00580			-1.07858	0.000732025	-1.20006	3.71e-05	-1.25747	2.62e-05	-1.31058	0.0265905	-1.76238	4.17e-05						Rad54	Metabolism.Primary metabolism.Nucleobase								JGVv63.54.t01		CHR3_JGVV63_54_T01
GSVIVT01007388001	VIT_07s0151g00440									-1.30979	2.08e-06					1.18994	0.0400476		AP2 domain containing protein	Signaling.Hormone Signaling.Ethylene Signaling.Ethylene-mediated Signaling pathway	Regulation overview.Regulation of gene expression.Regulation of transcription.Transcription factor.AP2 family transcription factor.RAV subfamily transcription factor							JGVv546.3.t01		CHR7_RANDOM_JGVV546_3_T01
GSVIVT01027624001	VIT_15s0048g00790							1.05269	4.22e-05	-1.30883	0.0139277	1.77101	0.0052483						TCH2 (touch 2)	Response to stimulus.Stress response.Biotic stress response.Plant-pathogen interaction								JGVv48.210.t01		CHR15_JGVV48_210_T01
GSVIVT01025798001	VIT_08s0040g00800			-1.65498	0.00291482	1.30719	0.0198396	1.46495	0.00946608	-1.30616	0.00359702	1.19827	0.00367594						Nodulin MtN21	Transport overview.Electrochemical Potential-driven Transporters.Porters.Drug/Metabolite Transporter.Plant Drug/Metabolite Exporter								JGVv40.240.t01		CHR8_JGVV40_240_T01
GSVIVT01012139001	VIT_01s0011g01300			2.25058	0.00161789	-1.98452	0.00571696			-1.30595	0.00133948	-1.00789	0.0452194	-1.14066	0.414854				Polygalacturonase QRT3	Cellular process.Cellular component organization and biogenesis.Cell wall organization and biogenesis.Cell wall metabolism.Cell wall modification.Pectin modification								JGVv11.512.t01		CHR1_JGVV11_512_T01
GSVIVT01002870001	VIT_00s0934g00010					-1.05743	0.0138727			-1.30473	0.00042208	-1.35489	0.000522733	-1.31542	0.0617618				RARE-cold-inducible 2B	Transport overview.Incompletely characterized transport systems.Putative transport protein.(Salt								GSVIVT00002870001.t01		CHRUN_GSVIVT00002870001_T01
NA	VV2490_at									-1.29992	5.48e-10																	NA		NA
GSVIVT01025677001	VIT_08s0040g01920									-1.29867	7.18e-07	-2.04277	6.29e-17						Crinkly4	Signaling.Signaling pathway.Calcium sensors and Signaling	Signaling.Signaling pathway.Protein kinase							JGVv40.135.t01		CHR8_JGVV40_135_T01
GSVIVT01008369001	VIT_17s0000g02990	-1.2026	6.92e-07	-1.67291	5.59e-12					-1.29866	0.0130492	1.84802	0.000113855						MATE efflux family protein	Transport overview.Electrochemical Potential-driven Transporters.Porters.Multidrug/Oligosaccharidyl-lipid/Polysaccharide Flippase.Multi Antimicrobial Extrusion	Transport overview.Macromolecule transport.Multidrug transport							JGVv0.660.t01		CHR17_JGVV0_660_T01
GSVIVT01014054001	VIT_16s0013g02160									-1.29676	0.0052377								No hit	No hit								GSVIVT00014054001.t01		CHR16_GSVIVT00014054001_T01
	VIT_16s0013g00390					-1.38104	0.0467532			-1.29534	0.00953008			-1.16252	0.0110897				No hit	No hit								JGVv13.36.t01		CHR16_JGVV13_36_T01
GSVIVT01029796001	VIT_12s0055g01140									-1.29363	0.0190204			-1.59104	0.0138033				Lipid transfer protein	Transport overview.Macromolecule transport.Lipid transport								JGVv55.89.t01		CHR12_JGVV55_89_T01
GSVIVT01029829001	VIT_08s0056g00100					-1.2167	7.67e-09	-1.52204	3.97e-13	-1.29354	1.38e-08								Protein kinase	Signaling.Signaling pathway.Protein kinase								JGVv56.9.t01		CHR8_JGVV56_9_T01
	DT004931			-1.76683	9.08e-08					-1.29298	0.0382419			1.07914	0.0294824				No hit	No hit
GSVIVT01011620001	VIT_01s0011g06080					-1.63779	1.84e-05			-1.29249	0.00494795			-1.39951	0.0193097				Lectin protein kinase family	Signaling.Signaling pathway.Protein kinase								JGVv11.58.t01		CHR1_JGVV11_58_T01
	VIT_00s0233g00010									-1.28987	2.18e-10								No hit	No hit								JGVv233.1.t01		CHRUN_JGVV233_1_T01
GSVIVT01011790001	VIT_01s0011g04550									-1.28972	3.97e-08	-1.09934	0.000264704						Unknown protein	Unknown								JGVv11.206.t01		CHR1_JGVV11_206_T01
GSVIVT01025347001	VIT_06s0004g01400			-1.34209	0.025676	-1.63377	0.00343295			-1.28966	0.000211054								S-receptor kinase	Signaling.Signaling pathway.Protein kinase								JGVv4.652.t01		CHR6_JGVV4_652_T01
GSVIVT01015502001	VIT_11s0016g04960	-1.55155	8.31e-14	-1.5918	2.27e-14	-1.36482	4.45e-11	-1.59738	9.67e-15	-1.28892	1.91e-06	-1.91887	1.97e-06	-3.04558	0.000466954				Aspartate-glutamate racemase	Metabolism.Primary metabolism.Amino acid metabolism.Alanine and aspartate metabolism								JGVv16.445.t01		CHR11_JGVV16_445_T01
GSVIVT01028844001	VIT_16s0050g01250									-1.28878	2.27e-10								Heavy-metal-associated domain-containing protein	Unclear								JGVv50.136.t01		CHR16_JGVV50_136_T01
GSVIVT01036401001	VIT_18s0001g06160									-1.28858	0.000513658								TIR-NBS-LRR-TIR disease resistance protein	Diverse functions.Gene family with diverse functions.NBS-LRR superfamily	Response to stimulus.Stress response.Biotic stress response							JGVv82.107.t01		CHR18_RANDOM_JGVV82_107_T01
GSVIVT01028885001	VIT_16s0050g00900	-1.81412	0.000220672	-2.67057	3.53e-08			-1.13427	0.0316783	-1.28703	4.15e-05								AnthoMATE3									JGVv50.169.t01		CHR16_JGVV50_169_T01
NA	VV17515_at									-1.2844	0.0039457	2.12114	0.00265292															NA		NA
GSVIVT01024481001	VIT_16s0039g02750					-1.4075	0.00223561			-1.28286	3.74e-06								NADH glutamate dehydrogenase	Metabolism.Primary metabolism.Amino acid metabolism.Glutamate metabolism	Metabolism.Primary metabolism.Amino acid metabolism.Arginine and proline metabolism	Metabolism.Cellular metabolism.Nitrogen and sulfur metabolism.Nitrogen metabolism						JGVv39.187.t01		CHR16_JGVV39_187_T01
GSVIVT01034065001	VIT_08s0007g01370					-1.39498	2.96e-05			-1.2828	0.00302657								Protease inhibitor/seed storage/lipid transfer protein (LTP)	Transport overview.Macromolecule transport.Lipid transport								JGVv7.722.t01		CHR8_JGVV7_722_T01
GSVIVT01000445001	VIT_12s0134g00450									-1.2822	0.0148592	-1.68052	9.81e-13	-1.10297	0.0307446				S-locus lectin protein kinase	Signaling.Signaling pathway.Protein kinase								JGVv134.37.t01		CHR12_JGVV134_37_T01
GSVIVT01032882001	VIT_14s0068g00050	-1.60336	0.000630831	-1.87321	3.74e-05	-1.23383	0.00900585	-2.20936	1.12e-06	-1.28166	7.39e-06			-2.11367	0.379666				No hit	No hit								JGVv68.4.t01		CHR14_JGVV68_4_T01
GSVIVT01000224001	VIT_07s0129g01090									-1.27901	0.000194939								ADP-ribosylation factor	Cellular process.Cellular transport.Protein trafficking.Vesicle-mediated trafficking								JGVv129.106.t01		CHR7_JGVV129_106_T01
GSVIVT01010184001	VIT_01s0010g01200	-2.01398	6.54e-12	-1.61546	4.27e-08					-1.278	1.06e-07	-1.98626	1.77e-19			-1.43742	1.5e-09		Cell elongation protein / DWARF1 / DIMINUTO (DIM)	Metabolism.Primary metabolism.Lipid metabolism.Steroid metabolism.Steroid biosynthesis	Signaling.Hormone Signaling.Brassinosteroid Signaling.Brassinosteroid metabolism.Brassinosteroid biosynthesis							JGVv10.84.t01		CHR1_JGVV10_84_T01
GSVIVT01017887001	VIT_05s0020g02650									-1.27742	8.82e-14	-1.82169	9.6e-16						Unknown protein	Unknown								JGVv20.248.t01		CHR5_JGVV20_248_T01
	VIT_15s0046g03240	-2.22252	1.75e-05	-2.24682	1.17e-05	-1.211	0.029123	-1.7772	0.000786993	-1.27588	0.031678								Unknown protein	Unknown								JGVv46.45.t01		CHR15_JGVV46_45_T01
GSVIVT01009371001	VIT_18s0001g09360							-1.4679	3.35e-09	-1.27081	0.0205179					-1.89928	0.0440961		Hydrogenobyrinic acid a									JGVv1.609.t01		CHR18_JGVV1_609_T01
GSVIVT01028873001	VIT_16s0050g00990									-1.27067	0.000939971								ferric reduction oxidase 4	Transport overview.Transmembrane Electron Carriers.Transmembrane 1-electron transfer carriers.Plant Photosystem I Supercomplex	Metabolism.Cellular metabolism.Iron metabolism.Iron assimilation							JGVv50.160.t01		CHR16_JGVV50_160_T01
	VIT_16s0050g01690									-1.26775	0.00218593			-2.19565	2.04e-07				Receptor kinase homolog LRK10	Signaling.Signaling pathway.Protein kinase								JGVv50.99.t01		CHR16_JGVV50_99_T01
GSVIVT01023873001	VIT_03s0038g03860	-2.60219	8.95e-13	-2.30524	2.25e-10	-1.21354	0.00133399	-2.50002	3.01e-12	-1.26501	7.84e-09	-2.18734	2.67e-12						Phosphate-induced protein 1	Unclear								JGVv38.87.t01		CHR3_JGVV38_87_T01
GSVIVT01011674001 GSVIVT01011673001	VIT_01s0011g05610	-1.24603	0.0118921	-2.05953	7.9e-06	-2.34313	1.29e-07	-2.27235	3.5e-07	-1.26467	1.12e-11								Caleosin	Signaling.Hormone Signaling.ABA Signaling.ABA-mediated Signaling pathway	Cellular process.Cellular component organization and biogenesis.Oil body organization and biogenesis							JGVv11.103.t01		CHR1_JGVV11_103_T01
GSVIVT01017099001	VIT_09s0002g04580	-2.40293	3.2e-08	-1.45649	0.00135553	-1.0762	0.0191452	-1.4854	0.000897025	-1.2635	7.96e-10	-1.55619	1.88e-08						Unknown protein	Unknown								JGVv2.416.t01		CHR9_JGVV2_416_T01
GSVIVT01033573001	VIT_08s0007g05720									-1.26025	4.25e-09								No hit	No hit								GSVIVT00033573001.t01		CHR8_GSVIVT00033573001_T01
GSVIVT01024624001	VIT_06s0004g07500					-1.36761	0.00334366			-1.25965	1.59e-13								WRKY DNA-binding protein 33	Response to stimulus.Stress response.Biotic stress response.Plant-pathogen interaction	Regulation overview.Regulation of gene expression.Regulation of transcription.Transcription factor.WRKY family transcription factor							JGVv4.94.t01		CHR6_JGVV4_94_T01
GSVIVT01009003001	VIT_18s0001g05180			-1.19172	1.37e-06					-1.25955	3.68e-05								Beta-D-xylosidase	Metabolism.Primary metabolism.Carbohydrate metabolism.Polysaccharide metabolism.Starch and sucrose metabolism	Metabolism.Primary metabolism.Carbohydrate metabolism.Monosaccharide metabolism.Nucleotide sugar metabolism	Cellular process.Cellular component organization and biogenesis.Cell wall organization and biogenesis.Cell wall metabolism.Cell wall catabolism.Xylan catabolism						JGVv1.289.t01		CHR18_JGVV1_289_T01
GSVIVT01011904001	VIT_01s0011g03450									-1.25914	4.51e-07								Alpha-glucosidase	Metabolism.Primary metabolism.Carbohydrate metabolism.Monosaccharide metabolism.Galactose metabolism	Metabolism.Primary metabolism.Carbohydrate metabolism.Polysaccharide metabolism.Starch and sucrose metabolism	Metabolism.Primary metabolism.Carbohydrate metabolism.Oligosaccharide metabolism.Raffinose metabolism						JGVv11.315.t01		CHR1_JGVV11_315_T01
GSVIVT01024946001	VIT_06s0004g04860					-1.15891	4.73e-05	-2.00448	3.72e-12	-1.25912	1.92e-11	-1.73043	0.00356363	1.13166	0.054383				Alpha-expansin 6 precursor	Signaling.Hormone Signaling.Auxin Signaling.Auxin-mediated Signaling pathway	Cellular process.Cell growth and death.Cell growth							JGVv4.336.t01		CHR6_JGVV4_336_T01
GSVIVT01037811001	VIT_03s0091g01050	1.21144	0.0118551	1.95191	9.51e-06					-1.25738	0.0389148								Nucleobase-ascorbate transporter 4 (NAT4)	Transport overview.Electrochemical Potential-driven Transporters.Porters.Nucleobase:Cation Symporter-2	Transport overview.Macromolecule transport.Nucleobase or ascorbate transport							JGVv91.20.t01		CHR3_JGVV91_20_T01
	VIT_15s0024g01540									-1.2562	0.000112054			-1.1227	0.137316				Glutathione S-transferase 8 GSTU8	Metabolism.Primary metabolism.Coenzyme and prosthetic group metabolism.Peptide derived compounds biosynthesis.Glutathione metabolism	Response to stimulus.Stress response.Abiotic stress response.Oxidative stress response							JGVv24.31.t01		CHR15_JGVV24_31_T01
GSVIVT01030035001	VIT_12s0057g00420					-2.03886	0.0152859			-1.25392	2.45e-05			-1.37136	0.0995152				Auxin-responsive protein AIR12	Signaling.Hormone Signaling.Auxin Signaling.Auxin-mediated Signaling pathway								JGVv57.37.t01		CHR12_JGVV57_37_T01
GSVIVT01025177001	VIT_06s0004g02950									-1.25387	3.79e-08								Helicase conserved C-terminal domain containing protein	Metabolism.Primary metabolism.Nucleobase								JGVv4.512.t01		CHR6_JGVV4_512_T01
GSVIVT01033681001	VIT_08s0007g04740			1.31356	5.44e-06					-1.25312	0.0128739			-1.00198	0.34089				RAB GTPase RAB_ALPHA	Cellular process.Cellular transport.Protein trafficking.Vesicle-mediated trafficking	Signaling.Signaling pathway.G-protein signaling pathway.RAB-GTPase regulation							JGVv7.404.t01		CHR8_JGVV7_404_T01
GSVIVT01017241001	VIT_09s0002g06010									-1.24654	4.78e-05								Phospholipase/carboxylesterase	Metabolism.Cellular metabolism.Esterase activity								JGVv2.542.t01		CHR9_JGVV2_542_T01
GSVIVT01028190001	VIT_07s0005g02100									-1.24415	3.51e-05			-1.05211	9.05e-05				Shaggy protein kinase alpha (ASK-alpha)	Signaling.Signaling pathway.Protein kinase								JGVv5.204.t01		CHR7_JGVV5_204_T01
GSVIVT01033767001	VIT_08s0007g03990	-2.11013	1.66e-20	-2.45612	3.55e-27	-1.54996	1.48e-11	-2.28802	1.72e-23	-1.24282	5.25e-09	-2.11751	3.61e-13						Cellulose synthase CSLA09	Cellular process.Cellular component organization and biogenesis.Cell wall organization and biogenesis.Cell wall metabolism.Cell wall biosynthesis.Cellulose biosynthesis								JGVv7.473.t01		CHR8_JGVV7_473_T01
GSVIVT01000570001	VIT_01s0137g00460			1.05978	0.000390984					-1.24081	0.00408834	1.32918	0.00642934						RGLG2 (ring Domain LIGASE2)	Signaling.Hormone Signaling.Auxin Signaling.Auxin transport								JGVv137.37.t01		CHR1_JGVV137_37_T01
GSVIVT01024026001	VIT_03s0038g02400	-1.37966	7.06e-11			-1.45066	6.73e-12	-1.23364	7.77e-09	-1.24079	0.000676939								Protein kinase	Signaling.Signaling pathway.Protein kinase								JGVv38.226.t01		CHR3_JGVV38_226_T01
GSVIVT01008972001	VIT_18s0001g04700									-1.23952	1.61e-06								GP5 ubiquitin-like	Unclear								JGVv1.265.t01		CHR18_JGVV1_265_T01
GSVIVT01022294001	VIT_07s0031g02140			-1.08865	6.88e-08					-1.23951	3.84e-11								Amino acid permease	Transport overview.Electrochemical Potential-driven Transporters.Porters.Amino Acid/Auxin Permease	Transport overview.Macromolecule transport.Amino acid transport							JGVv31.193.t01		CHR7_JGVV31_193_T01
GSVIVT01008370001	VIT_17s0000g02970	-1.21166	1.43e-05	-1.48555	7.86e-08					-1.23882	2.88e-12								MATE efflux family protein	Transport overview.Electrochemical Potential-driven Transporters.Porters.Multidrug/Oligosaccharidyl-lipid/Polysaccharide Flippase.Multi Antimicrobial Extrusion	Transport overview.Macromolecule transport.Multidrug transport							JGVv0.662.t01		CHR17_JGVV0_662_T01
	GSVIVT00024073001	-1.62231	3.38e-10	-1.21958	6e-06					-1.23797	0.000423086								No hit	No hit
GSVIVT01020159001	VIT_01s0026g00820					-2.65621	0.00993189			-1.23519	5.11e-05	-1.36234	1.11e-08						IAA-amino acid hydrolase 1 (ILR1)	Signaling.Hormone Signaling.Auxin Signaling.Auxin metabolism.Auxin activation by conjugation hydrolysis								JGVv26.173.t01		CHR1_JGVV26_173_T01
GSVIVT01032803001	VIT_13s0067g01120					-2.35636	0.000236529			-1.23234	0.00213733	-1.30595	2.45e-05						Omega-3 fatty acid desaturase									JGVv67.182.t01		CHR13_JGVV67_182_T01
GSVIVT01015385001	VIT_11s0016g03900									-1.2318	2.87e-12	-1.20458	1.38e-06						AAA-type ATPase	Diverse functions.Gene family with diverse functions.AAA-type ATPase domain family								JGVv16.348.t01		CHR11_JGVV16_348_T01
GSVIVT01009696001	VIT_18s0001g12360	-1.78403	3.59e-13	-1.39292	2.65e-08	-1.37446	3.67e-08	-1.47979	3.52e-09	-1.22504	0.000621643								Deoxyuridine 5'-triphosphate nucleotidohydrolase	Metabolism.Primary metabolism.Nucleobase								JGVv1.886.t01		CHR18_JGVV1_886_T01
GSVIVT01032048001	VIT_13s0064g01330					-1.18824	3.4e-06			-1.22288	0.00755651								Unknown protein	Unknown								JGVv64.48.t01		CHR13_JGVV64_48_T01
GSVIVT01035695001	VIT_04s0008g04060	-1.21926	6.19e-06	-1.12341	3.84e-05					-1.21894	7.95e-05	1.45401	0.0134346	1.11213	0.384843				RD22	Response to stimulus.Stress response.Abiotic stress response.Drought stress response								JGVv8.383.t01		CHR4_JGVV8_383_T01
GSVIVT01001164001	VIT_07s0151g00930	-1.06197	0.00164126							-1.21744	0.0283646								Unknown protein	Unknown								JGVv151.14.t01		CHR7_JGVV151_14_T01
NA	VV27465_at									-1.21707	0.0386835																	NA		NA
GSVIVT01014721001	VIT_19s0015g00860	-1.89019	3.97e-12	-1.0594	0.000431644	-1.01158	0.000690236	-2.36866	5.73e-17	-1.21511	0.00112067					-1.15406	0.00177973		Oligopeptide transporter 1	Transport overview.Electrochemical Potential-driven Transporters.Porters.Oligopeptide Transporter	Transport overview.Macromolecule transport.Oligopeptide transport							JGVv15.82.t01		CHR19_JGVV15_82_T01
GSVIVT01015262001	VIT_11s0016g02760									-1.2146	1.36e-11	-2.03486	3.08e-17						No hit	No hit								JGVv16.240.t01		CHR11_JGVV16_240_T01
	VIT_00s1365g00010	-1.69027	0.000630831	-2.0056	3.75e-05	-2.32328	2.22e-06	-2.54828	1.3e-07	-1.21133	0.0288787	-3.8061	1.26e-30	-2.08288	0.0324369	-3.16447	0.000471805		fimbrin 1	Cellular process.Cellular component organization and biogenesis.Cytoskeleton organization and biogenesis.Actin organization and biogenesis								JGVv1365.1.t01		CHRUN_JGVV1365_1_T01
GSVIVT01017936001	VIT_05s0020g03130	1.39892	3.16e-08	1.49481	4.56e-09					-1.20973	0.00206159								Plastocyanin domain-containing protein	Metabolism.Primary metabolism.Generation of metabolite precursors and energy.Photosynthesis.Photosynthetic-chain phosphorylation	Transport overview.Macromolecule transport.Protein transport.Thylakoid targeting pathway	Metabolism.Primary metabolism.Generation of metabolite precursors and energy.Electron transport						JGVv20.294.t01		CHR5_JGVV20_294_T01
GSVIVT01033519001	VIT_08s0007g06270									-1.20957	0.00155312								Squamosa promoter-binding protein 9 (SPL9)	Regulation overview.Regulation of gene expression.Regulation of transcription.Transcription factor.SBP family transcription factor								JGVv7.261.t01		CHR8_JGVV7_261_T01
GSVIVT01011853001	VIT_01s0011g03910	-1.05449	1.11e-06							-1.20952	5.02e-13	-1.21702	7.59e-07						Protein phosphatase 2C	Signaling.Signaling pathway.Protein phosphatase.PP2C								JGVv11.269.t01		CHR1_JGVV11_269_T01
GSVIVT01000579001	VIT_01s0137g00360			-1.2244	0.0355674					-1.20927	0.00057012			1.76758	4.81e-07	1.59035	3.29e-05		Transducin family protein / WD-40 repeat	Unclear								JGVv137.47.t01		CHR1_JGVV137_47_T01
GSVIVT01012511001	VIT_03s0038g00360	1.64748	7.23e-16			1.39445	8.7e-12			-1.20905	0.000847182								Isochorismatase hydrolase	Metabolism.Primary metabolism.Coenzyme and prosthetic group metabolism.Biosynthesis of derivatives of dehydroquinic acid								JGVv114.11.t01		CHR3_RANDOM_JGVV114_11_T01
GSVIVT01019473001	VIT_02s0025g00970									-1.20642	0.0286309								ABC transporter C member 15	Transport overview.Macromolecule transport.Multidrug transport.Multidrug ABC transport								JGVv25.88.t01		CHR2_JGVV25_88_T01
GSVIVT01023865001	VIT_03s0038g03980					-1.07413	5.28e-07	-1.37255	2.66e-11	-1.20198	6.44e-10	-2.18246	1.13e-15	-2.5482	0.199857				Unknown protein	Unknown								JGVv38.77.t01		CHR3_JGVV38_77_T01
GSVIVT01025521001	VIT_08s0040g03400	1.53692	1.54e-13	1.50044	1.27e-12					-1.20166	0.0138247								Short-chain dehydrogenase/reductase	Unclear								JGVv40.1.t01		CHR8_JGVV40_1_T01
GSVIVT01033749001	VIT_08s0007g04150	-1.25456	0.00241201	-1.49886	0.000148791			-1.00334	0.0186103	-1.19859	2.02e-05	-1.71752	1.55e-06						RKL1 (Receptor-like kinase 1)	Signaling.Signaling pathway.Protein kinase								JGVv7.457.t01		CHR8_JGVV7_457_T01
GSVIVT01008065001	VIT_17s0000g05630									-1.1972	6.06e-13								Homeodomain leucine zipper protein HB-1	Regulation overview.Regulation of gene expression.Regulation of transcription.Transcription factor.Homeobox domain family transcription factor								JGVv0.421.t01		CHR17_JGVV0_421_T01
GSVIVT01013144001	VIT_02s0012g01450									-1.19695	0.000338861								Basic helix-loop-helix BHLH071	Regulation overview.Regulation of gene expression.Regulation of transcription.Transcription factor.bHLH family transcription factor								JGVv12.132.t01		CHR2_JGVV12_132_T01
GSVIVT01011801001	VIT_01s0011g04450	-1.27103	1.37e-07	-1.45137	2.02e-09	-1.37999	6.72e-09	-1.16159	1.44e-06	-1.19628	7.62e-05								MATE efflux family protein	Transport overview.Electrochemical Potential-driven Transporters.Porters.Multidrug/Oligosaccharidyl-lipid/Polysaccharide Flippase.Multi Antimicrobial Extrusion	Transport overview.Macromolecule transport.Multidrug transport							JGVv11.216.t01		CHR1_JGVV11_216_T01
GSVIVT01001119001	VIT_01s0150g00390	-2.08035	3.02e-11	-1.94619	4.67e-10	-2.01979	1.35e-10	-3.04915	1.74e-20	-1.19593	0.0159221								Minichromosome maintenance protein 2	Metabolism.Primary metabolism.Nucleobase								JGVv150.39.t01		CHR1_JGVV150_39_T01
GSVIVT01008760001	VIT_18s0001g01110									-1.19026	3.55e-07								Monooxygenase (MO2)	Unclear								JGVv1.75.t01		CHR18_JGVV1_75_T01
GSVIVT01008431001 GSVIVT01008430001	VIT_17s0000g02420					1.15226	3.17e-05	1.27287	4.89e-06	-1.18677	1.28e-06			-1.18958	0.4156				Auxin transport protein (PIN3)	Signaling.Hormone Signaling.Auxin Signaling.Auxin transport	Transport overview.Electrochemical Potential-driven Transporters.Porters.Auxin Efflux Carrier							JGVv0.711.t01		CHR17_JGVV0_711_T01
GSVIVT01026631001	VIT_04s0044g00190	1.8234	0.00032044	2.76566	2.24e-08					-1.18562	0.000300077								Mannitol dehydrogenase	Metabolism.Primary metabolism.Carbohydrate metabolism.Monosaccharide metabolism.Fructose and mannose metabolism								JGVv44.151.t01		CHR4_JGVV44_151_T01
GSVIVT01029219001	VIT_11s0052g00840	-1.5261	2.1e-05							-1.18191	0.0321868	-1.35981	0.0483817	-1.56406	0.0594				AP2-like AIL5 (AINTEGUMENTA-like 5)	Signaling.Hormone Signaling.Ethylene Signaling.Ethylene-mediated Signaling pathway	Regulation overview.Regulation of gene expression.Regulation of transcription.Transcription factor.AP2 family transcription factor.RAV subfamily transcription factor							JGVv52.92.t01		CHR11_JGVV52_92_T01
GSVIVT01024836001	VIT_06s0004g05780			-1.0516	0.000355599					-1.17952	0.00021164								UDP-glucoronosyl and UDP-glucosyl transferase	Unclear								JGVv4.255.t01		CHR6_JGVV4_255_T01
GSVIVT01031901001	VIT_03s0063g01970									-1.17807	4.47e-05			-1.43013	0.218062				Non-symbiotic hemoglobin 2	Metabolism.Primary metabolism.Cofactor metabolism.Tetrapyrrole metabolism	Transport overview.Gaseous transport.Oxygen transport							JGVv63.184.t01		CHR3_JGVV63_184_T01
GSVIVT01031777001	VIT_03s0063g00810			1.28083	0.000256076					-1.17774	5.86e-05								Carboxyesterase 12; CXE12	Metabolism.Cellular metabolism.Esterase activity								JGVv63.74.t01		CHR3_JGVV63_74_T01
GSVIVT01024891001 GSVIVT01024890001	VIT_06s0004g05340			-1.36792	4.09e-11					-1.17669	0.000887032			-1.15986	0.0115261	-1.04059	0.0354312		Tropinone reductase	Metabolism.Primary metabolism.Amino acid metabolism.Arginine and proline metabolism.Urea cycle	Metabolism.Secondary metabolism.Primary amino acids derivated metabolism.Alkaloid metabolism							JGVv4.292.t01		CHR6_JGVV4_292_T01
GSVIVT01025170001	VIT_06s0004g03020									-1.17607	0.0439804								Beta-galactosidase	Metabolism.Primary metabolism.Carbohydrate metabolism.Monosaccharide metabolism.Galactose metabolism	Metabolism.Primary metabolism.Carbohydrate metabolism.Oligosaccharide metabolism.N-Glycan metabolism.N-Glycan catabolism	Metabolism.Primary metabolism.Lipid metabolism.Sphingolipid metabolism						JGVv4.505.t01		CHR6_JGVV4_505_T01
GSVIVT01032712001	VIT_13s0067g02420	-1.4824	3.14e-11	-1.61198	3.35e-13					-1.17571	3.9e-07			-1.17506	0.000673303				No hit	No hit								JGVv67.95.t01		CHR13_JGVV67_95_T01
GSVIVT01019454001	VIT_02s0025g00780					-1.45502	0.0299677			-1.17498	0.00199116								Cation/hydrogen exchanger (CHX18)	Transport overview.Electrochemical Potential-driven Transporters.Porters.Monovalent Cation:Proton Antiporter-2	Transport overview.Ion transport.Cation transport.Proton transport							JGVv25.73.t01		CHR2_JGVV25_73_T01
GSVIVT01012247001	VIT_01s0011g00130			1.03832	0.0126447	-1.10242	0.0147846			-1.17388	0.000232121								Squamosa promoter-binding protein 6 (SPL6)	Regulation overview.Regulation of gene expression.Regulation of transcription.Transcription factor.SBP family transcription factor								JGVv11.617.t01		CHR1_JGVV11_617_T01
GSVIVT01011908001	VIT_01s0011g03390									-1.17316	0.0333623								Unknown protein	Unknown								JGVv11.321.t01		CHR1_JGVV11_321_T01
GSVIVT01016729001	VIT_09s0002g00960									-1.17155	1.14e-05								Inter-alpha-trypsin inhibitor heavy chain	Transposable elements viral and plasmid proteins.Protein from transposable element								JGVv2.79.t01		CHR9_JGVV2_79_T01
GSVIVT01008917001	VIT_18s0001g03540	-2.01204	5.35e-11	-2.16898	2.59e-12	-2.62402	1.66e-17	-3.34623	9.42e-27	-1.17151	1.9e-12			-1.04557	0.490162				Auxin transporter protein 4	Signaling.Hormone Signaling.Auxin Signaling.Auxin transport	Transport overview.Electrochemical Potential-driven Transporters.Porters.Amino Acid/Auxin Permease							JGVv1.217.t01		CHR18_JGVV1_217_T01
GSVIVT01035689001	VIT_04s0008g04010									-1.17105	1.19e-05								RNA recognition motif (RRM)-containing protein	Unknown								JGVv8.378.t01		CHR4_JGVV8_378_T01
GSVIVT01025796001	VIT_08s0040g00820							-1.49101	8.86e-06	-1.17088	0.000131163			2.82069	0.0246571				CYP94A1	Metabolism.Cellular metabolism.Oxidation reduction.Cytochrome P450 oxidoreductase								JGVv40.238.t01		CHR8_JGVV40_238_T01
GSVIVT01013553001	VIT_05s0124g00240							1.09788	4.22e-05	-1.17075	0.00115792								Basic helix-loop-helix (bHLH) family	Regulation overview.Regulation of gene expression.Regulation of transcription.Transcription factor.bHLH family transcription factor								JGVv124.21.t01		CHR5_JGVV124_21_T01
GSVIVT01036167001	VIT_06s0080g00150							-1.44108	6.35e-07	-1.17056	0.00576268								Subtilisin-like proteinase AIR3	Metabolism.Primary metabolism.Protein metabolism and modification.Proteolysis.Peptidase-mediated proteolysis.Subtilase-mediated proteolysis								JGVv80.101.t01		CHR6_JGVV80_101_T01
GSVIVT01018803001	VIT_04s0023g03170					-1.05813	9.57e-06			-1.17029	1.6e-06	-1.94745	1.25e-18						GDP-D-mannose-4									JGVv23.74.t01		CHR4_JGVV23_74_T01
	TC70512			1.88343	3.83e-12			2.28376	3.38e-17	-1.17	0.0033952			-1.97412	0.00108962				NADH dehydrogenase subunit 6	Metabolism.Primary metabolism.Generation of metabolite precursors and energy.Electron transport.Respiratory-chain phosphorylation	Transport overview.Primary Active Transporters.Oxidoreduction-driven transporters.Proton-translocating NADH Dehydrogenase
GSVIVT01034945001	VIT_05s0077g00520					-1.93452	2.15e-10	-1.18082	0.000182152	-1.16977	0.0432368								Gibberellin 2-oxidase	Metabolism.Secondary metabolism.Terpenoid metabolism.Diterpenoid metabolism.Diterpenoid biosynthesis	Signaling.Hormone Signaling.Gibberellic acid Signaling.Gibberellic acid metabolism.Gibberellic acid catabolism							JGVv77.31.t01		CHR5_JGVV77_31_T01
GSVIVT01026627001	VIT_04s0044g00220									-1.16968	0.00841326								Monooxygenase	Unclear								JGVv44.149.t01		CHR4_JGVV44_149_T01
GSVIVT01022114001	VIT_07s0031g00480									-1.1683	1.06e-10								Protein kinase family	Signaling.Signaling pathway.Protein kinase								JGVv31.42.t01		CHR7_JGVV31_42_T01
GSVIVT01008472001	VIT_17s0000g02010							-2.00302	2.75e-14	-1.16493	2.47e-08								Atypical receptor kinase MARK	Signaling.Signaling pathway.Protein kinase								JGVv0.744.t01		CHR17_JGVV0_744_T01
GSVIVT01000914001	VIT_01s0146g00070									-1.16156	0.0382678	1.62867	0.00817944						11-beta-hydroxysteroid dehydrogenase	Metabolism.Primary metabolism.Lipid metabolism.Steroid metabolism.C21-Steroid hormone metabolism								JGVv146.6.t01		CHR1_JGVV146_6_T01
GSVIVT01028879001	VIT_16s0050g00930	-2.03464	3.38e-08	-2.74937	9.54e-14	-2.44068	1.43e-11	-2.73007	6.18e-14	-1.1593	1.62e-10								AnthoMATE1									JGVv50.166.t01		CHR16_JGVV50_166_T01
GSVIVT01038546001	VIT_16s0098g01900	-1.96961	1.09e-23	-1.20642	1.71e-09	-1.66955	1.45e-17	-1.96429	4.79e-24	-1.15813	9.29e-05	-1.13593	0.000128753						Pectinesterase family	Cellular process.Cellular component organization and biogenesis.Cell wall organization and biogenesis.Cell wall metabolism.Cell wall modification.Pectin modification								JGVv98.5.t01		CHR16_JGVV98_5_T01
GSVIVT01016234001	VIT_13s0019g04660	-1.54314	7.9e-14	-1.85983	5.46e-19	-1.419	1.38e-11	-1.9521	3.59e-21	-1.15648	0.000157789								Amino acid permease	Transport overview.Electrochemical Potential-driven Transporters.Porters.Amino Acid/Auxin Permease	Transport overview.Macromolecule transport.Amino acid transport							JGVv19.62.t01		CHR13_JGVV19_62_T01
GSVIVT01000397001	VIT_17s0000g01010									-1.15603	0.00924405								Lysophospholipase homolog	Metabolism.Primary metabolism.Lipid metabolism.Glycerolipid metabolism.Glycerophospholipid metabolism.Glycerophospholipid catabolism								JGVv133.17.t01		CHR17_RANDOM_JGVV133_17_T01
GSVIVT01000027001	VIT_14s0128g00240					-1.02286	8.12e-05			-1.15557	1.31e-05	-1.19249	0.000187198						Cation exchanger (CAX11)	Transport overview.Electrochemical Potential-driven Transporters.Porters.Ca2+:Cation Antiporter	Transport overview.Ion transport.Cation transport							JGVv128.24.t01		CHR14_JGVV128_24_T01
GSVIVT01033935001	VIT_08s0007g02470			-1.56085	3.39e-07					-1.15222	6.51e-10	-1.19166	1.92e-07						Aspartyl protease	Metabolism.Primary metabolism.Protein metabolism and modification.Proteolysis.Peptidase-mediated proteolysis								JGVv7.621.t01		CHR8_JGVV7_621_T01
GSVIVT01018845001	VIT_04s0023g02780									-1.15075	0.0111738								Short internodes	Regulation overview.Regulation of gene expression.Regulation of transcription.Transcription factor.SRS family transcription factor								JGVv23.109.t01		CHR4_JGVV23_109_T01
GSVIVT01018853001	VIT_04s0023g02690	-1.94854	8.26e-18	-1.81578	1.3e-15	-1.84041	2.73e-16	-1.93441	6.85e-18	-1.15009	3.7e-05	-1.86699	9.16e-17						Beta-galactosidase	Metabolism.Primary metabolism.Carbohydrate metabolism.Monosaccharide metabolism.Galactose metabolism	Metabolism.Primary metabolism.Carbohydrate metabolism.Oligosaccharide metabolism.N-Glycan metabolism.N-Glycan catabolism	Metabolism.Primary metabolism.Lipid metabolism.Sphingolipid metabolism						JGVv23.115.t01		CHR4_JGVV23_115_T01
GSVIVT01007009001	VIT_00s0463g00030							1.56997	0.00131345	-1.14439	2.37e-07	-1.59022	0.0326138	-1.31066	0.484433				Ca2+-transporting ATPase type 2 isoform 8	Signaling.Signaling pathway.Calcium sensors and Signaling	Transport overview.Primary Active Transporters.P-P-bond hydrolysis-driven transporters.P-type ATPase (P-ATPase).Ca2+-ATPase (efflux)							JGVv463.3.t01		CHRUN_JGVV463_3_T01
GSVIVT01012421001	VIT_13s0067g01100	-1.04404	3.69e-05							-1.14308	0.0375875								RPM1 (resistance to p. syringae pv maculicola 1)	Response to stimulus.Stress response.Biotic stress response.Plant-pathogen interaction								JGVv112.37.t01		CHR13_RANDOM_JGVV112_37_T01
GSVIVT01032973001	VIT_14s0068g00970			1.50822	5.64e-09					-1.14121	0.0053876	2.32517	1.25e-09						RPK1 (receptor-like protein kinase 1)	Signaling.Signaling pathway.Protein kinase								JGVv68.92.t01		CHR14_JGVV68_92_T01
NA	VV24574_at									-1.1411	0.00790698																	NA		NA
GSVIVT01025444001	VIT_06s0004g00620			-1.59803	8.03e-06					-1.14084	0.0338794					-1.16868	0.00213204		Accelerated cell death 1 ACD1	Transport overview.Primary Active Transporters.P-P-bond hydrolysis-driven transporters.Chloroplast Env Prot Translocase	Metabolism.Primary metabolism.Cofactor metabolism.Tetrapyrrole metabolism.Chlorophyll metabolism.Chlorophyll catabolism							JGVv4.721.t01		CHR6_JGVV4_721_T01
	DT016391							1.32226	0.000114599	-1.14033	0.00777429			-2.23838	0.000183739				No hit	No hit
	GSVIVT00012973001					-1.01651	0.0353722			-1.13877	8.91e-08	-1.40969	4.02e-09						Unknown protein	Unknown
GSVIVT01036134001	VIT_06s0080g00360							1.40981	0.000414397	-1.13866	0.0311676			-1.41122	0.000875922				BZIP transcription factor	Regulation overview.Regulation of gene expression.Regulation of transcription.Transcription factor.bZIP family transcription factor								JGVv80.83.t01		CHR6_JGVV80_83_T01
GSVIVT01022328001	VIT_07s0031g02390									-1.13817	5.53e-10								Phytoalexin-deficient 4 protein (PAD4)	Signaling.Hormone Signaling.Jasmonate salicylate signaling.Jasmonate Signaling.Jasmonate-mediated Signaling pathway	Response to stimulus.Stress response.Biotic stress response	Signaling.Hormone Signaling.Jasmonate salicylate signaling.Salicylic acid Signaling.Salicylic acid-mediated Signaling pathway						JGVv31.217.t01		CHR7_JGVV31_217_T01
GSVIVT01031478001 GSVIVT01031477001	VIT_06s0061g00620	-1.03442	0.000507768	-1.19883	3.86e-05			-1.26642	1.47e-05	-1.13691	2.59e-05								Short-chain dehydrogenase carbonyl reductase 3	Unclear								JGVv61.94.t01		CHR6_JGVV61_94_T01
GSVIVT01008619001	VIT_17s0000g00530									-1.13656	0.00929366								Armadillo/beta-catenin repeat	Unknown								JGVv0.864.t01		CHR17_JGVV0_864_T01
GSVIVT01024167001	VIT_03s0038g00760					-1.79141	8.18e-08			-1.13589	1.78e-06					1.2198	1.47e-07		Arginine decarboxylase (Fragment)	Metabolism.Primary metabolism.Amino acid metabolism.Arginine and proline metabolism.Urea cycle	Metabolism.Primary metabolism.Amino acid metabolism.Glutamate metabolism	Metabolism.Secondary metabolism.Polyamine metabolism.Polyamine biosynthesis						JGVv38.360.t01		CHR3_JGVV38_360_T01
GSVIVT01022592001 GSVIVT01022593001	VIT_08s0032g01150							1.66352	0.000174727	-1.13454	0.00933119								Syntaxin 1B/2/3/4	Cellular process.Cellular transport.Protein trafficking.Vesicle-mediated trafficking.SNARE interactions in vesicular transport	Transport overview.Channels and pores.Vesicle Fusion Pores.Synaptosomal Vesicle Fusion Pore							JGVv32.91.t01		CHR8_JGVV32_91_T01
GSVIVT01001272001	VIT_02s0154g00090									-1.13423	2.1e-09								Vacuolar invertase 2 / GIN 2									JGVv154.8.t01		CHR2_JGVV154_8_T01
GSVIVT01020141001	VIT_01s0026g00980	-1.24243	0.000248986			-1.52766	3.53e-06	-1.4564	7.2e-06	-1.13125	3.94e-11	-2.61423	2.54e-29						Glycosyl transferase family 8 protein	Metabolism.Primary metabolism.Carbohydrate metabolism.Glycosyl transference								JGVv26.158.t01		CHR1_JGVV26_158_T01
	TC70379							-1.59575	0.000114048	-1.13042	0.00477596	-1.96514	1.71e-10						No hit	No hit
GSVIVT01017717001	VIT_05s0020g01110			-1.06204	0.000105348			-1.19822	1.15e-05	-1.1301	0.0037329								Pectinacetylesterase	Cellular process.Cellular component organization and biogenesis.Cell wall organization and biogenesis.Cell wall metabolism.Cell wall modification.Pectin modification								JGVv20.100.t01		CHR5_JGVV20_100_T01
GSVIVT01026415001	VIT_04s0044g02010			1.61796	0.0278947					-1.12941	0.0435454								Gibberellin 20 oxidase 2	Metabolism.Secondary metabolism.Terpenoid metabolism.Diterpenoid metabolism.Diterpenoid biosynthesis	Signaling.Hormone Signaling.Gibberellic acid Signaling.Gibberellic acid metabolism.Gibberellic acid biosynthesis							JGVv44.4.t01		CHR4_JGVV44_4_T01
GSVIVT01038059001	VIT_19s0093g00400	-1.82958	9.54e-15			-1.81405	5.44e-15			-1.12916	0.0033925								Glutathione S-transferase 25 GSTU25	Metabolism.Primary metabolism.Coenzyme and prosthetic group metabolism.Peptide derived compounds biosynthesis.Glutathione metabolism	Response to stimulus.Stress response.Abiotic stress response.Oxidative stress response							JGVv93.29.t01		CHR19_JGVV93_29_T01
GSVIVT01034175001	VIT_08s0007g00320									-1.12869	0.0117072	-1.08583	0.0381898						GTP binding protein	Unknown								JGVv7.820.t01		CHR8_JGVV7_820_T01
GSVIVT01037438001	VIT_06s0009g01740									-1.12864	0.000192536								Geranylgeranyl reductase	Metabolism.Primary metabolism.Lipid metabolism.Steroid metabolism.Steroid biosynthesis	Metabolism.Secondary metabolism.Terpenoid metabolism.Terpenoid biosynthesis							JGVv9.178.t01		CHR6_JGVV9_178_T01
GSVIVT01027424001	VIT_15s0048g02720									-1.12847	0.00668016	-1.59386	1.38e-09						fatty acid elongase	Metabolism.Primary metabolism.Lipid metabolism.Fatty acid metabolism.Fatty acid biosynthesis								JGVv48.26.t01		CHR15_JGVV48_26_T01
GSVIVT01019700001	VIT_02s0025g03010			-1.07855	0.00478517					-1.12799	0.0107868								Copper chaperone (CCH)	Metabolism.Primary metabolism.Protein metabolism and modification.Protein folding.Chaperone-mediated protein folding								JGVv25.277.t01		CHR2_JGVV25_277_T01
GSVIVT01030931001	VIT_14s0006g02140	-1.40005	1.96e-08			-1.27952	5.3e-07			-1.12702	0.000119268								Cis-zeatin O-beta-D-glucosyltransferase	Signaling.Hormone Signaling.Cytokinin Signaling.Cytokinin metabolism.Cytokinin inactivation by glycosylation								JGVv6.125.t01		CHR14_JGVV6_125_T01
GSVIVT01012210001	VIT_01s0011g00590									-1.12671	0.0341926								Acclimation of photosynthesis to environment	Transport overview.Electrochemical Potential-driven Transporters.Porters.Drug/Metabolite Transporter.Triose-phosphate Transporter	Cellular process.Cellular component organization and biogenesis.Organelle organization and biogenesis.Plastid organization and biogenesis							JGVv11.581.t01		CHR1_JGVV11_581_T01
GSVIVT01036604001	VIT_13s0084g00310	-2.46895	7.14e-24			-1.82424	2.44e-14			-1.12445	3.46e-09								ACI112	Response to stimulus.Stress response.Biotic stress response								JGVv84.30.t01		CHR13_JGVV84_30_T01
	CB970113									-1.11645	0.0244275	2.69237	2.28e-07						No hit	No hit
GSVIVT01015538001	VIT_11s0016g05330			1.18304	0.000345024			1.18144	0.00102804	-1.11628	0.000776389	-1.04911	0.00662113	-3.08465	1.81e-11				SPX2 (SYG1/Pho81/XPR1) domain-containing protein SPX2	Transport overview.Electrochemical Potential-driven Transporters.Porters.Phosphate Permease (Pho1)								JGVv16.477.t01		CHR11_JGVV16_477_T01
GSVIVT01027739001	VIT_05s0049g00270									-1.11508	0.0163819								E8 protein	Signaling.Hormone Signaling.Ethylene Signaling.Ethylene-mediated Signaling pathway	Metabolism.Cellular metabolism.Oxidation reduction.2OG-Fe(II) oxygenase superfamily							JGVv49.25.t01		CHR5_JGVV49_25_T01
GSVIVT01032623001	VIT_13s0067g03780									-1.11307	0.000382629					1.28843	0.0276042		Leucine-rich repeat protein kinase	Signaling.Signaling pathway.Protein kinase								JGVv67.9.t01		CHR13_JGVV67_9_T01
GSVIVT01000809001	VIT_12s0142g00450	-1.23029	1.36e-07							-1.1124	0.00930578			-1.27857	0.0318303				Unknown protein	Unknown								JGVv142.22.t01		CHR12_JGVV142_22_T01
GSVIVT01015030001	VIT_11s0016g00590					1.17074	5.12e-07			-1.10525	0.0360154	1.74415	0.0328047						Invertase/pectin methylesterase inhibitor	Cellular process.Cellular component organization and biogenesis.Cell wall organization and biogenesis	Metabolism.Primary metabolism.Carbohydrate metabolism.Carbohydrate metabolism enzyme inhibitor.Invertase/pectin methylesterase inhibitor family							JGVv16.39.t01		CHR11_JGVV16_39_T01
[truncated: 9,205 more rows]
