# Supplementary material for: Temperature desynchronizes sugar and organic acid metabolism in ripening grapevine fruits and remodels their transcriptome
Source: BMC Plant Biol. 2016 Jul 20;16:164. doi: 10.1186/s12870-016-0850-0 (PMC4955140; doi:10.1186/s12870-016-0850-0)
Supplement: Additional file 8: Table S2. — Differentially expressed transcripts with clusters identified by time series analysis. (XLSX 589 kb) [file 12870_2016_850_MOESM8_ESM.xlsx]

## Sheet: clustermaSigpro.csv
lfc: log2 fold change; padj: adjusted p-value;
Unique_ID	Cluster	Functional_annotation	lfc_G1day_hot-cold	padj_G1day_hot-cold	lfc_G1night_hot-cold	padj_G1night_hot-cold	lfc_G2day_hot-cold	padj_G2day_hot-cold	lfc_G2night_hot-cold	padj_G2night_hot-cold	lfc_V1_hot-cold	padj_V1_hot-cold	lfc_V2_hot-cold	padj_V2_hot-cold	lfc_Rday_hot-cold	padj_Rday_hot-cold	lfc_Rnight_hot-cold	padj_Rnight_hot-cold
VIT_18s0122g00510	1	6-phosphofructokinase													-1.05	0
VIT_14s0066g02080	1	AAA-type ATPase family protein			-3.11	0.0224	-1	0.0023
VIT_10s0116g00820	1	Adenosine/AMP deaminase					-1.85	0	-1.28	0.0002	-1.78	0	-1.86	0.0001
VIT_08s0058g00150	1	Ammonium transporter 2	-1.85	0.0496			-2.49	0.0042							-1.61	0.1475
VIT_04s0008g03530	1	Ankyrin repeat													-1.05	0.0328
VIT_14s0036g01030	1	Ankyrin repeat	-1.11	0			-1.24	0
VIT_07s0005g00820	1	AP2-like ethylene-responsive transcription factor	-1.23	0	-1.79	0	-1.43	0	-1.88	0					-1.64	0.0311	1.99	0.0139
VIT_04s0023g00730	1	Aspartyl protease family	-1.2	0			-1.29	0
VIT_04s0044g01880	1	Auxin Efflux Carrier	-2.72	0.0037			-3.89	0			-5.71	0	-1.56	0.0002	-1.57	0.1912
VIT_15s0021g01720	1	Calcium-binding protein					-2.39	0.0053			-3.95	0.0217			-2.43	0.152
VIT_13s0084g00150	1	Choline kinase	-1.3	0			-1.2	0
VIT_00s0615g00020	1	Cinnamyl alcohol dehydrogenase	-2.53	0	-1.6	0.0032	-1.72	0.0011	-1.52	0.0074	-4.54	0.0499			-2.41	0.0621
VIT_12s0028g02060	1	Copia protein	-1.42	0.0064			-2.17	0							-1.77	0.3538
VIT_13s0047g00270	1	Copia protein													-2.45	0.0018
VIT_01s0011g02060	1	CYP86B1	-1.56	0.0001							-1.59	0			-1.16	0.0027
CB342099	1	Cytidine/deoxycytidylate deaminase	-1.32	0.0235											-1.7	0.2928
VIT_02s0025g00400	1	D111/G-patch domain-containing protein	-1.37	0			-1.33	0
VIT_10s0003g00170	1	Dehydration-induced 19					-1.22	0
VIT_07s0197g00130	1	Disease resistance protein (TIR-NBS-LRR class)					-1.19	0.0001							-1.01	0.0034
VIT_09s0002g00700	1	Dormancy/auxin associated protein	-1.86	0			-2.61	0
VIT_04s0079g00610	1	Early nodulin ENOD18 protein															1.04	0.0001
GSVIVT00031843001	1	Endonuclease/exonuclease/phosphatase	-2.09	0.0013											-1.62	0.0595
VIT_14s0108g00050	1	Ethylene-responsive transcription factor WRINKLED 1	-2.69	0.0252	-2.72	0.0023	-4.31	0	-2.61	0.0015	-3.56	0.0002	-2.49	0.0078
VIT_14s0066g01290	1	Exonuclease													-2.79	0.1292
VIT_07s0005g04420	1	Exostosin (Xyloglucan galactosyltransferase KATAMARI 1)	-1.03	0			-1.02	0
VIT_07s0031g00340	1	F-box domain containing protein	-1.05	0			-1.2	0
VIT_14s0060g01970	1	F-box domain containing protein													-1.15	0.0001
VIT_18s0122g01430	1	flavin-containing monooxygenase 1					-1.3	0.0176	1.05	0.0281					-1.66	0.0103
VIT_00s0227g00030	1	Gag-pol polyprotein													-1.02	0.0097
VIT_08s0007g06000	1	Glucan endo-1													-1.06	0.0003
VIT_17s0000g02950	1	Glutathione S-transferase 25 GSTU7	-1.43	0			-3.03	0	-1.67	0					-1.19	0.0371
VIT_03s0017g01700	1	Glycine cleavage system H protein					-1.2	0	-1.34	0					-1.17	0
VIT_18s0117g00150	1	Heterogeneous nuclear ribonucleoprotein A1/A3	-2.49	0			-2.66	0	-1.03	0			-1.39	0			-1.09	0
VIT_15s0048g02000	1	Homeodomain GLABROUS1	-1	0
VIT_02s0025g04790	1	Hydrogenobyrinic acid a	-1.42	0	-1.9	0	-1.39	0	-1.36	0					-1.27	0.0135	-1.9	0.0004
VIT_11s0037g00440	1	Hydroxycinnamoyl-CoA shikimate/quinate hydroxycinnamoyltransferase	-2.63	0			-3.47	0	-1.19	0.0008
VIT_16s0039g01700	1	Inositol 1	-1.07	0			-1.09	0
DT033162	1	Integrase	-4.25	0.0002			-2.98	0.0013							-2.23	0.2909
VIT_01s0011g05560	1	Jasmonate ZIM domain-containing protein 3					-1.02	0
VIT_07s0031g01010	1	L-ascorbate oxidase	-1.82	0.0072	-1.44	0.0354	-3.21	0	-1.57	0.0179	-2.37	0.0006			-2.53	0.0001	-1.47	0.0487
VIT_19s0014g03410	1	Late embryogenesis abundant protein	-2.12	0	-1.2	0.0014	-1.57	0			-1.03	0.0397			-1.29	0.0054
VIT_11s0016g01470	1	Lecithine cholesterol acyltransferase					-1.53	0			-1.39	0			-1.51	0
VIT_03s0097g00070	1	Lectin protein kinase	-3.3	0.0001	-1.85	0.0186	-2.61	0.0005	-1.74	0.0275					-2.71	0.2589
VIT_12s0134g00420	1	Leucine-rich repeat family protein	-1.06	0
VIT_03s0038g03530	1	LYS/HIS transporter 7					-2.75	0.008			-1.55	0			-2.15	0
VIT_18s0001g11240	1	MAPKKK5 (Mitogen-activated protein kinase kinase kinase 5)					-1.75	0.0042							-1.68	0.1718
VIT_14s0006g02900	1	Monoglyceride lipase					-1.33	0	-1.04	0
VIT_19s0015g01280	1	Myb domain protein 103	-1.93	0.0127			-6.39	0	-2.13	0.002					-2.22	0.1698
VIT_05s0020g01100	1	Myb domain protein 61	-1.51	0	-1.23	0.0012			-1.02	0.012					-2.47	0.1351
VIT_08s0058g00940	1	2OG-Fe(II) oxygenase	NA	NA	NA	NA	NA	NA	NA	NA	NA	NA	NA	NA	NA	NA	NA	NA
VIT_18s0001g14020	1	5'-3' exoribonuclease 2	NA	NA	NA	NA	NA	NA	NA	NA	NA	NA	NA	NA	NA	NA	NA	NA
VIT_16s0039g02110	1	AAA-type ATPase	NA	NA	NA	NA	NA	NA	NA	NA	NA	NA	NA	NA	NA	NA	NA	NA
VIT_07s0129g00610	1	ABI3-interacting protein 2	NA	NA	NA	NA	NA	NA	NA	NA	NA	NA	NA	NA	NA	NA	NA	NA
VIT_05s0029g01310	1	Actin related protein 2/3 complex	NA	NA	NA	NA	NA	NA	NA	NA	NA	NA	NA	NA	NA	NA	NA	NA
VIT_01s0137g00280	1	Actin related protein 3	NA	NA	NA	NA	NA	NA	NA	NA	NA	NA	NA	NA	NA	NA	NA	NA
VIT_14s0060g00840	1	Adaptor-related protein complex 3	NA	NA	NA	NA	NA	NA	NA	NA	NA	NA	NA	NA	NA	NA	NA	NA
VIT_17s0000g01680	1	Adenylate kinase family	NA	NA	NA	NA	NA	NA	NA	NA	NA	NA	NA	NA	NA	NA	NA	NA
VIT_08s0007g07370	1	Adenylyl-sulfate kinase	NA	NA	NA	NA	NA	NA	NA	NA	NA	NA	NA	NA	NA	NA	NA	NA
VIT_10s0003g03950	1	AERO1 (arabidopsis endoplasmic reticulum oxidoreductins 1)	NA	NA	NA	NA	NA	NA	NA	NA	NA	NA	NA	NA	NA	NA	NA	NA
VIT_14s0030g01580	1	AIN1 (ACC insensitive 1) 5'-3' exoribonuclease (XRN4)	NA	NA	NA	NA	NA	NA	NA	NA	NA	NA	NA	NA	NA	NA	NA	NA
VIT_05s0029g01500	1	Ankyrin repeat protein	NA	NA	NA	NA	NA	NA	NA	NA	NA	NA	NA	NA	NA	NA	NA	NA
VIT_01s0150g00030	1	ARF GTPase activator SCARFACE	NA	NA	NA	NA	NA	NA	NA	NA	NA	NA	NA	NA	NA	NA	NA	NA
VIT_04s0079g00520	1	Armadillo/beta-catenin repeat	NA	NA	NA	NA	NA	NA	NA	NA	NA	NA	NA	NA	NA	NA	NA	NA
VIT_12s0035g01860	1	ATP-dependent Clp protease ATP-binding subunit ClpX1 (CLPX)	NA	NA	NA	NA	NA	NA	NA	NA	NA	NA	NA	NA	NA	NA	NA	NA
VIT_13s0074g00510	1	ATP-dependent RNA helicase	NA	NA	NA	NA	NA	NA	NA	NA	NA	NA	NA	NA	NA	NA	NA	NA
VIT_18s0001g15040	1	ATP-dependent RNA helicase DDX54	NA	NA	NA	NA	NA	NA	NA	NA	NA	NA	NA	NA	NA	NA	NA	NA
VIT_13s0067g01270	1	Avr9/Cf-9 rapidly elicited protein 284	NA	NA	NA	NA	NA	NA	NA	NA	NA	NA	NA	NA	NA	NA	NA	NA
VIT_16s0022g01690	1	Band 7 family	NA	NA	NA	NA	NA	NA	NA	NA	NA	NA	NA	NA	NA	NA	NA	NA
VIT_13s0084g00660	1	Basic/Leu zipper protein HBP-1b(c1)	NA	NA	NA	NA	NA	NA	NA	NA	NA	NA	NA	NA	NA	NA	NA	NA
VIT_18s0001g12550	1	Beta-ketoacyl-CoA synthase	NA	NA	NA	NA	NA	NA	NA	NA	NA	NA	NA	NA	NA	NA	NA	NA
VIT_08s0007g03890	1	Brix domain-containing protein	NA	NA	NA	NA	NA	NA	NA	NA	NA	NA	NA	NA	NA	NA	NA	NA
VIT_03s0038g02420	1	BZIP transcription factor	NA	NA	NA	NA	NA	NA	NA	NA	NA	NA	NA	NA	NA	NA	NA	NA
VIT_08s0007g04520	1	Caffeic acid 3-O-methyltransferase	NA	NA	NA	NA	NA	NA	NA	NA	NA	NA	NA	NA	NA	NA	NA	NA
VIT_19s0090g00410	1	Calcium-dependent protein kinase 9 CPK9	NA	NA	NA	NA	NA	NA	NA	NA	NA	NA	NA	NA	NA	NA	NA	NA
VIT_15s0046g02650	1	Calmodulin-binding heat shock protein	NA	NA	NA	NA	NA	NA	NA	NA	NA	NA	NA	NA	NA	NA	NA	NA
VIT_07s0129g00270	1	Casein kinase II alpha chain	NA	NA	NA	NA	NA	NA	NA	NA	NA	NA	NA	NA	NA	NA	NA	NA
VIT_13s0019g00020	1	Cation efflux MTP11	NA	NA	NA	NA	NA	NA	NA	NA	NA	NA	NA	NA	NA	NA	NA	NA
VIT_06s0009g03330	1	Cig3	NA	NA	NA	NA	NA	NA	NA	NA	NA	NA	NA	NA	NA	NA	NA	NA
VIT_07s0104g01590	1	Cullin-1	NA	NA	NA	NA	NA	NA	NA	NA	NA	NA	NA	NA	NA	NA	NA	NA
VIT_09s0002g02100	1	DEAD box RNA helicase (RH20)	NA	NA	NA	NA	NA	NA	NA	NA	NA	NA	NA	NA	NA	NA	NA	NA
VIT_01s0011g00780	1	Dehydration-responsive protein	NA	NA	NA	NA	NA	NA	NA	NA	NA	NA	NA	NA	NA	NA	NA	NA
VIT_10s0042g00140	1	Dihydroorotate dehydrogenase	NA	NA	NA	NA	NA	NA	NA	NA	NA	NA	NA	NA	NA	NA	NA	NA
VIT_16s0098g01880	1	Dipeptidyl peptidase 8	NA	NA	NA	NA	NA	NA	NA	NA	NA	NA	NA	NA	NA	NA	NA	NA
VIT_00s0487g00010	1	Disease resistance protein (TIR-NBS-LRR class)	NA	NA	NA	NA	NA	NA	NA	NA	NA	NA	NA	NA	NA	NA	NA	NA
VIT_06s0009g01590	1	DNA repair protein Nse1	NA	NA	NA	NA	NA	NA	NA	NA	NA	NA	NA	NA	NA	NA	NA	NA
VIT_10s0003g00180	1	Drought induced 19 protein	NA	NA	NA	NA	NA	NA	NA	NA	NA	NA	NA	NA	NA	NA	NA	NA
VIT_04s0008g03660	1	Embryonic flower 1	NA	NA	NA	NA	NA	NA	NA	NA	NA	NA	NA	NA	NA	NA	NA	NA
VIT_11s0037g00210	1	Endomembrane protein 70	NA	NA	NA	NA	NA	NA	NA	NA	NA	NA	NA	NA	NA	NA	NA	NA
VIT_02s0087g00390	1	Endonuclease	NA	NA	NA	NA	NA	NA	NA	NA	NA	NA	NA	NA	NA	NA	NA	NA
VIT_13s0064g00660	1	FAD binding protein	NA	NA	NA	NA	NA	NA	NA	NA	NA	NA	NA	NA	NA	NA	NA	NA
VIT_14s0068g02130	1	fidgetin-like 1	NA	NA	NA	NA	NA	NA	NA	NA	NA	NA	NA	NA	NA	NA	NA	NA
VIT_13s0064g00050	1	Glutamine-fructose-6-phosphate transaminase 2	NA	NA	NA	NA	NA	NA	NA	NA	NA	NA	NA	NA	NA	NA	NA	NA
VIT_14s0036g00430	1	Glycogenin glucosyltransferase (glycogenin)	NA	NA	NA	NA	NA	NA	NA	NA	NA	NA	NA	NA	NA	NA	NA	NA
VIT_17s0000g04250	1	HAT transposase	NA	NA	NA	NA	NA	NA	NA	NA	NA	NA	NA	NA	NA	NA	NA	NA
VIT_14s0006g02520	1	HEAT repeat-containing protein	NA	NA	NA	NA	NA	NA	NA	NA	NA	NA	NA	NA	NA	NA	NA	NA
VIT_04s0008g03460	1	Histidine kinase 1 AHK3	NA	NA	NA	NA	NA	NA	NA	NA	NA	NA	NA	NA	NA	NA	NA	NA
VIT_18s0001g07660	1	Hydroxyproline-rich glycoprotein	NA	NA	NA	NA	NA	NA	NA	NA	NA	NA	NA	NA	NA	NA	NA	NA
VIT_07s0031g00200	1	IMP dehydrogenase	NA	NA	NA	NA	NA	NA	NA	NA	NA	NA	NA	NA	NA	NA	NA	NA
VIT_13s0019g05360	1	KH domain-containing protein NOVA	NA	NA	NA	NA	NA	NA	NA	NA	NA	NA	NA	NA	NA	NA	NA	NA
VIT_19s0014g00610	1	Leucine-rich repeat receptor-like serine/threonine-protein kinase	NA	NA	NA	NA	NA	NA	NA	NA	NA	NA	NA	NA	NA	NA	NA	NA
VIT_06s0004g06870	1	Metallopeptidase M24	NA	NA	NA	NA	NA	NA	NA	NA	NA	NA	NA	NA	NA	NA	NA	NA
VIT_14s0068g00890	1	Mitochondrial substrate carrier family protein	NA	NA	NA	NA	NA	NA	NA	NA	NA	NA	NA	NA	NA	NA	NA	NA
VIT_07s0151g00500	1	MLK/Raf-related protein kinase 1	NA	NA	NA	NA	NA	NA	NA	NA	NA	NA	NA	NA	NA	NA	NA	NA
VV12581_at	1	NA	NA	NA	NA	NA	NA	NA	NA	NA	NA	NA	NA	NA	NA	NA	NA	NA
VV13508_at	1	NA	NA	NA	NA	NA	NA	NA	NA	NA	NA	NA	NA	NA	NA	NA	NA	NA
VV13764_s_at	1	NA	NA	NA	NA	NA	NA	NA	NA	NA	NA	NA	NA	NA	NA	NA	NA	NA
VV14661_at	1	NA	NA	NA	NA	NA	NA	NA	NA	NA	NA	NA	NA	NA	NA	NA	NA	NA
VV14866_at	1	NA	NA	NA	NA	NA	NA	NA	NA	NA	NA	NA	NA	NA	NA	NA	NA	NA
VV15260_at	1	NA	NA	NA	NA	NA	NA	NA	NA	NA	NA	NA	NA	NA	NA	NA	NA	NA
VV17419_at	1	NA	NA	NA	NA	NA	NA	NA	NA	NA	NA	NA	NA	NA	NA	NA	NA	NA
VV21201_at	1	NA	NA	NA	NA	NA	NA	NA	NA	NA	NA	NA	NA	NA	NA	NA	NA	NA
VV27751_at	1	NA	NA	NA	NA	NA	NA	NA	NA	NA	NA	NA	NA	NA	NA	NA	NA	NA
VV29726_at	1	NA	NA	NA	NA	NA	NA	NA	NA	NA	NA	NA	NA	NA	NA	NA	NA	NA
VV34009_at	1	NA	NA	NA	NA	NA	NA	NA	NA	NA	NA	NA	NA	NA	NA	NA	NA	NA
VV34178_at	1	NA	NA	NA	NA	NA	NA	NA	NA	NA	NA	NA	NA	NA	NA	NA	NA	NA
VV3504_s_at	1	NA	NA	NA	NA	NA	NA	NA	NA	NA	NA	NA	NA	NA	NA	NA	NA	NA
VV35261_at	1	NA	NA	NA	NA	NA	NA	NA	NA	NA	NA	NA	NA	NA	NA	NA	NA	NA
VV35765_at	1	NA	NA	NA	NA	NA	NA	NA	NA	NA	NA	NA	NA	NA	NA	NA	NA	NA
VV36508_at	1	NA	NA	NA	NA	NA	NA	NA	NA	NA	NA	NA	NA	NA	NA	NA	NA	NA
VV40690_s_at	1	NA	NA	NA	NA	NA	NA	NA	NA	NA	NA	NA	NA	NA	NA	NA	NA	NA
VV7568_at	1	NA	NA	NA	NA	NA	NA	NA	NA	NA	NA	NA	NA	NA	NA	NA	NA	NA
CF404614	1	No hit	NA	NA	NA	NA	NA	NA	NA	NA	NA	NA	NA	NA	NA	NA	NA	NA
VIT_01s0011g01530	1	No hit	NA	NA	NA	NA	NA	NA	NA	NA	NA	NA	NA	NA	NA	NA	NA	NA
VIT_12s0035g01460	1	No hit	NA	NA	NA	NA	NA	NA	NA	NA	NA	NA	NA	NA	NA	NA	NA	NA
VIT_07s0031g02870	1	Nucleotidyltransferase	NA	NA	NA	NA	NA	NA	NA	NA	NA	NA	NA	NA	NA	NA	NA	NA
VIT_04s0008g00480	1	Pentatricopeptide (PPR) repeat-containing	NA	NA	NA	NA	NA	NA	NA	NA	NA	NA	NA	NA	NA	NA	NA	NA
VIT_07s0031g02960	1	Permease nonimprinted in Prader-Willi/Angelman	NA	NA	NA	NA	NA	NA	NA	NA	NA	NA	NA	NA	NA	NA	NA	NA
VIT_06s0061g00840	1	PHD finger transcription factor	NA	NA	NA	NA	NA	NA	NA	NA	NA	NA	NA	NA	NA	NA	NA	NA
VIT_14s0068g01260	1	Phosphate carrier protein	NA	NA	NA	NA	NA	NA	NA	NA	NA	NA	NA	NA	NA	NA	NA	NA
VIT_02s0012g00620	1	Phosphoacetylglucosamine mutase	NA	NA	NA	NA	NA	NA	NA	NA	NA	NA	NA	NA	NA	NA	NA	NA
VIT_03s0180g00020	1	Phosphoric monoester hydrolase	NA	NA	NA	NA	NA	NA	NA	NA	NA	NA	NA	NA	NA	NA	NA	NA
VIT_03s0038g04350	1	Proteasome 26S AAA-ATPase subunit (RPT4)	NA	NA	NA	NA	NA	NA	NA	NA	NA	NA	NA	NA	NA	NA	NA	NA
VIT_12s0028g03340	1	Protein binding / zinc ion binding	NA	NA	NA	NA	NA	NA	NA	NA	NA	NA	NA	NA	NA	NA	NA	NA
VIT_01s0010g02350	1	Protein phosphatase 2 (formerly 2A)	NA	NA	NA	NA	NA	NA	NA	NA	NA	NA	NA	NA	NA	NA	NA	NA
VIT_07s0005g03730	1	Protein phosphatase 2 (formerly 2A)	NA	NA	NA	NA	NA	NA	NA	NA	NA	NA	NA	NA	NA	NA	NA	NA
VIT_16s0050g02570	1	Protein phosphatase 2C	NA	NA	NA	NA	NA	NA	NA	NA	NA	NA	NA	NA	NA	NA	NA	NA
VIT_07s0005g02630	1	Protein transport protein SEC23	NA	NA	NA	NA	NA	NA	NA	NA	NA	NA	NA	NA	NA	NA	NA	NA
VIT_05s0020g00760	1	Pyruvate dehydrogenase kinase	NA	NA	NA	NA	NA	NA	NA	NA	NA	NA	NA	NA	NA	NA	NA	NA
VIT_00s0340g00030	1	Retrovirus Pol polyprotein	NA	NA	NA	NA	NA	NA	NA	NA	NA	NA	NA	NA	NA	NA	NA	NA
VIT_01s0011g05770	1	Retrovirus Pol polyprotein	NA	NA	NA	NA	NA	NA	NA	NA	NA	NA	NA	NA	NA	NA	NA	NA
VIT_02s0087g00700	1	Retrovirus Pol polyprotein	NA	NA	NA	NA	NA	NA	NA	NA	NA	NA	NA	NA	NA	NA	NA	NA
VIT_04s0079g00820	1	Retrovirus Pol polyprotein	NA	NA	NA	NA	NA	NA	NA	NA	NA	NA	NA	NA	NA	NA	NA	NA
VIT_09s0018g00640	1	Retrovirus Pol polyprotein	NA	NA	NA	NA	NA	NA	NA	NA	NA	NA	NA	NA	NA	NA	NA	NA
VIT_12s0034g01830	1	Retrovirus Pol polyprotein	NA	NA	NA	NA	NA	NA	NA	NA	NA	NA	NA	NA	NA	NA	NA	NA
VIT_18s0001g14510	1	Ribosomal protein L28	NA	NA	NA	NA	NA	NA	NA	NA	NA	NA	NA	NA	NA	NA	NA	NA
VIT_11s0016g03420	1	Ring-H2 finger protein ATL4J	NA	NA	NA	NA	NA	NA	NA	NA	NA	NA	NA	NA	NA	NA	NA	NA
VIT_10s0003g04610	1	RNA	NA	NA	NA	NA	NA	NA	NA	NA	NA	NA	NA	NA	NA	NA	NA	NA
VIT_19s0014g01860	1	RNA exonuclease 4	NA	NA	NA	NA	NA	NA	NA	NA	NA	NA	NA	NA	NA	NA	NA	NA
VIT_08s0007g03200	1	RNA-binding region RNP-1	NA	NA	NA	NA	NA	NA	NA	NA	NA	NA	NA	NA	NA	NA	NA	NA
VIT_16s0100g00500	1	SEU1 protein	NA	NA	NA	NA	NA	NA	NA	NA	NA	NA	NA	NA	NA	NA	NA	NA
VIT_08s0007g06730	1	Spindle pole body component 98	NA	NA	NA	NA	NA	NA	NA	NA	NA	NA	NA	NA	NA	NA	NA	NA
VIT_00s0611g00010	1	Splicing factor U2AF 65 kDa subunit	NA	NA	NA	NA	NA	NA	NA	NA	NA	NA	NA	NA	NA	NA	NA	NA
VIT_00s0187g00240	1	SWIB complex BAF60b domain-containing protein	NA	NA	NA	NA	NA	NA	NA	NA	NA	NA	NA	NA	NA	NA	NA	NA
VIT_09s0054g01060	1	Tassel serine threonine kinase 1	NA	NA	NA	NA	NA	NA	NA	NA	NA	NA	NA	NA	NA	NA	NA	NA
VIT_09s0002g04700	1	Transcription factor	NA	NA	NA	NA	NA	NA	NA	NA	NA	NA	NA	NA	NA	NA	NA	NA
VIT_14s0030g01860	1	Transcription factor	NA	NA	NA	NA	NA	NA	NA	NA	NA	NA	NA	NA	NA	NA	NA	NA
VIT_19s0093g00470	1	Transcription initiation factor TFIID subunit 11	NA	NA	NA	NA	NA	NA	NA	NA	NA	NA	NA	NA	NA	NA	NA	NA
VIT_16s0098g01030	1	Transducin family protein / WD-40 repeat	NA	NA	NA	NA	NA	NA	NA	NA	NA	NA	NA	NA	NA	NA	NA	NA
VIT_01s0011g06630	1	Translation initiation factor eIF-3 subunit 2	NA	NA	NA	NA	NA	NA	NA	NA	NA	NA	NA	NA	NA	NA	NA	NA
VIT_00s0252g00070	1	Translation initiation factor eIF-3 subunit 5	NA	NA	NA	NA	NA	NA	NA	NA	NA	NA	NA	NA	NA	NA	NA	NA
GSVIVT00012124001	1	Translation initiation factor eIF-3 subunit 7	NA	NA	NA	NA	NA	NA	NA	NA	NA	NA	NA	NA	NA	NA	NA	NA
VIT_00s0880g00020	1	Translation initiation factor eIF-3 subunit 7	NA	NA	NA	NA	NA	NA	NA	NA	NA	NA	NA	NA	NA	NA	NA	NA
VIT_12s0057g01340	1	Transposon protein	NA	NA	NA	NA	NA	NA	NA	NA	NA	NA	NA	NA	NA	NA	NA	NA
VIT_14s0030g01800	1	TSO1 (chinese for 'ugly')	NA	NA	NA	NA	NA	NA	NA	NA	NA	NA	NA	NA	NA	NA	NA	NA
VIT_02s0033g00900	1	Unc51-like kinase	NA	NA	NA	NA	NA	NA	NA	NA	NA	NA	NA	NA	NA	NA	NA	NA
VIT_10s0003g00800	1	Unknown	NA	NA	NA	NA	NA	NA	NA	NA	NA	NA	NA	NA	NA	NA	NA	NA
VIT_02s0025g03210	1	Unknown protein	NA	NA	NA	NA	NA	NA	NA	NA	NA	NA	NA	NA	NA	NA	NA	NA
VIT_03s0063g02630	1	Unknown protein	NA	NA	NA	NA	NA	NA	NA	NA	NA	NA	NA	NA	NA	NA	NA	NA
VIT_04s0023g02940	1	Unknown protein	NA	NA	NA	NA	NA	NA	NA	NA	NA	NA	NA	NA	NA	NA	NA	NA
VIT_07s0005g00960	1	Unknown protein	NA	NA	NA	NA	NA	NA	NA	NA	NA	NA	NA	NA	NA	NA	NA	NA
VIT_07s0005g04940	1	Unknown protein	NA	NA	NA	NA	NA	NA	NA	NA	NA	NA	NA	NA	NA	NA	NA	NA
VIT_07s0151g00300	1	Unknown protein	NA	NA	NA	NA	NA	NA	NA	NA	NA	NA	NA	NA	NA	NA	NA	NA
VIT_08s0032g00860	1	Unknown protein	NA	NA	NA	NA	NA	NA	NA	NA	NA	NA	NA	NA	NA	NA	NA	NA
VIT_12s0055g00330	1	Unknown protein	NA	NA	NA	NA	NA	NA	NA	NA	NA	NA	NA	NA	NA	NA	NA	NA
VIT_12s0055g00450	1	Unknown protein	NA	NA	NA	NA	NA	NA	NA	NA	NA	NA	NA	NA	NA	NA	NA	NA
VIT_14s0068g01010	1	Unknown protein	NA	NA	NA	NA	NA	NA	NA	NA	NA	NA	NA	NA	NA	NA	NA	NA
VIT_16s0039g00310	1	Unknown protein	NA	NA	NA	NA	NA	NA	NA	NA	NA	NA	NA	NA	NA	NA	NA	NA
VIT_16s0098g00590	1	Unknown protein	NA	NA	NA	NA	NA	NA	NA	NA	NA	NA	NA	NA	NA	NA	NA	NA
VIT_19s0090g00300	1	Unknown protein	NA	NA	NA	NA	NA	NA	NA	NA	NA	NA	NA	NA	NA	NA	NA	NA
VIT_11s0052g00830	1	Vernalization insensitive 3	NA	NA	NA	NA	NA	NA	NA	NA	NA	NA	NA	NA	NA	NA	NA	NA
VIT_19s0090g00070	1	VPS22	NA	NA	NA	NA	NA	NA	NA	NA	NA	NA	NA	NA	NA	NA	NA	NA
VIT_00s0302g00050	1	Zinc finger (DHHC type) family	NA	NA	NA	NA	NA	NA	NA	NA	NA	NA	NA	NA	NA	NA	NA	NA
VIT_06s0009g01050	1	Zinc knuckle	NA	NA	NA	NA	NA	NA	NA	NA	NA	NA	NA	NA	NA	NA	NA	NA
VIT_13s0047g01180	1	Zinc-binding protein	NA	NA	NA	NA	NA	NA	NA	NA	NA	NA	NA	NA	NA	NA	NA	NA
TC55993	1	NADH dehydrogenase subunit 3	-2.01	0			-1.16	0.007
BQ792978	1	No hit	-4.07	0.0003			-5.08	0			-2.24	0.0165			-3.58	0.0145
CB971164	1	No hit	-2.14	0.0003			-1.96	0.0008							-1.52	0.1126
CD798378	1	No hit	-3.23	0			-2.5	0			-2.84	0.0007
CD802411	1	No hit	-1.73	0.0031			-1.77	0.0015							-1.96	0.0176
CF074649	1	No hit					-2.67	0.0006							-2.47	0.0721
CF414894	1	No hit	-3.14	0.0056	-5.37	0	-2.84	0.0083	-4.22	0.0003
CF603611	1	No hit	-1.44	0.0012			-1.89	0							-2.09	0.0024
CF607707	1	No hit	-3.05	0.0004			-2.76	0.0004							-2.19	0.3442
CK906663	1	No hit	-2.54	0			-1.35	0			-2.3	0	-1.21	0.0081	-1.69	0.0001
CN007096	1	No hit	-1.62	0.0083			-1.75	0.0015			-5.19	0.005			-1.97	0.2229
CN545839	1	No hit	-1.46	0.0034			-1.43	0.0031							-1.76	0.0229
DT004362	1	No hit	-1.36	0			-1.67	0									-1.08	0.0004
DT034255	1	No hit													-2.7	0.0677
DT035776	1	No hit													-1.77	0.0405
GSVIVT00018971001	1	No hit	-4.26	0.0269	-3.12	0.0358			-3.97	0.0073
TC53461	1	No hit													-2.77	0.0003
TC54175	1	No hit	-2.66	0.0242			-2.68	0.022
TC55692	1	No hit	-1.77	0.0089	1.21	0.0333	-2.03	0.0018							-2.86	0.0329
TC58913	1	No hit	-2.21	0			-2.48	0							-2.14	0.0001
TC66660	1	No hit	-1.2	0.0267											-1.61	0.0352
TC67237	1	No hit					-3.6	0.0114
TC67651	1	No hit													-1.73	0.0116
TC68470	1	No hit					-2.6	0.0499
TC69617	1	No hit	-3.85	0			-2.09	0							-2.21	0.0346
TC70976	1	No hit					-1.12	0.0012							-1.36	0.004
VIT_06s0004g01620	1	No hit														0.0423
VIT_07s0005g00780	1	No hit					-1.93	0.0011							-2.62	0.1057
VIT_07s0005g00900	1	No hit	-1.18	0.0266			-1.06	0.0393
VIT_13s0019g04830	1	No hit					-1.21	0.0301							-1.79	0.0299
VIT_14s0060g00650	1	No hit	-1.05	0.0189			-2.16	0							-1.94	0.0366
VIT_15s0045g01240	1	No hit	-1.44	0.0001			-1.96	0							-1.49	0.0027
VIT_18s0001g02930	1	No hit	-4.5	0.0312
VIT_18s0001g13470	1	No hit													-1.77	0.0026
VIT_10s0042g01250	1	NPR1-like protein 3					-1.12	0
VIT_06s0080g00460	1	Nuclear transcription factor Y subunit B related	-1.8	0			-2.06	0
VIT_09s0002g00950	1	Nucleoside diphosphate kinase family protein					-1.19	0.0005
VIT_10s0003g03870	1	Ornithine aminotransferase			-1.03	0			-1.06	0
VIT_09s0002g04460	1	Peroxidase 48 (Atperox P48)	-4.01	0.0422			-3.6	0.0178	-3.18	0.0372
VIT_01s0011g05470	1	PGPS/D12					-1.09	0.0332			-1.4	0.0131			-1.54	0.0006
VIT_13s0019g03270	1	Phosphate translocator protein2					-1.26	0
VIT_09s0002g02390	1	Phospholipase D epsilon	-1.3	0.0073											-1.47	0.0244
VIT_07s0005g00890	1	Polygalacturonase GH28	-2.31	0	-1.8	0	-1.86	0	-1.21	0	-1.86	0			-1.09	0.3686	-2.16	0.0372
VIT_00s1430g00010	1	Protein kinase					-1.08	0.0009
VIT_08s0007g05560	1	Protein kinase	-2.64	0	-2.36	0	-2.52	0	-2.43	0
VIT_18s0001g03680	1	Protein kinase	-1.56	0			-1.82	0
VIT_00s0250g00020	1	Protein tyrosine phosphatase			-1.06	0
VIT_00s0179g00350	1	Pyruvate kinase isozyme A	-1.32	0			-1.51	0
VIT_03s0038g01540	1	R protein PRF disease resistance protein														0.1491
GSVIVT00012615001	1	R protein disease resistance protein					-1.08	0.002							-1.18	0.056
VIT_13s0158g00170	1	R protein MLA10					-2.68	0.0002							-2.2	0.0012
VIT_16s0050g02720	1	Receptor kinase homolog LRK10	-3.27	0.006			-5.61	0							-1.52	0.0963
VIT_16s0148g00010	1	Receptor kinase homolog LRK10					-4.9	0.0083			-2.5	0.0019			-2.35	0.0572
VIT_16s0148g00060	1	Receptor kinase homolog LRK10					-5.33	0.0011							-1.44	0.3672
VIT_12s0057g00660	1	Retrotransposable element Tf2	-1.02	0.0102											-1.3	0.0069
VIT_00s0226g00010	1	Retrotransposon													-1.92	0.0004
TC62921	1	Retrotransposon Karma DNA	-3.38	0.0155			-2.66	0.0155
CD714685	1	Retrotransposon protein					-2.61	0							-1.31	0.2461
VIT_01s0010g01300	1	Retrovirus Pol polyprotein	-1.02	0.0495											-1.24	0.1019
VIT_03s0038g04300	1	Retrovirus Pol polyprotein													-1.01	0.0448
VIT_07s0005g04810	1	Retrovirus Pol polyprotein													-1.26	0.0104
VIT_08s0007g02390	1	Retrovirus Pol polyprotein	-1.05	0
VIT_11s0065g00910	1	Retrovirus Pol polyprotein													-1.87	0.0057
VIT_11s0103g00730	1	Retrovirus Pol polyprotein													-1.21	0.0217
VIT_14s0006g00390	1	Retrovirus Pol polyprotein													-1.01	0.0213
VIT_15s0024g00100	1	Retrovirus Pol polyprotein	-1.02	0.0271			-1.01	0.016							-1.21	0.0383
VIT_16s0098g01480	1	Retrovirus Pol polyprotein													-1.48	0.0129
VIT_01s0127g00080	1	Reverse transcriptase													-1.26	0.0895
VIT_00s0187g00210	1	Rho GDP-dissociation inhibitor 2					-2.33	0							-1.24	0.0031
VIT_00s0204g00090	1	Ribonuclease H	-1.15	0.0095
VIT_00s0227g00120	1	Ribonuclease H													-1.12	0.0037
VIT_00s1581g00020	1	Ribonuclease H	-1.47	0.0459
VIT_00s2617g00010	1	Ribonuclease H													-1.64	0.0054
VIT_13s0019g04840	1	Ribonuclease H	-1.02	0.001			-1.25	0							-1.38	0.001
VIT_16s0022g00790	1	Ribonuclease H					-1.62	0.007							-1.95	0.0265
VIT_18s0072g01280	1	Ribonuclease H													-1.62	0
VIT_08s0007g02620	1	Ribosomal protein S17 (RPS17A) 40S	-1.74	0			-1.45	0
VIT_02s0025g01700	1	RNA polymerase II transcriptional coactivator KELP	-1.02	0
TC68586	1	RNase H domain-containing protein	-3.76	0.0019							-4.67	0.0346				0.036
VIT_16s0022g01800	1	RRNA-processing protein EBP2	-1.08	0
VIT_13s0067g03600	1	RSZ33 (Arginine/serine-rich Zinc knuckle-containing protein 33)	-1.08	0
VIT_14s0083g00580	1	S-adenosyl-L-methionine decarboxylase	-2.31	0	-1.99	0	-1.94	0	-2.02	0	-1.39	0
VIT_14s0066g01810	1	SAG101 (senescence-associated gene 101)					-2.42	0.0036
VIT_04s0008g02590	1	Selenoprotein	-2.38	0	-1.16	0	-1.87	0
VIT_13s0067g00960	1	Ser/Thr protein kinase					-1.11	0
VIT_16s0148g00020	1	Ser/Thr receptor-like kinase1					-3.97	0.0088							-2.17	0.002
VIT_02s0025g04390	1	SEU1 protein	-1.12	0.0007			-3.44	0	-1.03	0.0035
VIT_19s0027g00470	1	SNARE-associated protein					-1.16	0
VIT_00s0454g00030	1	Subtilisin protease					-1.65	0.0002	-1.03	0.0426
VIT_00s0187g00130	1	Tonoplast dicarboxylate transporter	-1.42	0	-1.28	0	-1.11	0	-1.46	0
VIT_05s0094g00970	1	Transposase AC	-1.09	0.0001											-1.03	0.005
VIT_00s0888g00030	1	Transposon					-1.25	0.0013							-1.88	0.0004
VIT_00s1766g00020	1	Transposon													-2.81	0.0605
VIT_03s0038g01900	1	Transposon	-3.13	0.0026
VIT_05s0124g00110	1	Transposon													-1.41	0.0003
VIT_09s0018g00280	1	Transposon													-1.72	0
VIT_13s0019g04960	1	Transposon													-1.42	0
VIT_13s0067g01030	1	Transposon	-2	0			-1.54	0							-1.72	0.0002
VIT_13s0084g00200	1	Transposon													-1.35	0.0001
VIT_16s0022g00660	1	Trehalose-6-phosphate phosphatase	-2.84	0	-1.04	0.0003	-2.91	0	-1.16	0	-1.51	0.0003
VIT_05s0124g00560	1	UDP-galactose transporter 6					-1.31	0
VIT_00s0287g00060	1	Unknown													-1.35	0.0436
VIT_00s1231g00020	1	Unknown					-2.46	0.0004							-1.7	0.0252
VIT_00s1810g00010	1	Unknown													-1.1	0.0987
VIT_01s0011g03360	1	Unknown					-2.5	0			-2.3	0.0215			-4.21	0
VIT_07s0005g04620	1	Unknown	-2.41	0	-1.5	0.0056	-1.74	0.0007	-1.56	0.0036
VIT_08s0007g06280	1	Unknown	-1.58	0			-1.73	0
GSVIVT00003975001	1	Unknown protein	-1.24	0.0085
GSVIVT00008397001	1	Unknown protein					-1.05	0.002
VIT_01s0010g01450	1	Unknown protein					-1.08	0
VIT_12s0059g00030	1	Unknown protein									-2.39	0			-2.26	0
VIT_13s0019g01040	1	Unknown protein									-2.32	0			-2.15	0
VIT_13s0067g01010	1	Unknown protein	-1.73	0			-1.75	0							-1.79	0
VIT_17s0000g08910	1	Unknown protein					-1.21	0.0001
VIT_19s0014g02720	1	Unknown protein	-1.1	0			-1.62	0
VIT_19s0014g02490	1	VQ motif-containing protein					-1.29	0			-1.33	0.0019			-1.26	0.0008
VIT_18s0001g11620	1	WAK receptor protein kinase													-1.99	0
VIT_02s0012g01540	1	Zinc finger (C3HC4-type ring finger)	-2.22	0.0022			-2.17	0.0036
VIT_11s0016g04940	1	Zinc finger (CCCH-type) family protein	-2.13	0			-2.1	0	-1.23	0	-1.2	0					-1.05	0.0009
VV11784_at	1	NA									-1.66	0.0418	-1.92	0.034
VV3024_at	1	NA											-1	0.0257
VV3653_at	1	NA									-1.17	0.0392	-1.58	0.0031
VV7675_at	1	NA									-2.02	0.0005	-2.72	0
VV9229_at	1	NA									-2.08	0.0089	-2.61	0.0009
VIT_01s0011g03730	2	(myb domain protein 62	1.55	0.009	3.57	0			4.16	0					-1.01	0.2014	2.43	0.0001
VIT_18s0072g00910	2	5'-3' exonuclease							1.01	0.0003
VIT_08s0007g08730	2	ABC transporter A member 1			1.24	0
VIT_10s0003g02580	2	ABC transporter B member 14														0.3817
VIT_08s0058g00470	2	Abscisic acid receptor PYL4 RCAR10	1.51	0.033	2.89	0									-2.95	0.0014
VIT_15s0046g01050	2	Abscisic acid receptor PYL9 RCAR1							1.53	0
VIT_01s0011g04380	2	Acyl-(acyl carrier protein) thioesterase			4.48	0.0044									-3.45	0.0414
VIT_13s0019g03850	2	Acyl-CoA oxidase ACX3													-1.06	0.0096
VIT_17s0000g03850	2	Aluminum-activated malate transporter 9			1.18	0
VIT_04s0043g00220	2	Amine oxidase	1.03	0.0072	1.68	0			1.75	0
VIT_07s0031g02440	2	Amino acid permease 3	1.89	0	3.17	0	3.02	0	3.9	0
VIT_03s0038g00050	2	BLH6 (BELL1-like homeodomain 5)			1.22	0
VIT_03s0088g00170	2	Brassinosteroid insensitive 1-associated receptor kinase 1									-1	0.0419			-1.06	0.2953
VIT_15s0048g02260	2	Calcium-binding EF hand	1.4	0					1.42	0					-1.73	0.0001	1.34	0.0087
VIT_08s0007g05810	2	Calmodulin-binding			1.33	0			1.27	0
VIT_17s0000g07780	2	Calmodulin-binding protein			1.39	0			1.32	0
VIT_08s0007g05250	2	Cig3							1.06	0
VIT_11s0052g01800	2	Constans-like 5	-2.57	0			-2.22	0			-1.53	0
VIT_01s0010g02550	2	Cyclin-dependent kinase G-1	1.03	0
VIT_05s0029g00040	2	Cyclin-dependent kinase inhibitor (KIP-related protein 4)			1.29	0			1.38	0
VIT_00s0187g00120	2	Cystatin	-4.2	0	2.1	0	-2.42	0	1.71	0	-1.75	0.0428
VIT_01s0010g02680	2	DNA-binding storekeeper protein													-3.66	0.0023	3.9	0.034
VIT_09s0002g02680	2	Early flowering 3							1.25	0
VIT_07s0005g02300	2	EDA32 (embryo sac development arrest 32)	1	0	1.65	0			1.97	0
VIT_14s0171g00480	2	F-box domain containing protein							1.13	0
VIT_12s0059g02530	2	fringe-related protein	3.18	0.0002	3.39	0			2.28	0.0077					-1.25	0.0843
VIT_07s0104g00930	2	Gibberellin receptor GID1L2			1.78	0.0001			2.4	0
VIT_06s0004g05660	2	Glycosyl transferase family 1 protein			2.38	0.0083			3.83	0	-3.26	0	-2.65	0	-3.08	0.0028
VIT_04s0044g00510	2	GT2-like trihelix DNA-binding protein							1.13	0
GSVIVT00000858001	2	HAT dimerisation domain-containing protein			1.48	0.0001			1.03	0.0133					-1.22	0.0094
GSVIVT00034220001	2	HAT dimerisation domain-containing protein	2.69	0.0013											-1.91	0.0353
VIT_19s0027g00770	2	HAT dimerisation domain-containing protein													-1.05	0.287
VIT_12s0057g00690	2	Histidine kinase (AHK2)			1.18	0
VIT_13s0158g00230	2	IMP dehydrogenase/GMP reductase	1.2	0.0003	1.36	0
VIT_00s0776g00020	2	Katanin p80 (WD repeat containing) subunit B 1							1.13	0
VIT_10s0003g02090	2	Lipase GDSL			4.96	0			3.68	0.0003
VIT_01s0127g00710	2	Mov34 STAM-binding protein	1.52	0	2.01	0	1.32	0	2.57	0			1.31	0.0006			1.12	0.0212
VIT_09s0002g03540	2	MYB divaricata							1.22	0			1.27	0			1.06	0.039
VIT_04s0008g03790	2	Myb-related protein 3R-1 (Plant c-MYB-like protein 1) MYB3R1							1.12	0
VIT_15s0046g00320	2	Myc2 bHLH protein							1.16	0
VIT_13s0074g00100	2	3-phosphoinositide-dependent protein kinase	NA	NA	NA	NA	NA	NA	NA	NA	NA	NA	NA	NA	NA	NA	NA	NA
VIT_04s0008g02550	2	4-coumarate-CoA ligase	NA	NA	NA	NA	NA	NA	NA	NA	NA	NA	NA	NA	NA	NA	NA	NA
VIT_12s0028g02660	2	Acyl-CoA oxidase (ACX3)	NA	NA	NA	NA	NA	NA	NA	NA	NA	NA	NA	NA	NA	NA	NA	NA
VIT_17s0000g03430	2	Adaptor-related protein complex 3	NA	NA	NA	NA	NA	NA	NA	NA	NA	NA	NA	NA	NA	NA	NA	NA
VIT_19s0015g00160	2	Agenet domain-containing protein	NA	NA	NA	NA	NA	NA	NA	NA	NA	NA	NA	NA	NA	NA	NA	NA
VIT_11s0052g00170	2	Armadillo-like helical domain-containing	NA	NA	NA	NA	NA	NA	NA	NA	NA	NA	NA	NA	NA	NA	NA	NA
VIT_09s0002g02550	2	ATP binding / DNA binding	NA	NA	NA	NA	NA	NA	NA	NA	NA	NA	NA	NA	NA	NA	NA	NA
VIT_03s0063g00600	2	Autophagy-related protein 2	NA	NA	NA	NA	NA	NA	NA	NA	NA	NA	NA	NA	NA	NA	NA	NA
VIT_04s0023g01920	2	Bg55	NA	NA	NA	NA	NA	NA	NA	NA	NA	NA	NA	NA	NA	NA	NA	NA
VIT_03s0097g00570	2	Bromodomain containing protein	NA	NA	NA	NA	NA	NA	NA	NA	NA	NA	NA	NA	NA	NA	NA	NA
VIT_11s0052g01380	2	Calmodulin-binding protein	NA	NA	NA	NA	NA	NA	NA	NA	NA	NA	NA	NA	NA	NA	NA	NA
VIT_18s0001g07400	2	Carbonic anhydrase	NA	NA	NA	NA	NA	NA	NA	NA	NA	NA	NA	NA	NA	NA	NA	NA
VIT_04s0008g02100	2	CID7 damaged DNA binding	NA	NA	NA	NA	NA	NA	NA	NA	NA	NA	NA	NA	NA	NA	NA	NA
VIT_14s0030g02250	2	Copia protein	NA	NA	NA	NA	NA	NA	NA	NA	NA	NA	NA	NA	NA	NA	NA	NA
VIT_00s0291g00090	2	Cyclin-related	NA	NA	NA	NA	NA	NA	NA	NA	NA	NA	NA	NA	NA	NA	NA	NA
VIT_00s0125g00270	2	Cyclin-T1-5 (CycT1;5)	NA	NA	NA	NA	NA	NA	NA	NA	NA	NA	NA	NA	NA	NA	NA	NA
VIT_14s0083g00200	2	DDT domain-containing protein	NA	NA	NA	NA	NA	NA	NA	NA	NA	NA	NA	NA	NA	NA	NA	NA
VIT_04s0008g05330	2	DEAD box RNA helicase RH15	NA	NA	NA	NA	NA	NA	NA	NA	NA	NA	NA	NA	NA	NA	NA	NA
VIT_11s0016g00630	2	DEAD-box ATP-dependent RNA helicase 17	NA	NA	NA	NA	NA	NA	NA	NA	NA	NA	NA	NA	NA	NA	NA	NA
VIT_11s0016g01930	2	Diacylglycerol acyltransferase	NA	NA	NA	NA	NA	NA	NA	NA	NA	NA	NA	NA	NA	NA	NA	NA
GSVIVT00010086001	2	DNA helicase SNF2 domain-containing protein	NA	NA	NA	NA	NA	NA	NA	NA	NA	NA	NA	NA	NA	NA	NA	NA
VIT_10s0116g00700	2	DNA helicase SNF2 domain-containing protein	NA	NA	NA	NA	NA	NA	NA	NA	NA	NA	NA	NA	NA	NA	NA	NA
VIT_03s0091g00860	2	DNA polymerase kappa subunit	NA	NA	NA	NA	NA	NA	NA	NA	NA	NA	NA	NA	NA	NA	NA	NA
VIT_03s0017g00990	2	DNA topoisomerase 2-associated protein PAT1	NA	NA	NA	NA	NA	NA	NA	NA	NA	NA	NA	NA	NA	NA	NA	NA
VIT_10s0003g02240	2	DNA-binding bromodomain-containing prot	NA	NA	NA	NA	NA	NA	NA	NA	NA	NA	NA	NA	NA	NA	NA	NA
VIT_03s0038g03820	2	DNA-binding bromodomain-containing protein	NA	NA	NA	NA	NA	NA	NA	NA	NA	NA	NA	NA	NA	NA	NA	NA
VIT_14s0171g00380	2	DNA-binding bromodomain-containing protein	NA	NA	NA	NA	NA	NA	NA	NA	NA	NA	NA	NA	NA	NA	NA	NA
VIT_06s0004g04690	2	DNA-binding protein	NA	NA	NA	NA	NA	NA	NA	NA	NA	NA	NA	NA	NA	NA	NA	NA
VIT_13s0047g00250	2	EIN3	NA	NA	NA	NA	NA	NA	NA	NA	NA	NA	NA	NA	NA	NA	NA	NA
VIT_06s0004g01350	2	Emsy N terminus domain-containing protein	NA	NA	NA	NA	NA	NA	NA	NA	NA	NA	NA	NA	NA	NA	NA	NA
VIT_18s0001g15010	2	F-box and leucine-rich repeat protein 1	NA	NA	NA	NA	NA	NA	NA	NA	NA	NA	NA	NA	NA	NA	NA	NA
VIT_06s0004g04290	2	fertility restorer	NA	NA	NA	NA	NA	NA	NA	NA	NA	NA	NA	NA	NA	NA	NA	NA
VIT_12s0057g00650	2	fertility restorer homologue	NA	NA	NA	NA	NA	NA	NA	NA	NA	NA	NA	NA	NA	NA	NA	NA
VIT_14s0068g00810	2	Helicase	NA	NA	NA	NA	NA	NA	NA	NA	NA	NA	NA	NA	NA	NA	NA	NA
VIT_05s0020g04800	2	Histone H1	NA	NA	NA	NA	NA	NA	NA	NA	NA	NA	NA	NA	NA	NA	NA	NA
VIT_14s0068g00630	2	Importin	NA	NA	NA	NA	NA	NA	NA	NA	NA	NA	NA	NA	NA	NA	NA	NA
VIT_00s1397g00010	2	Katanin p80 (WD repeat containing) subunit B 1	NA	NA	NA	NA	NA	NA	NA	NA	NA	NA	NA	NA	NA	NA	NA	NA
VIT_07s0151g00770	2	Kelch repeat-containing F-box protein	NA	NA	NA	NA	NA	NA	NA	NA	NA	NA	NA	NA	NA	NA	NA	NA
VIT_11s0052g01410	2	Leucine Rich Repeat receptor-like kinase	NA	NA	NA	NA	NA	NA	NA	NA	NA	NA	NA	NA	NA	NA	NA	NA
VIT_12s0034g00240	2	Mekk1	NA	NA	NA	NA	NA	NA	NA	NA	NA	NA	NA	NA	NA	NA	NA	NA
VIT_19s0014g04740	2	MRNA cap guanine-N7 methyltransferase 1	NA	NA	NA	NA	NA	NA	NA	NA	NA	NA	NA	NA	NA	NA	NA	NA
VIT_00s0299g00060	2	MYB divaricata	NA	NA	NA	NA	NA	NA	NA	NA	NA	NA	NA	NA	NA	NA	NA	NA
VIT_08s0007g00360	2	Myb domain protein 3R-5	NA	NA	NA	NA	NA	NA	NA	NA	NA	NA	NA	NA	NA	NA	NA	NA
VIT_16s0050g01180	2	Myb family	NA	NA	NA	NA	NA	NA	NA	NA	NA	NA	NA	NA	NA	NA	NA	NA
VV12729_at	2	NA	NA	NA	NA	NA	NA	NA	NA	NA	NA	NA	NA	NA	NA	NA	NA	NA
VV13005_at	2	NA	NA	NA	NA	NA	NA	NA	NA	NA	NA	NA	NA	NA	NA	NA	NA	NA
VV14082_at	2	NA	NA	NA	NA	NA	NA	NA	NA	NA	NA	NA	NA	NA	NA	NA	NA	NA
VV14781_at	2	NA	NA	NA	NA	NA	NA	NA	NA	NA	NA	NA	NA	NA	NA	NA	NA	NA
VV21845_at	2	NA	NA	NA	NA	NA	NA	NA	NA	NA	NA	NA	NA	NA	NA	NA	NA	NA
VV29341_at	2	NA	NA	NA	NA	NA	NA	NA	NA	NA	NA	NA	NA	NA	NA	NA	NA	NA
VV37266_at	2	NA	NA	NA	NA	NA	NA	NA	NA	NA	NA	NA	NA	NA	NA	NA	NA	NA
VV37478_at	2	NA	NA	NA	NA	NA	NA	NA	NA	NA	NA	NA	NA	NA	NA	NA	NA	NA
VV4736_at	2	NA	NA	NA	NA	NA	NA	NA	NA	NA	NA	NA	NA	NA	NA	NA	NA	NA
VIT_09s0002g07620	2	NADPH quinone oxidoreductase	NA	NA	NA	NA	NA	NA	NA	NA	NA	NA	NA	NA	NA	NA	NA	NA
VIT_11s0016g02490	2	Ndr family protein	NA	NA	NA	NA	NA	NA	NA	NA	NA	NA	NA	NA	NA	NA	NA	NA
VIT_03s0038g02470	2	Nickel ion transporter	NA	NA	NA	NA	NA	NA	NA	NA	NA	NA	NA	NA	NA	NA	NA	NA
VIT_10s0003g02690	2	NLI interacting factor (NIF)	NA	NA	NA	NA	NA	NA	NA	NA	NA	NA	NA	NA	NA	NA	NA	NA
CA810914	2	No hit	NA	NA	NA	NA	NA	NA	NA	NA	NA	NA	NA	NA	NA	NA	NA	NA
CB916194	2	No hit	NA	NA	NA	NA	NA	NA	NA	NA	NA	NA	NA	NA	NA	NA	NA	NA
CD799066	2	No hit	NA	NA	NA	NA	NA	NA	NA	NA	NA	NA	NA	NA	NA	NA	NA	NA
GSVIVT00007904001	2	No hit	NA	NA	NA	NA	NA	NA	NA	NA	NA	NA	NA	NA	NA	NA	NA	NA
VIT_01s0010g02540	2	No hit	NA	NA	NA	NA	NA	NA	NA	NA	NA	NA	NA	NA	NA	NA	NA	NA
VIT_02s0025g00170	2	No hit	NA	NA	NA	NA	NA	NA	NA	NA	NA	NA	NA	NA	NA	NA	NA	NA
VIT_03s0063g00590	2	No hit	NA	NA	NA	NA	NA	NA	NA	NA	NA	NA	NA	NA	NA	NA	NA	NA
VIT_09s0054g01800	2	No hit	NA	NA	NA	NA	NA	NA	NA	NA	NA	NA	NA	NA	NA	NA	NA	NA
VIT_13s0019g00960	2	No hit	NA	NA	NA	NA	NA	NA	NA	NA	NA	NA	NA	NA	NA	NA	NA	NA
VIT_02s0087g00650	2	Nod factor	NA	NA	NA	NA	NA	NA	NA	NA	NA	NA	NA	NA	NA	NA	NA	NA
VIT_11s0016g05470	2	Nuclear pore complex protein Nup98-Nup96	NA	NA	NA	NA	NA	NA	NA	NA	NA	NA	NA	NA	NA	NA	NA	NA
VIT_17s0000g05240	2	Nuclear transport factor 2 (NTF2)	NA	NA	NA	NA	NA	NA	NA	NA	NA	NA	NA	NA	NA	NA	NA	NA
VIT_13s0067g02650	2	Nucleotidyltransferase family protein	NA	NA	NA	NA	NA	NA	NA	NA	NA	NA	NA	NA	NA	NA	NA	NA
VIT_07s0005g01560	2	PAPA-1	NA	NA	NA	NA	NA	NA	NA	NA	NA	NA	NA	NA	NA	NA	NA	NA
VIT_02s0012g00840	2	Pentatricopeptide (PPR) repeat-containing protein	NA	NA	NA	NA	NA	NA	NA	NA	NA	NA	NA	NA	NA	NA	NA	NA
VIT_16s0022g01780	2	Pentatricopeptide (PPR) repeat-containing protein	NA	NA	NA	NA	NA	NA	NA	NA	NA	NA	NA	NA	NA	NA	NA	NA
VIT_17s0000g07620	2	Pentatricopeptide (PPR) repeat-containing protein	NA	NA	NA	NA	NA	NA	NA	NA	NA	NA	NA	NA	NA	NA	NA	NA
VIT_12s0059g01420	2	Photoregulatory zinc-finger protein COP1	NA	NA	NA	NA	NA	NA	NA	NA	NA	NA	NA	NA	NA	NA	NA	NA
VIT_03s0063g01390	2	Phox (PX) domain-containing protein	NA	NA	NA	NA	NA	NA	NA	NA	NA	NA	NA	NA	NA	NA	NA	NA
VIT_12s0178g00010	2	PHP domain-containing protein	NA	NA	NA	NA	NA	NA	NA	NA	NA	NA	NA	NA	NA	NA	NA	NA
VIT_07s0005g04120	2	PHR1 (phosphate starvation response 1)	NA	NA	NA	NA	NA	NA	NA	NA	NA	NA	NA	NA	NA	NA	NA	NA
VIT_18s0166g00290	2	Protein kinase	NA	NA	NA	NA	NA	NA	NA	NA	NA	NA	NA	NA	NA	NA	NA	NA
GSVIVT00003084001	2	Protein kinase 6	NA	NA	NA	NA	NA	NA	NA	NA	NA	NA	NA	NA	NA	NA	NA	NA
VIT_14s0171g00530	2	Protein phosphatase 2 (formerly 2A)	NA	NA	NA	NA	NA	NA	NA	NA	NA	NA	NA	NA	NA	NA	NA	NA
VIT_18s0117g00370	2	R protein L6	NA	NA	NA	NA	NA	NA	NA	NA	NA	NA	NA	NA	NA	NA	NA	NA
VIT_13s0019g01050	2	R protein MLA10	NA	NA	NA	NA	NA	NA	NA	NA	NA	NA	NA	NA	NA	NA	NA	NA
VIT_13s0019g01140	2	R protein MLA10	NA	NA	NA	NA	NA	NA	NA	NA	NA	NA	NA	NA	NA	NA	NA	NA
VIT_13s0064g00060	2	R protein MLA10	NA	NA	NA	NA	NA	NA	NA	NA	NA	NA	NA	NA	NA	NA	NA	NA
VIT_18s0075g00220	2	ReMembR-H2 protein JR702	NA	NA	NA	NA	NA	NA	NA	NA	NA	NA	NA	NA	NA	NA	NA	NA
VIT_06s0004g05990	2	Rename pre-mRNA-splicing factor RBM22/SLT11	NA	NA	NA	NA	NA	NA	NA	NA	NA	NA	NA	NA	NA	NA	NA	NA
VIT_06s0004g06000	2	Rename pre-mRNA-splicing factor RBM22/SLT11	NA	NA	NA	NA	NA	NA	NA	NA	NA	NA	NA	NA	NA	NA	NA	NA
VIT_03s0097g00500	2	Retrovirus Pol polyprotein	NA	NA	NA	NA	NA	NA	NA	NA	NA	NA	NA	NA	NA	NA	NA	NA
VIT_04s0008g00590	2	Retrovirus Pol polyprotein	NA	NA	NA	NA	NA	NA	NA	NA	NA	NA	NA	NA	NA	NA	NA	NA
VIT_13s0019g04400	2	Retrovirus Pol polyprotein	NA	NA	NA	NA	NA	NA	NA	NA	NA	NA	NA	NA	NA	NA	NA	NA
VIT_18s0001g03370	2	Ribonuclease II family protein	NA	NA	NA	NA	NA	NA	NA	NA	NA	NA	NA	NA	NA	NA	NA	NA
VIT_08s0040g02410	2	Ribonuclease P protein subunit POP4	NA	NA	NA	NA	NA	NA	NA	NA	NA	NA	NA	NA	NA	NA	NA	NA
VIT_18s0122g00660	2	RNA recognition motif (RRM)-containing protein	NA	NA	NA	NA	NA	NA	NA	NA	NA	NA	NA	NA	NA	NA	NA	NA
VIT_01s0011g01040	2	RPM1 (resistance to p. syringae pv maculicola 1)	NA	NA	NA	NA	NA	NA	NA	NA	NA	NA	NA	NA	NA	NA	NA	NA
VIT_08s0040g02860	2	RSZ33 (Arginine/serine-rich Zinc knuckle-containing protein 33)	NA	NA	NA	NA	NA	NA	NA	NA	NA	NA	NA	NA	NA	NA	NA	NA
VIT_18s0122g01290	2	RWP-RK domain-containing protein	NA	NA	NA	NA	NA	NA	NA	NA	NA	NA	NA	NA	NA	NA	NA	NA
VIT_14s0066g00590	2	SCF E3 ubiquitin ligase complex F-box protein grrA	NA	NA	NA	NA	NA	NA	NA	NA	NA	NA	NA	NA	NA	NA	NA	NA
VIT_18s0072g00840	2	Sensitive to proton rhizotoxicity 1	NA	NA	NA	NA	NA	NA	NA	NA	NA	NA	NA	NA	NA	NA	NA	NA
VIT_04s0008g04220	2	Serine/threonine-protein kinase AFC3	NA	NA	NA	NA	NA	NA	NA	NA	NA	NA	NA	NA	NA	NA	NA	NA
VIT_18s0001g15320	2	SEU3B protein	NA	NA	NA	NA	NA	NA	NA	NA	NA	NA	NA	NA	NA	NA	NA	NA
VIT_13s0019g00940	2	SLT1 (sodium- and lithium-tolerant 1)	NA	NA	NA	NA	NA	NA	NA	NA	NA	NA	NA	NA	NA	NA	NA	NA
VIT_08s0007g04710	2	Splicing factor 3A subunit 2	NA	NA	NA	NA	NA	NA	NA	NA	NA	NA	NA	NA	NA	NA	NA	NA
VIT_12s0057g00880	2	TAF15b (TBP-associated factor 15b) zf-ranBP	NA	NA	NA	NA	NA	NA	NA	NA	NA	NA	NA	NA	NA	NA	NA	NA
VIT_06s0004g04940	2	Telomere repeat binding factor like TRFL2	NA	NA	NA	NA	NA	NA	NA	NA	NA	NA	NA	NA	NA	NA	NA	NA
VIT_13s0019g01670	2	Telomeric DNA binding protein 1	NA	NA	NA	NA	NA	NA	NA	NA	NA	NA	NA	NA	NA	NA	NA	NA
VIT_11s0016g03680	2	Tesmin/TSO1-like CXC domain-containing	NA	NA	NA	NA	NA	NA	NA	NA	NA	NA	NA	NA	NA	NA	NA	NA
VIT_01s0026g01110	2	TIR-NBS-LRR disease resistance	NA	NA	NA	NA	NA	NA	NA	NA	NA	NA	NA	NA	NA	NA	NA	NA
VIT_03s0038g02070	2	TOC132	NA	NA	NA	NA	NA	NA	NA	NA	NA	NA	NA	NA	NA	NA	NA	NA
VIT_04s0008g04290	2	Transcription elongation factor S-II	NA	NA	NA	NA	NA	NA	NA	NA	NA	NA	NA	NA	NA	NA	NA	NA
VIT_06s0004g03460	2	Transducin protein	NA	NA	NA	NA	NA	NA	NA	NA	NA	NA	NA	NA	NA	NA	NA	NA
VIT_07s0005g03380	2	Translocase inner membrane subunit 44-2 ATTIM44-2	NA	NA	NA	NA	NA	NA	NA	NA	NA	NA	NA	NA	NA	NA	NA	NA
VIT_10s0003g01680	2	Trehalose synthase	NA	NA	NA	NA	NA	NA	NA	NA	NA	NA	NA	NA	NA	NA	NA	NA
VIT_06s0009g02340	2	Tryptophan/tyrosine permease family	NA	NA	NA	NA	NA	NA	NA	NA	NA	NA	NA	NA	NA	NA	NA	NA
VIT_15s0046g02280	2	Ubiquitin-conjugating enzyme E2 H	NA	NA	NA	NA	NA	NA	NA	NA	NA	NA	NA	NA	NA	NA	NA	NA
VIT_04s0008g06860	2	Ubiquitin-specific protease 22 UBP22	NA	NA	NA	NA	NA	NA	NA	NA	NA	NA	NA	NA	NA	NA	NA	NA
VIT_03s0038g00640	2	Unknown	NA	NA	NA	NA	NA	NA	NA	NA	NA	NA	NA	NA	NA	NA	NA	NA
VIT_08s0007g02330	2	Unknown	NA	NA	NA	NA	NA	NA	NA	NA	NA	NA	NA	NA	NA	NA	NA	NA
VIT_16s0050g00970	2	Unknown	NA	NA	NA	NA	NA	NA	NA	NA	NA	NA	NA	NA	NA	NA	NA	NA
VIT_01s0011g04000	2	Unknown protein	NA	NA	NA	NA	NA	NA	NA	NA	NA	NA	NA	NA	NA	NA	NA	NA
VIT_01s0011g05280	2	Unknown protein	NA	NA	NA	NA	NA	NA	NA	NA	NA	NA	NA	NA	NA	NA	NA	NA
VIT_02s0025g00490	2	Unknown protein	NA	NA	NA	NA	NA	NA	NA	NA	NA	NA	NA	NA	NA	NA	NA	NA
VIT_02s0087g00680	2	Unknown protein	NA	NA	NA	NA	NA	NA	NA	NA	NA	NA	NA	NA	NA	NA	NA	NA
VIT_04s0008g03130	2	Unknown protein	NA	NA	NA	NA	NA	NA	NA	NA	NA	NA	NA	NA	NA	NA	NA	NA
VIT_05s0020g03150	2	Unknown protein	NA	NA	NA	NA	NA	NA	NA	NA	NA	NA	NA	NA	NA	NA	NA	NA
VIT_05s0077g01200	2	Unknown protein	NA	NA	NA	NA	NA	NA	NA	NA	NA	NA	NA	NA	NA	NA	NA	NA
VIT_07s0104g00390	2	Unknown protein	NA	NA	NA	NA	NA	NA	NA	NA	NA	NA	NA	NA	NA	NA	NA	NA
VIT_07s0151g01080	2	Unknown protein	NA	NA	NA	NA	NA	NA	NA	NA	NA	NA	NA	NA	NA	NA	NA	NA
VIT_11s0016g01690	2	Unknown protein	NA	NA	NA	NA	NA	NA	NA	NA	NA	NA	NA	NA	NA	NA	NA	NA
VIT_13s0073g00630	2	Unknown protein	NA	NA	NA	NA	NA	NA	NA	NA	NA	NA	NA	NA	NA	NA	NA	NA
VIT_13s0074g00650	2	Unknown protein	NA	NA	NA	NA	NA	NA	NA	NA	NA	NA	NA	NA	NA	NA	NA	NA
VIT_14s0083g00100	2	Unknown protein	NA	NA	NA	NA	NA	NA	NA	NA	NA	NA	NA	NA	NA	NA	NA	NA
VIT_15s0048g01660	2	Unknown protein	NA	NA	NA	NA	NA	NA	NA	NA	NA	NA	NA	NA	NA	NA	NA	NA
VIT_18s0001g10730	2	Unknown protein	NA	NA	NA	NA	NA	NA	NA	NA	NA	NA	NA	NA	NA	NA	NA	NA
VIT_18s0117g00230	2	Unknown protein	NA	NA	NA	NA	NA	NA	NA	NA	NA	NA	NA	NA	NA	NA	NA	NA
VIT_19s0015g01050	2	Unknown protein	NA	NA	NA	NA	NA	NA	NA	NA	NA	NA	NA	NA	NA	NA	NA	NA
VIT_19s0015g01060	2	Unknown protein	NA	NA	NA	NA	NA	NA	NA	NA	NA	NA	NA	NA	NA	NA	NA	NA
VIT_10s0003g00500	2	Vascular plant one zinc finger protein	NA	NA	NA	NA	NA	NA	NA	NA	NA	NA	NA	NA	NA	NA	NA	NA
VIT_12s0028g02670	2	Vascular plant one zinc finger protein	NA	NA	NA	NA	NA	NA	NA	NA	NA	NA	NA	NA	NA	NA	NA	NA
VIT_00s0287g00080	2	Vesicle-associated membrane protein	NA	NA	NA	NA	NA	NA	NA	NA	NA	NA	NA	NA	NA	NA	NA	NA
VIT_19s0015g01870	2	WRKY DNA-binding protein 2	NA	NA	NA	NA	NA	NA	NA	NA	NA	NA	NA	NA	NA	NA	NA	NA
VIT_12s0057g00550	2	WRKY DNA-binding protein 34	NA	NA	NA	NA	NA	NA	NA	NA	NA	NA	NA	NA	NA	NA	NA	NA
VIT_19s0014g03960	2	Zinc finger (B-box type)	NA	NA	NA	NA	NA	NA	NA	NA	NA	NA	NA	NA	NA	NA	NA	NA
VIT_08s0007g03880	2	Zinc finger (C2H2 type) family	NA	NA	NA	NA	NA	NA	NA	NA	NA	NA	NA	NA	NA	NA	NA	NA
VIT_06s0004g00120	2	Zinc finger (C3HC4-type ring finger)	NA	NA	NA	NA	NA	NA	NA	NA	NA	NA	NA	NA	NA	NA	NA	NA
VIT_09s0002g05120	2	Zinc finger (C3HC4-type ring finger)	NA	NA	NA	NA	NA	NA	NA	NA	NA	NA	NA	NA	NA	NA	NA	NA
VIT_01s0010g01770	2	Zinc finger (CCCH-type) family protein	NA	NA	NA	NA	NA	NA	NA	NA	NA	NA	NA	NA	NA	NA	NA	NA
VIT_06s0004g03180	2	Zinc finger (FYVE type)	NA	NA	NA	NA	NA	NA	NA	NA	NA	NA	NA	NA	NA	NA	NA	NA
VIT_13s0019g05390	2	Zinc-binding protein	NA	NA	NA	NA	NA	NA	NA	NA	NA	NA	NA	NA	NA	NA	NA	NA
VIT_00s0375g00040	2	NAC domain-containing protein 25	1.58	0.0002	3.71	0			1.78	0					-2.62	0
VIT_15s0048g02270	2	No apical meristem cup-shaped cotyledon2					-1.02	0	1.24	0					-1.01	0
CB969890	2	No hit			3.43	0.0023			1	0
CB976540	2	No hit	2.07	0.0469	3.38	0	2.03	0.0373	2.24	0.0086
CB978560	2	No hit	2.44	0	1.71	0	1.72	0	2.11	0	1.16	0.0464	1.93	0.0006
CF604588	2	No hit			1.3	0			1.38	0
GSVIVT00024009001	2	No hit							3.07	0.0115					-3.06	0.1857
TC55786	2	No hit			1	0.0004			3.43	0.0309
TC57423	2	No hit			1	0.0353			1	0.0015
TC58930	2	No hit			1.39	0			1.7	0	-1.18	0
TC67526	2	No hit			4.44	0			5.26	0					-2.48	0.2387
VIT_02s0025g02110	2	No hit			3.29	0.0001	4.37	0.0035	2.82	0.0003
VIT_07s0104g00920	2	No hit			4.77	0.006			1	0
VIT_07s0151g00380	2	No hit	1.75	0	2.29	0	1.19	0.0006	2.83	0			1.06	0.0136
VIT_08s0007g07940	2	No hit			3.33	0.0001			6.13	0					-2.23	0.4206
VIT_11s0016g04800	2	No hit							1.27	0.0036	-1.08	0.0019	-1	0.0056	-2.45	0
VIT_12s0035g01410	2	No hit			1.41	0.0001
VIT_12s0134g00470	2	No hit			5.56	0.0066									-1.7	0.3442	3.03	0.0439
VIT_13s0158g00240	2	No hit	1.33	0.0016	1.17	0.0032
GSVIVT00008143001	2	Non-LTR retroelement reverse transcriptase													-1.95	0.0588
VIT_01s0011g00410	2	Nuclear transport factor 2 (NTF2)							1.06	0					-1.18	0
VIT_03s0088g00690	2	Pathogenesis-related protein 1 precursor (PRP 1)	8.57	0	3.57	0.0001	3.54	0.0001	4.9	0					-2	0.1545	2.84	0.0293
VIT_08s0007g07890	2	Pentatricopeptide (PPR) repeat-containing			1.68	0			1.9	0	-1.6	0	-1.12	0.0079	-1.04	0.0399
VIT_01s0010g00630	2	Pentatricopeptide (PPR) repeat-containing protein			1.16	0			1.35	0
VIT_01s0011g04390	2	Pentatricopeptide (PPR) repeat-containing protein							1.14	0.0001
VIT_05s0077g01320	2	Pentatricopeptide (PPR) repeat-containing protein							1.16	0.0001
VIT_08s0007g08590	2	Pentatricopeptide (PPR) repeat-containing protein			1.15	0			1.49	0
VIT_09s0002g07510	2	Pentatricopeptide (PPR) repeat-containing protein					1.02	0.0078
VIT_14s0108g01050	2	Pentatricopeptide (PPR) repeat-containing protein			1.04	0.0002			1.36	0
VIT_19s0015g00740	2	Prefoldin			1.21	0
VIT_01s0026g01880	2	Protein kinase APK1B							1.43	0
VIT_09s0002g04940	2	R protein PRF disease resistance protein							1.29	0
VIT_13s0019g01110	2	R protein PRF disease resistance protein			1.17	0.0002
VIT_18s0117g00380	2	R protein L6	1.45	0.0093			1.15	0.0495	1.45	0.0093
VIT_12s0121g00050	2	R protein MLA10							1.26	0
TC67895	2	Retrotransposon protein					-3.66	0.0016	1.73	0.008	-3.71	0.0086	-2.52	0.0018	-3.72	0
VIT_09s0002g05040	2	RPS5 (resistant to p. syringae 5)							1.36	0
VIT_06s0004g04950	2	Scarecrow-like transcription factor 14 SCL14													-1.1	0.0016	1.01	0.0095
VIT_00s0204g00020	2	Transcription factor			1.37	0			1.25	0
VIT_10s0003g01300	2	Transcription factor							1.28	0
VIT_06s0080g01110	2	Transcription factor (E2F) E2F1			1.35	0
VIT_11s0065g01160	2	Translation initiation factor eIF-2B epsilon subunit							1.6	0.0005
VIT_00s2245g00010	2	Transposon													-2.02	0
VIT_04s0023g00890	2	Transposon protein Ac/Ds sub-class			1.1	0.0013			1.23	0.0003
VIT_13s0067g01050	2	Transposon protein Ac/Ds sub-class													-1.08	0.0284
VIT_05s0077g01790	2	Triacylglycerol lipase			1	0
VIT_08s0007g01940	2	UDP-sulfoquinovose:DAG sulfoquinovosyltransferase													-1.69	0	1.16	0.0162
VIT_00s0291g00070	2	Unknown protein	1.16	0			1.18	0
VIT_01s0244g00110	2	Unknown protein	1.12	0	1.85	0	1.12	0.0001	1.81	0					-1.43	0.001	1.17	0.0237
VIT_03s0063g01380	2	Unknown protein	2.51	0	3.32	0	1.61	0.0001	2.63	0							2.87	0.0424
VIT_07s0151g00810	2	Unknown protein							1.19	0
VIT_10s0003g01370	2	Unknown protein							1.02	0
VIT_11s0016g02980	2	Unknown protein			3.06	0			2.5	0.0004					-2.49	0.0012
VIT_17s0000g01330	2	Unknown protein	1.1	0.0004	1.26	0									-1.03	0.0103
VIT_17s0000g02180	2	Unknown protein							1.01	0
VIT_04s0044g00850	2	WNK6 (Arabidopsis WNK kinase 6)			1.46	0			1.08	0
VIT_07s0141g00810	2	Zinc finger			1.03	0
VIT_06s0080g00270	2	Zinc finger (C2H2 type) protein (WIP3)							1.24	0
VV17167_at	2	NA									-1.64	0.0281
VV24847_at	2	NA									-1.02	0.0001
VV2500_at	2	NA									-4.54	0.0011	-3.58	0.0115
VV25661_at	2	NA									-1.85	0.0387
VIT_07s0104g00190	3	7S globulin precursor	-1.77	0.0389	-3.67	0			-4.47	0
VIT_13s0019g04600	3	ABC protein 12 non-intrinsic					-1.02	0
VIT_01s0011g00030	3	ACT domain containing protein (ACR4)	-2.35	0	-3.02	0	-1.24	0.0033	-2.86	0			-1.4	0.0091	1.01	0.4636
VIT_18s0075g00120	3	Alpha-1							-1.21	0
VIT_14s0108g01020	3	Alpha-expansin 1 precursor	-3.62	0	-4.78	0	-2.84	0	-6.16	0			-3.9	0	2.37	0.0248
VIT_06s0004g06020	3	Alpha-glucan phosphorylase											-1.21	0
VIT_03s0038g02030	3	Amidase	-3.51	0	-2.94	0	-5.15	0	-7	0	-1.76	0.001	-2.61	0
VIT_12s0028g01120	3	Amine oxidase											-1.36	0
VIT_17s0000g08660	3	Anthranilate phosphoribosyltransferase	-1.75	0	-2.05	0	-1.15	0	-1.74	0
VIT_10s0003g02620	3	AWPM19			-1.07	0.0004			-1	0.0016					-1.42	0.1728
VIT_04s0008g04710	3	Beta-ketoacyl-CoA synthase			-1.45	0.0001			-1.49	0.0001			-1.98	0			-2.38	0.0003
VIT_00s2125g00010	3	C-4 sterol methyl oxidase															-1.05	0.0006
TC56526	3	Caffeate 3-O-methyltransferase 1			-4.44	0.0294			-1	0.0095
VIT_19s0015g01320	3	Calcium exchanger 5			-1.08	0			-1.07	0
GSVIVT00008074001	3	Calmodulin-binding region IQD19	-2.11	0	-2.75	0	-1.74	0	-3.95	0			-2.16	0	-1.64	0.2261
VIT_05s0020g03980	3	Calmodulin-binding region IQD19	-2.29	0	-2.95	0	-2.06	0	-3.7	0			-2.16	0
VIT_03s0063g00750	3	Carboxylesterase CXE	-1.34	0					-1.01	0.0002
VIT_08s0058g00980	3	Cationic peroxidase					-2.95	0.0104	-2.91	0.0161							-4.71	0.0067
VIT_11s0103g00370	3	Cd2+-exporting ATPase HMA2 (Heavy metal ATPase 2)			-1.44	0			-2.15	0					-1.09	0.0569
VIT_11s0103g00380	3	Cd2+-exporting ATPase HMA2 (Heavy metal ATPase 2)			-1.39	0			-2.02	0					-1.28	0.0005
VIT_12s0059g00970	3	Cellulose synthase CSLB04	-3.29	0.0146	-4.07	0.0043
VIT_06s0004g08170	3	CENP-E like kinetochore protein	-1.13	0.0196	-1.56	0.0011			-1.77	0.0001
VIT_07s0151g01060	3	Chalcone isomerase			-1.35	0			-1.24	0
VIT_04s0008g01860	3	CYP72A58	-4.92	0.0217	-4.79	0.0233	-4.84	0.0138	-6.01	0.0036
VIT_14s0108g01110	3	Cystathionine gamma-synthase isoform 2			-1.31	0			-1.27	0			-1	0.0001
VIT_10s0003g05380	3	Cytochrome b5-like Fatty acid hydroxylase			-1.46	0			-2.07	0			-1.28	0
VIT_11s0037g01120	3	Cytochrome c oxidase subunit 6b							-1.05	0
VIT_09s0002g01440	3	Early flowering 4															-1.02	0.0429
VIT_07s0005g00740	3	Endo-1					-2.22	0.0218					-2.94	0			-2.48	0.0031
VIT_05s0062g00960	3	Exostosin (Xyloglucan galactosyltransferase KATAMARI 1)					-1.16	0	-1.53	0			-1.02	0.0001
VIT_00s0533g00050	3	Extensin	-1.23	0.0006	-1.49	0			-1.4	0.0001			-1.72	0
VIT_13s0047g00210	3	flavonol synthase	-3.58	0	-2.88	0	-3.11	0	-1.71	0.0069			-2.02	0
VIT_14s0066g01790	3	GASA like	-2.93	0.0001	-5.79	0			-4.74	0			-4.78	0
VIT_10s0116g00760	3	Glucose-6-phosphate/phosphate translocator	-1.13	0			-1.52	0					-1.08	0
VIT_15s0048g00170	3	H(+)-ATPase 4 AHA4	-1.52	0.0001	-1.11	0.0172			-1.26	0.0016
VIT_09s0002g00130	3	H(+)-ATPase AHA10 (autoinhibited H(+)-ATPase isoform 10)	-1.04	0	-1.68	0			-1.19	0			-1.29	0			-1.37	0.0174
VIT_02s0025g02140	3	Heat shock protein 70	-1.47	0	-1.53	0	-1.4	0	-1.34	0
VIT_16s0098g01580	3	Heat shock protein 70			-1.48	0	-1.53	0	-1.47	0
GSVIVT00012749001	3	Heat shock protein 81-2 (HSP81-2)							-1.07	0
VIT_00s0194g00030	3	Heat shock protein 81-2 (HSP81-2)	-1.01	0
VIT_09s0096g00090	3	Hypoxia up-regulated 1 HSP70							-1	0
VIT_18s0001g06520	3	Isoamylase protein.			-1.16	0			-1.07	0			-1.11	0
VIT_05s0094g01590	3	Kelch repeat-containing F-box protein							-1.85	0					1.21	0
VIT_00s0956g00020	3	Leafy cotyledon1-like protein					-1.73	0	-4.18	0	-2.56	0.0007	-2.93	0	-1.22	0.2424	-2.8	0.0007
VIT_18s0001g13210	3	Lectin jacalin			-1.64	0					-1.77	0
VIT_08s0056g01690	3	LrgB-like family protein			-1.22	0
VIT_01s0011g02430	3	Metal-dependent phosphohydrolase HD domain-containing protein			-1.12	0
VIT_04s0210g00060	3	Mucin-like protein			-1.31	0
VIT_05s0020g03370	3	5-nucleotidase surE	NA	NA	NA	NA	NA	NA	NA	NA	NA	NA	NA	NA	NA	NA	NA	NA
VIT_02s0012g01050	3	ABC protein 6 non-intrinsic	NA	NA	NA	NA	NA	NA	NA	NA	NA	NA	NA	NA	NA	NA	NA	NA
VIT_18s0001g13000	3	Adaptor-related protein complex AP-4	NA	NA	NA	NA	NA	NA	NA	NA	NA	NA	NA	NA	NA	NA	NA	NA
VIT_13s0019g03330	3	Adenylosuccinate lyase	NA	NA	NA	NA	NA	NA	NA	NA	NA	NA	NA	NA	NA	NA	NA	NA
VIT_11s0052g00660	3	Aldose 1-epimerase	NA	NA	NA	NA	NA	NA	NA	NA	NA	NA	NA	NA	NA	NA	NA	NA
VIT_03s0088g01040	3	Aminotransferase AGD2	NA	NA	NA	NA	NA	NA	NA	NA	NA	NA	NA	NA	NA	NA	NA	NA
VIT_11s0016g01670	3	Ankyrin repeat	NA	NA	NA	NA	NA	NA	NA	NA	NA	NA	NA	NA	NA	NA	NA	NA
VIT_17s0000g07300	3	ATP synthase gamma chain	NA	NA	NA	NA	NA	NA	NA	NA	NA	NA	NA	NA	NA	NA	NA	NA
VIT_00s0612g00020	3	Brain protein 44	NA	NA	NA	NA	NA	NA	NA	NA	NA	NA	NA	NA	NA	NA	NA	NA
VIT_00s0981g00010	3	Brain protein 44	NA	NA	NA	NA	NA	NA	NA	NA	NA	NA	NA	NA	NA	NA	NA	NA
VIT_14s0081g00600	3	C-myc binding protein	NA	NA	NA	NA	NA	NA	NA	NA	NA	NA	NA	NA	NA	NA	NA	NA
VIT_13s0074g00430	3	CTR1 kinase	NA	NA	NA	NA	NA	NA	NA	NA	NA	NA	NA	NA	NA	NA	NA	NA
VIT_09s0054g01090	3	Cycloartenol synthase	NA	NA	NA	NA	NA	NA	NA	NA	NA	NA	NA	NA	NA	NA	NA	NA
VIT_08s0007g01790	3	Defective in exine formation protein (DEX1)	NA	NA	NA	NA	NA	NA	NA	NA	NA	NA	NA	NA	NA	NA	NA	NA
VIT_03s0097g00550	3	DNA polymerase V	NA	NA	NA	NA	NA	NA	NA	NA	NA	NA	NA	NA	NA	NA	NA	NA
VIT_03s0038g04420	3	DnaJ homolog	NA	NA	NA	NA	NA	NA	NA	NA	NA	NA	NA	NA	NA	NA	NA	NA
VIT_07s0005g01220	3	DnaJ homolog	NA	NA	NA	NA	NA	NA	NA	NA	NA	NA	NA	NA	NA	NA	NA	NA
VIT_12s0057g01220	3	Emp24/gp25L/p24 family protein	NA	NA	NA	NA	NA	NA	NA	NA	NA	NA	NA	NA	NA	NA	NA	NA
VIT_01s0011g06540	3	Endomembrane protein 70	NA	NA	NA	NA	NA	NA	NA	NA	NA	NA	NA	NA	NA	NA	NA	NA
VIT_13s0019g03860	3	F-type H+-transporting ATPase d chain	NA	NA	NA	NA	NA	NA	NA	NA	NA	NA	NA	NA	NA	NA	NA	NA
VIT_00s0260g00060	3	FK506-binding protein 2	NA	NA	NA	NA	NA	NA	NA	NA	NA	NA	NA	NA	NA	NA	NA	NA
VIT_05s0020g02510	3	Guanylate kinase	NA	NA	NA	NA	NA	NA	NA	NA	NA	NA	NA	NA	NA	NA	NA	NA
VIT_00s1569g00010	3	Heat shock protein 81-2 (HSP81-2)	NA	NA	NA	NA	NA	NA	NA	NA	NA	NA	NA	NA	NA	NA	NA	NA
VIT_00s2341g00010	3	Heat shock protein 81-4 (HSP81-4)	NA	NA	NA	NA	NA	NA	NA	NA	NA	NA	NA	NA	NA	NA	NA	NA
VIT_03s0097g00590	3	Import receptor subunit TOM40	NA	NA	NA	NA	NA	NA	NA	NA	NA	NA	NA	NA	NA	NA	NA	NA
VIT_03s0063g01900	3	Import receptor subunit TOM6	NA	NA	NA	NA	NA	NA	NA	NA	NA	NA	NA	NA	NA	NA	NA	NA
VIT_08s0058g00740	3	Iron-responsive transporter	NA	NA	NA	NA	NA	NA	NA	NA	NA	NA	NA	NA	NA	NA	NA	NA
VIT_12s0028g00140	3	KCO6 (Ca2+ activated outward rectifying K+ channel 6)	NA	NA	NA	NA	NA	NA	NA	NA	NA	NA	NA	NA	NA	NA	NA	NA
VIT_17s0000g10130	3	Kelch repeat-containing protein	NA	NA	NA	NA	NA	NA	NA	NA	NA	NA	NA	NA	NA	NA	NA	NA
VIT_09s0054g00370	3	Mannosyl-oligosaccharide 1	NA	NA	NA	NA	NA	NA	NA	NA	NA	NA	NA	NA	NA	NA	NA	NA
VIT_14s0068g01710	3	Metal-nicotianamine transporter YSL6	NA	NA	NA	NA	NA	NA	NA	NA	NA	NA	NA	NA	NA	NA	NA	NA
VIT_04s0043g00130	3	Mob1/phocein	NA	NA	NA	NA	NA	NA	NA	NA	NA	NA	NA	NA	NA	NA	NA	NA
VIT_04s0008g02720	3	Myosin heavy chain	NA	NA	NA	NA	NA	NA	NA	NA	NA	NA	NA	NA	NA	NA	NA	NA
VV10878_at	3	NA	NA	NA	NA	NA	NA	NA	NA	NA	NA	NA	NA	NA	NA	NA	NA	NA
VV1304_at	3	NA	NA	NA	NA	NA	NA	NA	NA	NA	NA	NA	NA	NA	NA	NA	NA	NA
VV1441_at	3	NA	NA	NA	NA	NA	NA	NA	NA	NA	NA	NA	NA	NA	NA	NA	NA	NA
VV156_at	3	NA	NA	NA	NA	NA	NA	NA	NA	NA	NA	NA	NA	NA	NA	NA	NA	NA
VV28057_at	3	NA	NA	NA	NA	NA	NA	NA	NA	NA	NA	NA	NA	NA	NA	NA	NA	NA
VV36053_s_at	3	NA	NA	NA	NA	NA	NA	NA	NA	NA	NA	NA	NA	NA	NA	NA	NA	NA
VV6927_s_at	3	NA	NA	NA	NA	NA	NA	NA	NA	NA	NA	NA	NA	NA	NA	NA	NA	NA
VIT_07s0005g04440	3	NADH dehydrogenase (ubiquinone) 1 alpha subcomplex 9	NA	NA	NA	NA	NA	NA	NA	NA	NA	NA	NA	NA	NA	NA	NA	NA
VIT_06s0009g01710	3	NADH-cytochrome b5 reductase	NA	NA	NA	NA	NA	NA	NA	NA	NA	NA	NA	NA	NA	NA	NA	NA
TC57557	3	No hit	NA	NA	NA	NA	NA	NA	NA	NA	NA	NA	NA	NA	NA	NA	NA	NA
TC62994	3	No hit	NA	NA	NA	NA	NA	NA	NA	NA	NA	NA	NA	NA	NA	NA	NA	NA
VIT_00s1306g00020	3	No hit	NA	NA	NA	NA	NA	NA	NA	NA	NA	NA	NA	NA	NA	NA	NA	NA
VIT_18s0122g00890	3	Oligosaccharyltransferase complex subunit alpha (ribophorin I)	NA	NA	NA	NA	NA	NA	NA	NA	NA	NA	NA	NA	NA	NA	NA	NA
VIT_01s0146g00110	3	Peptidyl-prolyl cis-trans isomerase B (cyclophilin B)	NA	NA	NA	NA	NA	NA	NA	NA	NA	NA	NA	NA	NA	NA	NA	NA
GSVIVT00012382001	3	Peptidylprolyl isomerase	NA	NA	NA	NA	NA	NA	NA	NA	NA	NA	NA	NA	NA	NA	NA	NA
VIT_00s0515g00010	3	Phospholipase/carboxylesterase	NA	NA	NA	NA	NA	NA	NA	NA	NA	NA	NA	NA	NA	NA	NA	NA
VIT_01s0026g01650	3	Porin II	NA	NA	NA	NA	NA	NA	NA	NA	NA	NA	NA	NA	NA	NA	NA	NA
VIT_05s0020g02220	3	Prolyl 4-hydroxylase alpha subunit	NA	NA	NA	NA	NA	NA	NA	NA	NA	NA	NA	NA	NA	NA	NA	NA
VIT_05s0020g01180	3	Proteasome 26S AAA-ATPase subunit (RPT5a)	NA	NA	NA	NA	NA	NA	NA	NA	NA	NA	NA	NA	NA	NA	NA	NA
VIT_14s0083g00160	3	Proteasome maturation factor UMP1	NA	NA	NA	NA	NA	NA	NA	NA	NA	NA	NA	NA	NA	NA	NA	NA
VIT_14s0060g01380	3	Protein disulfide isomerase	NA	NA	NA	NA	NA	NA	NA	NA	NA	NA	NA	NA	NA	NA	NA	NA
VIT_18s0075g00210	3	Protein disulfide isomerase (PDIL) protein	NA	NA	NA	NA	NA	NA	NA	NA	NA	NA	NA	NA	NA	NA	NA	NA
VIT_14s0060g01390	3	Protein disulfide isomerase A6 precursor (P5)	NA	NA	NA	NA	NA	NA	NA	NA	NA	NA	NA	NA	NA	NA	NA	NA
VIT_13s0019g04240	3	Protein disulfide-isomerase A1	NA	NA	NA	NA	NA	NA	NA	NA	NA	NA	NA	NA	NA	NA	NA	NA
VIT_12s0059g01560	3	Protein disulfide-isomerase A6	NA	NA	NA	NA	NA	NA	NA	NA	NA	NA	NA	NA	NA	NA	NA	NA
VIT_08s0007g06230	3	Protein translocase ATOEP16-3 Tim17	NA	NA	NA	NA	NA	NA	NA	NA	NA	NA	NA	NA	NA	NA	NA	NA
VIT_13s0019g04120	3	Rhomboid	NA	NA	NA	NA	NA	NA	NA	NA	NA	NA	NA	NA	NA	NA	NA	NA
VIT_00s0181g00130	3	Riboflavin kinase	NA	NA	NA	NA	NA	NA	NA	NA	NA	NA	NA	NA	NA	NA	NA	NA
VIT_08s0032g00620	3	Ribosomal protein L22	NA	NA	NA	NA	NA	NA	NA	NA	NA	NA	NA	NA	NA	NA	NA	NA
VIT_03s0063g02580	3	Ribosomal protein L27	NA	NA	NA	NA	NA	NA	NA	NA	NA	NA	NA	NA	NA	NA	NA	NA
VIT_05s0020g00810	3	Ribosomal protein L3	NA	NA	NA	NA	NA	NA	NA	NA	NA	NA	NA	NA	NA	NA	NA	NA
VIT_17s0000g00980	3	Ribosomal protein L7A (RPL7aB) 60S	NA	NA	NA	NA	NA	NA	NA	NA	NA	NA	NA	NA	NA	NA	NA	NA
VIT_11s0037g00740	3	Serine carboxypeptidase S10	NA	NA	NA	NA	NA	NA	NA	NA	NA	NA	NA	NA	NA	NA	NA	NA
VIT_17s0053g00140	3	Serine/threonine-protein kinase Chk1	NA	NA	NA	NA	NA	NA	NA	NA	NA	NA	NA	NA	NA	NA	NA	NA
VIT_14s0068g01150	3	Sialyltransferase	NA	NA	NA	NA	NA	NA	NA	NA	NA	NA	NA	NA	NA	NA	NA	NA
GSVIVT00011944001	3	Sterol 4-alpha-methyl-oxidase 1 (SMO1)	NA	NA	NA	NA	NA	NA	NA	NA	NA	NA	NA	NA	NA	NA	NA	NA
GSVIVT00007284001	3	Stress-induced-phosphoprotein 1	NA	NA	NA	NA	NA	NA	NA	NA	NA	NA	NA	NA	NA	NA	NA	NA
VIT_00s1286g00010	3	Stress-induced-phosphoprotein 1	NA	NA	NA	NA	NA	NA	NA	NA	NA	NA	NA	NA	NA	NA	NA	NA
VIT_00s2851g00010	3	Stress-induced-phosphoprotein 1	NA	NA	NA	NA	NA	NA	NA	NA	NA	NA	NA	NA	NA	NA	NA	NA
VIT_04s0008g04350	3	Syntaxin 5	NA	NA	NA	NA	NA	NA	NA	NA	NA	NA	NA	NA	NA	NA	NA	NA
VIT_19s0090g01300	3	Syntaxin 52	NA	NA	NA	NA	NA	NA	NA	NA	NA	NA	NA	NA	NA	NA	NA	NA
VIT_06s0061g00060	3	THUMP domain-containing protein 1	NA	NA	NA	NA	NA	NA	NA	NA	NA	NA	NA	NA	NA	NA	NA	NA
VIT_03s0088g01260	3	TIP growth defective 1	NA	NA	NA	NA	NA	NA	NA	NA	NA	NA	NA	NA	NA	NA	NA	NA
VIT_03s0091g00270	3	TIP41	NA	NA	NA	NA	NA	NA	NA	NA	NA	NA	NA	NA	NA	NA	NA	NA
VIT_04s0008g03600	3	Tocopherol cyclase	NA	NA	NA	NA	NA	NA	NA	NA	NA	NA	NA	NA	NA	NA	NA	NA
VIT_00s0233g00020	3	Transaldolase	NA	NA	NA	NA	NA	NA	NA	NA	NA	NA	NA	NA	NA	NA	NA	NA
VIT_18s0001g07830	3	Transcription initiation factor TFIIA gamma chain	NA	NA	NA	NA	NA	NA	NA	NA	NA	NA	NA	NA	NA	NA	NA	NA
VIT_13s0074g00030	3	Transducin family protein / WD-40 repeat	NA	NA	NA	NA	NA	NA	NA	NA	NA	NA	NA	NA	NA	NA	NA	NA
VIT_14s0060g02210	3	Translation initiation factor IF-2	NA	NA	NA	NA	NA	NA	NA	NA	NA	NA	NA	NA	NA	NA	NA	NA
VIT_13s0019g01090	3	Triosephosphate isomerase	NA	NA	NA	NA	NA	NA	NA	NA	NA	NA	NA	NA	NA	NA	NA	NA
VIT_01s0244g00020	3	TRNA nucleotidyltransferase (CCA-adding enzyme)	NA	NA	NA	NA	NA	NA	NA	NA	NA	NA	NA	NA	NA	NA	NA	NA
VIT_18s0001g05660	3	Tubulin folding cofactor E	NA	NA	NA	NA	NA	NA	NA	NA	NA	NA	NA	NA	NA	NA	NA	NA
VIT_12s0028g03650	3	Two-pore calcium channel (TPC1)	NA	NA	NA	NA	NA	NA	NA	NA	NA	NA	NA	NA	NA	NA	NA	NA
VIT_05s0094g00940	3	U6 snRNA-associated Sm-like protein LSm6	NA	NA	NA	NA	NA	NA	NA	NA	NA	NA	NA	NA	NA	NA	NA	NA
VIT_16s0013g01540	3	Ubiquinol-cytochrome C chaperone	NA	NA	NA	NA	NA	NA	NA	NA	NA	NA	NA	NA	NA	NA	NA	NA
VIT_14s0171g00330	3	Ubiquinol-cytochrome c reductase cytochrome c1	NA	NA	NA	NA	NA	NA	NA	NA	NA	NA	NA	NA	NA	NA	NA	NA
VIT_07s0289g00050	3	UDP-glucose:salicylic acid glucosyltransferase	NA	NA	NA	NA	NA	NA	NA	NA	NA	NA	NA	NA	NA	NA	NA	NA
VIT_00s0471g00020	3	Unknown	NA	NA	NA	NA	NA	NA	NA	NA	NA	NA	NA	NA	NA	NA	NA	NA
VIT_15s0046g03720	3	Unknown	NA	NA	NA	NA	NA	NA	NA	NA	NA	NA	NA	NA	NA	NA	NA	NA
VIT_04s0069g01100	3	Unknown protein	NA	NA	NA	NA	NA	NA	NA	NA	NA	NA	NA	NA	NA	NA	NA	NA
VIT_05s0020g00260	3	Unknown protein	NA	NA	NA	NA	NA	NA	NA	NA	NA	NA	NA	NA	NA	NA	NA	NA
VIT_07s0031g01190	3	Unknown protein	NA	NA	NA	NA	NA	NA	NA	NA	NA	NA	NA	NA	NA	NA	NA	NA
VIT_07s0104g00260	3	Unknown protein	NA	NA	NA	NA	NA	NA	NA	NA	NA	NA	NA	NA	NA	NA	NA	NA
VIT_08s0007g06880	3	Unknown protein	NA	NA	NA	NA	NA	NA	NA	NA	NA	NA	NA	NA	NA	NA	NA	NA
VIT_11s0016g01270	3	Unknown protein	NA	NA	NA	NA	NA	NA	NA	NA	NA	NA	NA	NA	NA	NA	NA	NA
VIT_13s0067g03400	3	Unknown protein	NA	NA	NA	NA	NA	NA	NA	NA	NA	NA	NA	NA	NA	NA	NA	NA
VIT_16s0050g01050	3	Unknown protein	NA	NA	NA	NA	NA	NA	NA	NA	NA	NA	NA	NA	NA	NA	NA	NA
VIT_16s0050g02270	3	Unknown protein	NA	NA	NA	NA	NA	NA	NA	NA	NA	NA	NA	NA	NA	NA	NA	NA
VIT_18s0001g10780	3	Unknown protein	NA	NA	NA	NA	NA	NA	NA	NA	NA	NA	NA	NA	NA	NA	NA	NA
VIT_19s0015g00390	3	Unknown protein	NA	NA	NA	NA	NA	NA	NA	NA	NA	NA	NA	NA	NA	NA	NA	NA
VIT_19s0085g00270	3	Unknown protein	NA	NA	NA	NA	NA	NA	NA	NA	NA	NA	NA	NA	NA	NA	NA	NA
VIT_18s0001g13630	3	V-type H+-transporting ATPase 16kDa proteolipid subunit	NA	NA	NA	NA	NA	NA	NA	NA	NA	NA	NA	NA	NA	NA	NA	NA
VIT_00s0187g00270	3	V-type H+-transporting ATPase subunit H	NA	NA	NA	NA	NA	NA	NA	NA	NA	NA	NA	NA	NA	NA	NA	NA
VIT_03s0091g00720	3	Zinc finger (C3HC4-type ring finger)	NA	NA	NA	NA	NA	NA	NA	NA	NA	NA	NA	NA	NA	NA	NA	NA
VIT_00s0992g00010	3	Zinc finger (MYND type)	NA	NA	NA	NA	NA	NA	NA	NA	NA	NA	NA	NA	NA	NA	NA	NA
VIT_12s0059g01450	3	Zinc finger CCCH domain-containing protein ZFN-like 4	NA	NA	NA	NA	NA	NA	NA	NA	NA	NA	NA	NA	NA	NA	NA	NA
VIT_11s0016g04970	3	NADH-cytochrome b5 reductase							-1.09	0
CB001282	3	No hit			-2.42	0.022	-1.99	0.0275	-2.27	0.024
DV218200	3	No hit	-1.52	0			-1.4	0									-1.16	0.0056
TC54935	3	No hit	-2.79	0	-2.81	0	-1.83	0.0003	-2.51	0
TC69859	3	No hit					-2.57	0.0011
VIT_06s0009g02210	3	No hit					-1.09	0.0114
VIT_07s0005g02080	3	No hit							-1.03	0	-1.04	0.01					-1.2	0.0081
VIT_13s0019g01440	3	No hit	-1.89	0	-1.36	0	-1.45	0	-1.44	0							-1.08	0
VIT_14s0060g00310	3	No hit			-1.6	0.0001	1.82	0	-1.22	0.0016	-1.5	0.0014	-1.08	0.0143	1.27	0.0986	-1.79	0.006
VIT_18s0001g03380	3	No hit			-2.81	0.0033			-2.41	0.0333
VIT_05s0077g00620	3	O-acetyltransferase					-1.03	0									-1.02	0
VIT_09s0002g04490	3	PDX1 (pyridoxine biosynthesis 1.3)			-1.15	0			-1.6	0					1.33	0
VIT_11s0016g00330	3	Pectinesterase family	-1.61	0.0006	-2.24	0	-2.58	0	-4.89	0	-1.64	0.0001	-3.37	0	-2.33	0.3941
VIT_16s0100g00360	3	Per1													1.07	0.0001
VIT_05s0020g00740	3	Phosphate translocator					-1.02	0
VIT_15s0021g00330	3	Proton-dependent oligopeptide transport (POT) family protein							-1.79	0.0119	-3.35	0	-2.83	0	-1.72	0.3517
VIT_17s0000g05550	3	Proton-dependent oligopeptide transport (POT) family protein	-1.18	0.0002	-1.35	0	-1.21	0.0001	-1.5	0
VIT_18s0001g13340	3	Purple acid phosphatase 32- ATPAP32/PAP32			-1.26	0			-1.18	0
VIT_10s0003g00990	3	Pyruvate decarboxylase isozyme 2			-1.28	0			-1.18	0
VIT_08s0040g02490	3	RAB GTPase ARA3							-1.17	0
VIT_07s0095g00150	3	Retrovirus Pol polyprotein					-1.19	0
VIT_09s0002g06160	3	Ser/thr specific protein kinase			-1.17	0.0022			-1.28	0.0006					1.34	0.0131
VIT_13s0019g04030	3	Serine carboxypeptidase SCPL27	-1.1	0.0001	-2.28	0			-2.46	0			-1.44	0	1.31	0.0281	-1.3	0.0342
VIT_18s0001g14500	3	SHD (shepherd)							-1.01	0
VIT_02s0033g01370	3	Sodium:solute symporter family protein			-1.51	0			-1.18	0
VIT_02s0025g02790	3	Starch synthase							-1.09	0
VIT_11s0016g00960	3	Subtilase			-1.09	0.0001			-1.16	0					1.63	0.0549
VIT_10s0116g00530	3	Thiazole biosynthetic enzyme	-1.43	0.0102	-2.58	0									1.77	0.0057
VIT_01s0011g01370	3	Thioredoxin O1 ATO1							-1.06	0
VIT_01s0011g00010	3	Transcription initiation factor IIE (TFIIE) alpha subunit							-1.48	0
VIT_08s0056g00640	3	Transposon protein	-1.05	0	-1.39	0	-1.03	0	-1.85	0			-1.11	0.0138			-1.02	0.0272
VIT_16s0050g01580	3	UDP-glucose: anthocyanidin 5	-1.16	0											1.24	0
VIT_07s0005g00120	3	Unknown			-1.15	0	-1.27	0	-1.68	0	-1.17	0	-1.44	0
VIT_16s0100g00740	3	Unknown	-1.29	0.0005	-2.77	0	-1.07	0.0033	-2.03	0	-1.24	0.0003					-2.59	0
VIT_18s0001g08870	3	Unknown	-2.29	0	-2.68	0	-2.03	0	-2.7	0			-2.61	0
VIT_02s0025g01670	3	Unknown protein											-1.06	0.0047			-1.58	0.0007
VIT_06s0004g02870	3	Unknown protein			-1.03	0
VIT_06s0009g03360	3	Unknown protein							-1.57	0
VIT_07s0005g00450	3	Unknown protein							-1.18	0
VIT_07s0129g00370	3	Unknown protein	-1.93	0.0165	-1.98	0.018	-2.32	0.003	-2.67	0.0006			-1.53	0
VIT_11s0118g00770	3	Unknown protein			-1.76	0.0026	-1.44	0.0135	-1.55	0.012			-1.81	0.0001
VIT_13s0064g00460	3	Unknown protein	-1.28	0	-1.7	0									1.09	0.0408
VIT_18s0001g05700	3	Unknown protein							-1.15	0
VIT_08s0007g01530	3	Zinc finger (C3HC4-type ring finger)											-2.12	0
VIT_13s0064g00810	3	no hit	-1.83	0	-1.65	0	-1.44	0.0001	-1.85	0
VV9128_at	3	NA											-2.1	0
VIT_04s0008g04820	4	ABC transporter g family pleiotropic drug resistance 12 PDR12															2.13	0
VIT_11s0016g02910	4	Acid phosphatase class B	1.54	0	1.34	0	1.34	0	1.12	0			1.04	0.0415			1.43	0
VIT_18s0001g01830	4	ATP-NAD kinase			1.08	0			1.11	0
VIT_08s0007g07810	4	Basic helix-loop-helix (bHLH) family	1.22	0.0006	1.99	0			1.71	0			1.48	0.0006			1.23	0.003
VIT_07s0031g03030	4	Calmodulin-binding protein			1.22	0	1.32	0	1.71	0			1.41	0.0123			1.2	0.0384
VIT_04s0008g01660	4	Carrier protein															1.77	0.0002
VIT_17s0000g05790	4	Cupin					1.13	0			1.11	0					1.67	0.0004
VIT_08s0040g00960	4	CXE carboxylesterase													4.48	0.0012	6.22	0
VIT_00s2191g00010	4	Cytokinin oxidase													2.76	0.0714	3.86	0.0014
VIT_14s0006g00640	4	DELLA protein RGL1 (RGA-like protein 1)					1.33	0									1.01	0
GSVIVT00033806001	4	FAD linked oxidase													1.76	0.0287	4.09	0
VIT_07s0005g06010	4	FAD linked oxidase													1.53	0.4612	3.1	0.0064
VIT_13s0158g00320	4	FAD linked oxidase	2.03	0.001			2.63	0	1.44	0.0296							2.74	0
VIT_05s0077g00710	4	flowering time control protein FCA					1.03	0
VIT_04s0043g00730	4	formamidopyrimidine-DNA glycosylase 1					1.32	0.0431	2.03	0.0004
VIT_03s0017g00620	4	GA 20-oxidase	1.13	0.0052	1.02	0.0138			1.29	0.0011							1.2	0.0145
VIT_07s0104g00550	4	GTP binding protein					1.07	0	1.15	0
VIT_15s0046g02110	4	Late embryogenesis abundant protein Lea14-A			2.47	0.045			4.44	0.0002			1.44	0	2.32	0
VIT_11s0118g00480	4	Leucine-rich repeat	1.06	0	1.1	0			1.14	0
VIT_03s0091g01140	4	Meprin and TRAF homology domain-containing protein											1.07	0.0002
VIT_11s0016g01130	4	MTD1			1.27	0			1.82	0
VIT_02s0012g01320	4	MYC jasmonic acid 3			1.23	0			1.68	0							1.29	0.0097
VIT_04s0008g05040	4	Agenet domain-containing protein	NA	NA	NA	NA	NA	NA	NA	NA	NA	NA	NA	NA	NA	NA	NA	NA
VIT_17s0000g00910	4	ATPase domain-containing protein	NA	NA	NA	NA	NA	NA	NA	NA	NA	NA	NA	NA	NA	NA	NA	NA
VIT_19s0090g00580	4	Autophagy-related protein 8C precursor ATG8C	NA	NA	NA	NA	NA	NA	NA	NA	NA	NA	NA	NA	NA	NA	NA	NA
VIT_03s0091g00810	4	Beta-1	NA	NA	NA	NA	NA	NA	NA	NA	NA	NA	NA	NA	NA	NA	NA	NA
VIT_14s0068g00750	4	C2 domain-containing protein	NA	NA	NA	NA	NA	NA	NA	NA	NA	NA	NA	NA	NA	NA	NA	NA
VIT_06s0009g01570	4	C2H2 zinc-finger protein SERRATE (SE)	NA	NA	NA	NA	NA	NA	NA	NA	NA	NA	NA	NA	NA	NA	NA	NA
VIT_06s0061g00340	4	Cell division control protein 48 homolog E	NA	NA	NA	NA	NA	NA	NA	NA	NA	NA	NA	NA	NA	NA	NA	NA
VIT_18s0001g10720	4	Dihydroflavonal-4-reductase	NA	NA	NA	NA	NA	NA	NA	NA	NA	NA	NA	NA	NA	NA	NA	NA
VIT_12s0028g02510	4	DNA-binding bromodomain-containing protein	NA	NA	NA	NA	NA	NA	NA	NA	NA	NA	NA	NA	NA	NA	NA	NA
VIT_08s0040g01330	4	DPB-1 transcription factor (DPB)	NA	NA	NA	NA	NA	NA	NA	NA	NA	NA	NA	NA	NA	NA	NA	NA
VIT_04s0008g00660	4	Early flowering 3	NA	NA	NA	NA	NA	NA	NA	NA	NA	NA	NA	NA	NA	NA	NA	NA
VIT_15s0046g02120	4	EMB3001 (embryo defective 3001)	NA	NA	NA	NA	NA	NA	NA	NA	NA	NA	NA	NA	NA	NA	NA	NA
VIT_18s0072g01150	4	Erythroid differentiation factor 1	NA	NA	NA	NA	NA	NA	NA	NA	NA	NA	NA	NA	NA	NA	NA	NA
VIT_11s0037g00430	4	F-box protein (FBL19)	NA	NA	NA	NA	NA	NA	NA	NA	NA	NA	NA	NA	NA	NA	NA	NA
VIT_04s0069g00300	4	Gamma-aminobutyrate transaminase subunit precursor isozyme 3	NA	NA	NA	NA	NA	NA	NA	NA	NA	NA	NA	NA	NA	NA	NA	NA
VIT_14s0068g01590	4	Geranylgeranylated protein ATGP4	NA	NA	NA	NA	NA	NA	NA	NA	NA	NA	NA	NA	NA	NA	NA	NA
VIT_05s0029g00350	4	Heat shock transcription factor A5	NA	NA	NA	NA	NA	NA	NA	NA	NA	NA	NA	NA	NA	NA	NA	NA
VIT_18s0001g14160	4	Heat-and acid-stable phosphoprotein	NA	NA	NA	NA	NA	NA	NA	NA	NA	NA	NA	NA	NA	NA	NA	NA
VIT_07s0031g02680	4	HEN3 (HUA enhancer 3) CDKE	NA	NA	NA	NA	NA	NA	NA	NA	NA	NA	NA	NA	NA	NA	NA	NA
VIT_00s0181g00260	4	High-level expression of sugar-inducible like 1	NA	NA	NA	NA	NA	NA	NA	NA	NA	NA	NA	NA	NA	NA	NA	NA
VIT_08s0058g01300	4	High-level expression of sugar-inducible like 1	NA	NA	NA	NA	NA	NA	NA	NA	NA	NA	NA	NA	NA	NA	NA	NA
VIT_00s0220g00160	4	Inositol polyphosphate 5-phosphatase	NA	NA	NA	NA	NA	NA	NA	NA	NA	NA	NA	NA	NA	NA	NA	NA
VIT_15s0021g01940	4	KH domain-containing protein	NA	NA	NA	NA	NA	NA	NA	NA	NA	NA	NA	NA	NA	NA	NA	NA
VIT_19s0014g03140	4	Lanthionine synthetase C	NA	NA	NA	NA	NA	NA	NA	NA	NA	NA	NA	NA	NA	NA	NA	NA
VIT_09s0002g06870	4	Methyl-CpG-binding domain-containing protein	NA	NA	NA	NA	NA	NA	NA	NA	NA	NA	NA	NA	NA	NA	NA	NA
VIT_18s0001g02210	4	MYB divaricata	NA	NA	NA	NA	NA	NA	NA	NA	NA	NA	NA	NA	NA	NA	NA	NA
VV1822_s_at	4	NA	NA	NA	NA	NA	NA	NA	NA	NA	NA	NA	NA	NA	NA	NA	NA	NA
VV20826_at	4	NA	NA	NA	NA	NA	NA	NA	NA	NA	NA	NA	NA	NA	NA	NA	NA	NA
VV2921_at	4	NA	NA	NA	NA	NA	NA	NA	NA	NA	NA	NA	NA	NA	NA	NA	NA	NA
VIT_02s0025g03020	4	NAC domain-containing protein 14	NA	NA	NA	NA	NA	NA	NA	NA	NA	NA	NA	NA	NA	NA	NA	NA
VIT_02s0033g00840	4	Nitrilase 4B	NA	NA	NA	NA	NA	NA	NA	NA	NA	NA	NA	NA	NA	NA	NA	NA
VIT_13s0175g00210	4	NLI interacting factor (NIF)	NA	NA	NA	NA	NA	NA	NA	NA	NA	NA	NA	NA	NA	NA	NA	NA
CF405145	4	No hit	NA	NA	NA	NA	NA	NA	NA	NA	NA	NA	NA	NA	NA	NA	NA	NA
CO818483	4	No hit	NA	NA	NA	NA	NA	NA	NA	NA	NA	NA	NA	NA	NA	NA	NA	NA
DV940002	4	No hit	NA	NA	NA	NA	NA	NA	NA	NA	NA	NA	NA	NA	NA	NA	NA	NA
GSVIVT00015892001	4	No hit	NA	NA	NA	NA	NA	NA	NA	NA	NA	NA	NA	NA	NA	NA	NA	NA
GSVIVT00027141001	4	No hit	NA	NA	NA	NA	NA	NA	NA	NA	NA	NA	NA	NA	NA	NA	NA	NA
GSVIVT00035899001	4	No hit	NA	NA	NA	NA	NA	NA	NA	NA	NA	NA	NA	NA	NA	NA	NA	NA
VIT_01s0011g04510	4	No hit	NA	NA	NA	NA	NA	NA	NA	NA	NA	NA	NA	NA	NA	NA	NA	NA
VIT_02s0012g02800	4	No hit	NA	NA	NA	NA	NA	NA	NA	NA	NA	NA	NA	NA	NA	NA	NA	NA
VIT_06s0004g03790	4	NOX	NA	NA	NA	NA	NA	NA	NA	NA	NA	NA	NA	NA	NA	NA	NA	NA
VIT_12s0057g01010	4	Nuclear transcription factor Y subunit B-3	NA	NA	NA	NA	NA	NA	NA	NA	NA	NA	NA	NA	NA	NA	NA	NA
VIT_14s0066g01690	4	Pathogen-inducible alpha-dioxygenase	NA	NA	NA	NA	NA	NA	NA	NA	NA	NA	NA	NA	NA	NA	NA	NA
VIT_14s0108g01170	4	Pectinesterase family	NA	NA	NA	NA	NA	NA	NA	NA	NA	NA	NA	NA	NA	NA	NA	NA
VIT_14s0036g01130	4	Peroxisome assembly protein 12 (PEX12)	NA	NA	NA	NA	NA	NA	NA	NA	NA	NA	NA	NA	NA	NA	NA	NA
VIT_01s0011g03240	4	PGPS/D12	NA	NA	NA	NA	NA	NA	NA	NA	NA	NA	NA	NA	NA	NA	NA	NA
VIT_08s0040g03340	4	PHD finger transcription factor	NA	NA	NA	NA	NA	NA	NA	NA	NA	NA	NA	NA	NA	NA	NA	NA
VIT_16s0039g02450	4	PWWP domain-containing protein	NA	NA	NA	NA	NA	NA	NA	NA	NA	NA	NA	NA	NA	NA	NA	NA
GSVIVT00001981001	4	R protein PRF disease resistance protein	NA	NA	NA	NA	NA	NA	NA	NA	NA	NA	NA	NA	NA	NA	NA	NA
VIT_13s0019g03540	4	Regulator of nonsense transcripts 2 UPF2	NA	NA	NA	NA	NA	NA	NA	NA	NA	NA	NA	NA	NA	NA	NA	NA
VIT_11s0037g01010	4	Retroelement	NA	NA	NA	NA	NA	NA	NA	NA	NA	NA	NA	NA	NA	NA	NA	NA
TC55609	4	Retrotransposon protein	NA	NA	NA	NA	NA	NA	NA	NA	NA	NA	NA	NA	NA	NA	NA	NA
GSVIVT00011496001	4	RNA-binding protein 45 (RBP45)	NA	NA	NA	NA	NA	NA	NA	NA	NA	NA	NA	NA	NA	NA	NA	NA
VIT_01s0011g00420	4	RPK1 (receptor-like protein kinase 1)	NA	NA	NA	NA	NA	NA	NA	NA	NA	NA	NA	NA	NA	NA	NA	NA
VIT_05s0077g00550	4	SFR2 (sensitive TO FREEZING 2)	NA	NA	NA	NA	NA	NA	NA	NA	NA	NA	NA	NA	NA	NA	NA	NA
VIT_19s0085g00180	4	SKP1-like 4 ASK4	NA	NA	NA	NA	NA	NA	NA	NA	NA	NA	NA	NA	NA	NA	NA	NA
VIT_04s0069g00800	4	Splicing factor	NA	NA	NA	NA	NA	NA	NA	NA	NA	NA	NA	NA	NA	NA	NA	NA
VIT_16s0098g01020	4	Splicing factor	NA	NA	NA	NA	NA	NA	NA	NA	NA	NA	NA	NA	NA	NA	NA	NA
VIT_13s0074g00070	4	Strictosidine synthase	NA	NA	NA	NA	NA	NA	NA	NA	NA	NA	NA	NA	NA	NA	NA	NA
VIT_13s0074g00080	4	Strictosidine synthase	NA	NA	NA	NA	NA	NA	NA	NA	NA	NA	NA	NA	NA	NA	NA	NA
VIT_14s0006g03290	4	Sugar transporter 1	NA	NA	NA	NA	NA	NA	NA	NA	NA	NA	NA	NA	NA	NA	NA	NA
VIT_14s0083g00030	4	Sugar transporter 1	NA	NA	NA	NA	NA	NA	NA	NA	NA	NA	NA	NA	NA	NA	NA	NA
VIT_03s0017g01340	4	Synaptotagmin binding	NA	NA	NA	NA	NA	NA	NA	NA	NA	NA	NA	NA	NA	NA	NA	NA
VIT_04s0044g00280	4	Transcription elongation factor	NA	NA	NA	NA	NA	NA	NA	NA	NA	NA	NA	NA	NA	NA	NA	NA
VIT_08s0040g01960	4	Transducin protein	NA	NA	NA	NA	NA	NA	NA	NA	NA	NA	NA	NA	NA	NA	NA	NA
VIT_05s0020g00850	4	Transposon protein	NA	NA	NA	NA	NA	NA	NA	NA	NA	NA	NA	NA	NA	NA	NA	NA
VIT_19s0014g01250	4	TUBBY like protein 7 TLP7	NA	NA	NA	NA	NA	NA	NA	NA	NA	NA	NA	NA	NA	NA	NA	NA
GSVIVT00005224001	4	Unknown protein	NA	NA	NA	NA	NA	NA	NA	NA	NA	NA	NA	NA	NA	NA	NA	NA
TC68657	4	Unknown protein	NA	NA	NA	NA	NA	NA	NA	NA	NA	NA	NA	NA	NA	NA	NA	NA
VIT_01s0011g01940	4	Unknown protein	NA	NA	NA	NA	NA	NA	NA	NA	NA	NA	NA	NA	NA	NA	NA	NA
VIT_01s0026g00920	4	Unknown protein	NA	NA	NA	NA	NA	NA	NA	NA	NA	NA	NA	NA	NA	NA	NA	NA
VIT_03s0063g00650	4	Unknown protein	NA	NA	NA	NA	NA	NA	NA	NA	NA	NA	NA	NA	NA	NA	NA	NA
VIT_04s0008g01460	4	Unknown protein	NA	NA	NA	NA	NA	NA	NA	NA	NA	NA	NA	NA	NA	NA	NA	NA
VIT_04s0023g02660	4	Unknown protein	NA	NA	NA	NA	NA	NA	NA	NA	NA	NA	NA	NA	NA	NA	NA	NA
VIT_05s0020g04640	4	Unknown protein	NA	NA	NA	NA	NA	NA	NA	NA	NA	NA	NA	NA	NA	NA	NA	NA
VIT_08s0007g05400	4	Unknown protein	NA	NA	NA	NA	NA	NA	NA	NA	NA	NA	NA	NA	NA	NA	NA	NA
VIT_08s0058g00460	4	Unknown protein	NA	NA	NA	NA	NA	NA	NA	NA	NA	NA	NA	NA	NA	NA	NA	NA
VIT_09s0018g00610	4	Unknown protein	NA	NA	NA	NA	NA	NA	NA	NA	NA	NA	NA	NA	NA	NA	NA	NA
VIT_12s0028g03890	4	Unknown protein	NA	NA	NA	NA	NA	NA	NA	NA	NA	NA	NA	NA	NA	NA	NA	NA
VIT_17s0000g03250	4	Unknown protein	NA	NA	NA	NA	NA	NA	NA	NA	NA	NA	NA	NA	NA	NA	NA	NA
VIT_19s0014g00850	4	Unknown protein	NA	NA	NA	NA	NA	NA	NA	NA	NA	NA	NA	NA	NA	NA	NA	NA
VIT_18s0001g09940	4	VFB1 (VIER F- box proteinE 1)	NA	NA	NA	NA	NA	NA	NA	NA	NA	NA	NA	NA	NA	NA	NA	NA
VIT_07s0141g00610	4	Zinc finger (C3HC4-type ring finger)	NA	NA	NA	NA	NA	NA	NA	NA	NA	NA	NA	NA	NA	NA	NA	NA
VIT_08s0056g00440	4	Zinc finger (C3HC4-type ring finger)	NA	NA	NA	NA	NA	NA	NA	NA	NA	NA	NA	NA	NA	NA	NA	NA
CB914488	4	No hit													-1	0.4128
CF515249	4	No hit							1.12	0
CF603048	4	No hit					1.29	0.0003									1.04	0.0334
VIT_00s0302g00060	4	No hit													-1.06	0.0042
VIT_18s0001g12450	4	No hit			1.57	0			1.88	0			1.09	0.0004
VIT_06s0004g07930	4	Nucleotidyltransferase family	1.41	0			1.19	0					1.48	0			2.07	0.0003
VIT_01s0011g05670	4	Nudix hydrolase 18	2.06	0	2.36	0			1.43	0
VIT_13s0019g04200	4	Patatin							1.26	0
VIT_12s0059g01850	4	Peroxisomal membrane protein	1.14	0.0013	2.28	0	1.22	0.0002	2.24	0			1.74	0			1.29	0.019
VIT_16s0039g01560	4	PLATZ transcription factor	1.02	0	1.1	0			1.3	0			1.06	0
VIT_07s0005g02110	4	Protein phosphatase 2C DBP							1.41	0
VIT_00s0203g00050	4	Receptor-interacting protein	1.44	0	1.28	0	1.34	0			1.94	0					1.77	0
VIT_14s0108g00410	4	Retrovirus Pol polyprotein	2.05	0	1.45	0	1.39	0	1.25	0							1.74	0.0022
VIT_00s2320g00010	4	Ribonuclease H			2.09	0.0001			2.37	0							1.4	0.0163
VIT_00s2360g00010	4	Ribonuclease H			1.56	0.0001			1.93	0					-1.05	0.0475	1.31	0.0059
VIT_10s0003g00080	4	Ribosomal protein L11 methyltransferase											1.35	0			1.06	0
VIT_15s0045g00330	4	Ring-H2 finger protein ATL3A							1.41	0.0057			1.51	0.0064			3.11	0
TC59082	4	RNA-dependent RNA polymerase														0.4309
VIT_18s0041g01330	4	RPS4 (resistant to p. syringae 4)					1.59	0	1.32	0.0004
VIT_18s0001g10370	4	S-ribonuclease binding protein SBP1	1.33	0	1.63	0	1.26	0	1.39	0
VIT_06s0004g04980	4	Scarecrow transcription factor 14 (SCL14)							1.07	0
VIT_04s0008g06250	4	Serine-rich protein	1.13	0	1.11	0	1.03	0					1.19	0			1.28	0.0013
VIT_08s0040g01600	4	TCP family transcription factor TCP11			1.41	0			1.11	0.0001
VIT_18s0001g02050	4	TolB protein-related	1.08	0	1.05	0
VIT_03s0038g04330	4	Unknown	3.39	0.0004	4.04	0			4.79	0			1.7	0.0165	-1.67	0.2819	2.79	0.036
VIT_11s0149g00060	4	Unknown			1.11	0			1.62	0
VIT_12s0028g01030	4	Unknown			2.17	0.0001			2.02	0.0009	1.41	0.0022					2.05	0.0001
VIT_17s0000g03680	4	Unknown			1.05	0			1.14	0			1.22	0
VIT_04s0044g00610	4	Unknown protein			1.47	0			1.5	0
VIT_05s0020g02770	4	Unknown protein															1.33	0.0003
VIT_07s0191g00110	4	Unknown protein	1.62	0.0004	1.78	0.0006	1.53	0.0014	3.09	0
VIT_12s0028g00520	4	Unknown protein			1.48	0	1.19	0.0001	2.22	0
VIT_12s0028g03560	4	Unknown protein									1.07	0.0098			-3.39	0.0569	4.56	0.0171
VIT_14s0006g02910	4	Unknown protein							1.07	0
VIT_18s0001g14880	4	Unknown protein							1.12	0
VIT_19s0090g01200	4	Unknown protein					1.18	0
VIT_06s0004g08100	4	VP1/ABI3 family regulatory protein	1.14	0	1.25	0	1.41	0	1.55	0
VIT_04s0008g02390	4	Zinc finger (C3HC4-type ring finger)	1.09	0	1.93	0			1.93	0
VIT_07s0005g00280	4	Zinc finger (c3hc4-type ring finger) nitrogen limitation adaptation					1.26	0	1.4	0							1.07	0.0001
VIT_12s0034g01810	5	2OG-Fe(II) oxygenase									-1.03	0.0431					1.33	0.0018
VIT_19s0090g00140	5	5-alpha-taxadienol-10-beta-hydroxylase	-4.36	0.0053			-2.71	0.0188					-3.2	0.0308	-3.18	0.0033
VIT_08s0040g01810	5	Auxin response factor 10			1.32	0			1.6	0	-1.33	0.0001
VIT_13s0019g00440	5	Auxin-regulated protein							1.59	0.0195					-2.29	0.0935	-3.88	0.0234
VIT_12s0134g00240	5	Avr9/Cf-9 rapidly elicited protein 20									-1.52	0	-1.33	0.0011
VIT_07s0005g01450	5	BZIP DNA-binding protein BZIP53													-1.52	0
VIT_09s0002g02130	5	CA-responsive protein									-1.41	0
VIT_18s0001g02700	5	Chlorophyll a oxygenase (CAO)	-1.79	0			-1.29	0
VIT_07s0031g00800	5	Cyclin-dependent kinase inhibitor KIP-related protein 7											-1.33	0	-1.02	0.0001
CF209123	5	Cytochrome f													-2.52	0.1617
VIT_18s0001g13770	5	Cytochrome P450	-1.85	0.0022			-2.72	0			-3.81	0	-1.45	0.0049	-3.37	0.0021
VIT_05s0049g00100	5	DNA-binding protein	-3.28	0			-2.65	0	1.01	0	-2.32	0.0004
VIT_15s0046g00470	5	Dynamin-like protein 2b	-1.21	0			-1.73	0			-1.36	0			-1.18	0
VIT_00s0483g00050	5	EMB1674 (embryo defective 1674) kinase interacting family protein			1.85	0	-2.18	0.002	2.03	0					-2.5	0.0003
VIT_00s1364g00020	5	EMB1674 (embryo defective 1674) kinase interacting family protein			1.66	0	-1.14	0.0021	1.84	0	-1.33	0.003			-3.11	0	-1.37	0.0046
VIT_04s0008g01180	5	Esterase													-1.32	0.0035
VIT_00s0404g00050	5	fiber protein			1.65	0.0013			2.51	0	-3.18	0.0146
VIT_14s0060g00760	5	Galactinol synthase							2.66	0.0006	-4.01	0	-1.56	0.0062	-2.4	0.0604
VIT_14s0060g00790	5	Galactinol synthase			1.77	0.0003			2.61	0	-3.12	0	-2.12	0	-2.78	0.0006
VIT_03s0038g02440	5	Heavy-metal-associated domain-containing protein			1.46	0			2.09	0	-1.97	0.0008			-1.03	0.0011	-1.88	0
VIT_16s0050g00790	5	Hydroxyproline-rich glycoprotein							1.1	0	-1.74	0
VIT_17s0000g01870	5	Indeterminate(ID)-domain 16	-1.46	0
VIT_06s0009g00440	5	LHW (lonesome highway)			1.04	0			1.19	0	-1.54	0			-1.52	0
VIT_07s0005g06330	5	LTR retrotransposon	-1.98	0.0067											-2.4	0.0064
VIT_12s0142g00130	5	MAPK (MPK20)											-1.08	0
VIT_19s0015g00640	5	ABA hypersensitive germination (AHG)2	NA	NA	NA	NA	NA	NA	NA	NA	NA	NA	NA	NA	NA	NA	NA	NA
VIT_06s0004g08350	5	ABC transporter atm	NA	NA	NA	NA	NA	NA	NA	NA	NA	NA	NA	NA	NA	NA	NA	NA
VIT_14s0066g02540	5	Acid phosphatase	NA	NA	NA	NA	NA	NA	NA	NA	NA	NA	NA	NA	NA	NA	NA	NA
VIT_05s0062g01370	5	Aspartyl protease	NA	NA	NA	NA	NA	NA	NA	NA	NA	NA	NA	NA	NA	NA	NA	NA
VIT_18s0001g00100	5	Auxin-independent growth promoter	NA	NA	NA	NA	NA	NA	NA	NA	NA	NA	NA	NA	NA	NA	NA	NA
VIT_10s0003g02940	5	Basic helix-loop-helix (bHLH) family	NA	NA	NA	NA	NA	NA	NA	NA	NA	NA	NA	NA	NA	NA	NA	NA
VIT_08s0007g01290	5	BEL1-like homeodomain protein 9 LSN (LARSON)	NA	NA	NA	NA	NA	NA	NA	NA	NA	NA	NA	NA	NA	NA	NA	NA
VIT_05s0077g00510	5	Beta-fructofuranosidase	NA	NA	NA	NA	NA	NA	NA	NA	NA	NA	NA	NA	NA	NA	NA	NA
VIT_12s0035g00950	5	Bromodomain	NA	NA	NA	NA	NA	NA	NA	NA	NA	NA	NA	NA	NA	NA	NA	NA
VIT_04s0008g05850	5	CCR4-NOT transcription complex subunit 7/8	NA	NA	NA	NA	NA	NA	NA	NA	NA	NA	NA	NA	NA	NA	NA	NA
VIT_18s0001g08770	5	CF9	NA	NA	NA	NA	NA	NA	NA	NA	NA	NA	NA	NA	NA	NA	NA	NA
VIT_16s0050g02590	5	DnaJ homolog	NA	NA	NA	NA	NA	NA	NA	NA	NA	NA	NA	NA	NA	NA	NA	NA
VIT_11s0016g05410	5	EIN3-binding F-box protein 1	NA	NA	NA	NA	NA	NA	NA	NA	NA	NA	NA	NA	NA	NA	NA	NA
VIT_00s0287g00040	5	GATA transcription factor 28	NA	NA	NA	NA	NA	NA	NA	NA	NA	NA	NA	NA	NA	NA	NA	NA
VIT_03s0132g00150	5	GTP cyclohydrolase I	NA	NA	NA	NA	NA	NA	NA	NA	NA	NA	NA	NA	NA	NA	NA	NA
VIT_08s0007g05350	5	Haloacid dehalogenase hydrolase	NA	NA	NA	NA	NA	NA	NA	NA	NA	NA	NA	NA	NA	NA	NA	NA
VIT_02s0025g05130	5	High mobility group HMG-I and HMG-Y	NA	NA	NA	NA	NA	NA	NA	NA	NA	NA	NA	NA	NA	NA	NA	NA
VIT_04s0044g00110	5	High-mobility group B 2	NA	NA	NA	NA	NA	NA	NA	NA	NA	NA	NA	NA	NA	NA	NA	NA
VIT_01s0010g03780	5	Histidine kinase (AHK3)	NA	NA	NA	NA	NA	NA	NA	NA	NA	NA	NA	NA	NA	NA	NA	NA
VIT_08s0040g03300	5	Histone H2A.4 HTA12	NA	NA	NA	NA	NA	NA	NA	NA	NA	NA	NA	NA	NA	NA	NA	NA
VIT_12s0035g01100	5	KH domain-containing quaking protein	NA	NA	NA	NA	NA	NA	NA	NA	NA	NA	NA	NA	NA	NA	NA	NA
VIT_11s0016g03960	5	Kinesin family member 2/24	NA	NA	NA	NA	NA	NA	NA	NA	NA	NA	NA	NA	NA	NA	NA	NA
VIT_18s0072g00890	5	Leucine-rich repeat protein kinase	NA	NA	NA	NA	NA	NA	NA	NA	NA	NA	NA	NA	NA	NA	NA	NA
VIT_07s0151g00350	5	MHK; kinase	NA	NA	NA	NA	NA	NA	NA	NA	NA	NA	NA	NA	NA	NA	NA	NA
VV37202_at	5	NA	NA	NA	NA	NA	NA	NA	NA	NA	NA	NA	NA	NA	NA	NA	NA	NA
VV3777_at	5	NA	NA	NA	NA	NA	NA	NA	NA	NA	NA	NA	NA	NA	NA	NA	NA	NA
VV39756_at	5	NA	NA	NA	NA	NA	NA	NA	NA	NA	NA	NA	NA	NA	NA	NA	NA	NA
VV921_at	5	NA	NA	NA	NA	NA	NA	NA	NA	NA	NA	NA	NA	NA	NA	NA	NA	NA
DV217892	5	No hit	NA	NA	NA	NA	NA	NA	NA	NA	NA	NA	NA	NA	NA	NA	NA	NA
TC54920	5	No hit	NA	NA	NA	NA	NA	NA	NA	NA	NA	NA	NA	NA	NA	NA	NA	NA
VIT_00s0287g00030	5	No hit	NA	NA	NA	NA	NA	NA	NA	NA	NA	NA	NA	NA	NA	NA	NA	NA
VIT_04s0008g06700	5	No hit	NA	NA	NA	NA	NA	NA	NA	NA	NA	NA	NA	NA	NA	NA	NA	NA
VIT_10s0003g02950	5	No hit	NA	NA	NA	NA	NA	NA	NA	NA	NA	NA	NA	NA	NA	NA	NA	NA
VIT_18s0001g07110	5	No hit	NA	NA	NA	NA	NA	NA	NA	NA	NA	NA	NA	NA	NA	NA	NA	NA
VIT_17s0000g07910	5	Nodulin MtN21 family	NA	NA	NA	NA	NA	NA	NA	NA	NA	NA	NA	NA	NA	NA	NA	NA
GSVIVT00013503001	5	Nuclear prelamin A recognition factor; Narf	NA	NA	NA	NA	NA	NA	NA	NA	NA	NA	NA	NA	NA	NA	NA	NA
VIT_00s0508g00020	5	Nuclear prelamin A recognition factor; Narf	NA	NA	NA	NA	NA	NA	NA	NA	NA	NA	NA	NA	NA	NA	NA	NA
VIT_14s0128g00250	5	Nuclear transcription factor Y subunit C-9	NA	NA	NA	NA	NA	NA	NA	NA	NA	NA	NA	NA	NA	NA	NA	NA
VIT_11s0103g00560	5	Pentatricopeptide (PPR) repeat	NA	NA	NA	NA	NA	NA	NA	NA	NA	NA	NA	NA	NA	NA	NA	NA
VIT_08s0007g03980	5	Pentatricopeptide (PPR) repeat-containing	NA	NA	NA	NA	NA	NA	NA	NA	NA	NA	NA	NA	NA	NA	NA	NA
VIT_12s0055g00750	5	Pentatricopeptide (PPR) repeat-containing protein	NA	NA	NA	NA	NA	NA	NA	NA	NA	NA	NA	NA	NA	NA	NA	NA
VIT_18s0001g01580	5	PHD finger transcription factor	NA	NA	NA	NA	NA	NA	NA	NA	NA	NA	NA	NA	NA	NA	NA	NA
VIT_08s0040g02510	5	PHD zinc finger protein	NA	NA	NA	NA	NA	NA	NA	NA	NA	NA	NA	NA	NA	NA	NA	NA
VIT_06s0061g01140	5	Phototropic-responsive NPH3	NA	NA	NA	NA	NA	NA	NA	NA	NA	NA	NA	NA	NA	NA	NA	NA
VIT_17s0000g03640	5	Proline-rich protein precursor	NA	NA	NA	NA	NA	NA	NA	NA	NA	NA	NA	NA	NA	NA	NA	NA
VIT_05s0020g01460	5	Protein phosphatase 2C	NA	NA	NA	NA	NA	NA	NA	NA	NA	NA	NA	NA	NA	NA	NA	NA
VIT_18s0122g01010	5	Protein phosphatase 2C DBP	NA	NA	NA	NA	NA	NA	NA	NA	NA	NA	NA	NA	NA	NA	NA	NA
VIT_11s0016g02820	5	Retrovirus Pol polyprotein	NA	NA	NA	NA	NA	NA	NA	NA	NA	NA	NA	NA	NA	NA	NA	NA
VIT_15s0048g00270	5	Scarecrow transcription factor 6 (SCL6)	NA	NA	NA	NA	NA	NA	NA	NA	NA	NA	NA	NA	NA	NA	NA	NA
VIT_19s0015g00130	5	Serine acetyltransferase 3	NA	NA	NA	NA	NA	NA	NA	NA	NA	NA	NA	NA	NA	NA	NA	NA
VIT_14s0171g00310	5	SET domain-containing protein	NA	NA	NA	NA	NA	NA	NA	NA	NA	NA	NA	NA	NA	NA	NA	NA
VIT_06s0004g00930	5	Splicing factor I	NA	NA	NA	NA	NA	NA	NA	NA	NA	NA	NA	NA	NA	NA	NA	NA
VIT_05s0020g01400	5	SRC2/SRC2 (soybean gene regulated BY cold-2)	NA	NA	NA	NA	NA	NA	NA	NA	NA	NA	NA	NA	NA	NA	NA	NA
VIT_18s0001g03990	5	Stearoyl-ACP desaturase	NA	NA	NA	NA	NA	NA	NA	NA	NA	NA	NA	NA	NA	NA	NA	NA
VIT_13s0019g03870	5	Substrate carrier	NA	NA	NA	NA	NA	NA	NA	NA	NA	NA	NA	NA	NA	NA	NA	NA
VIT_17s0000g01500	5	SWIB complex BAF60b domain-containing protein	NA	NA	NA	NA	NA	NA	NA	NA	NA	NA	NA	NA	NA	NA	NA	NA
VIT_02s0025g04590	5	TCP family transcription factor TCP9	NA	NA	NA	NA	NA	NA	NA	NA	NA	NA	NA	NA	NA	NA	NA	NA
VIT_06s0061g00220	5	Transcription initiation factor TFIIB	NA	NA	NA	NA	NA	NA	NA	NA	NA	NA	NA	NA	NA	NA	NA	NA
VIT_18s0001g07120	5	Transport inhibitor response 1 protein	NA	NA	NA	NA	NA	NA	NA	NA	NA	NA	NA	NA	NA	NA	NA	NA
VIT_09s0002g07730	5	Transposon	NA	NA	NA	NA	NA	NA	NA	NA	NA	NA	NA	NA	NA	NA	NA	NA
VIT_07s0031g02890	5	Transposon protein Ac/Ds sub-class	NA	NA	NA	NA	NA	NA	NA	NA	NA	NA	NA	NA	NA	NA	NA	NA
VIT_10s0003g05640	5	UDP-arabinose 4-epimerase 3	NA	NA	NA	NA	NA	NA	NA	NA	NA	NA	NA	NA	NA	NA	NA	NA
VIT_01s0026g00090	5	Ulp1 protease family	NA	NA	NA	NA	NA	NA	NA	NA	NA	NA	NA	NA	NA	NA	NA	NA
VIT_03s0088g00370	5	Unknown protein	NA	NA	NA	NA	NA	NA	NA	NA	NA	NA	NA	NA	NA	NA	NA	NA
VIT_08s0007g07610	5	Unknown protein	NA	NA	NA	NA	NA	NA	NA	NA	NA	NA	NA	NA	NA	NA	NA	NA
VIT_11s0052g00510	5	Unknown protein	NA	NA	NA	NA	NA	NA	NA	NA	NA	NA	NA	NA	NA	NA	NA	NA
VIT_18s0001g14550	5	Unknown protein	NA	NA	NA	NA	NA	NA	NA	NA	NA	NA	NA	NA	NA	NA	NA	NA
VIT_13s0064g01470	5	Urophorphyrin III methylase	NA	NA	NA	NA	NA	NA	NA	NA	NA	NA	NA	NA	NA	NA	NA	NA
VIT_02s0012g01280	5	VQ motif-containing protein	NA	NA	NA	NA	NA	NA	NA	NA	NA	NA	NA	NA	NA	NA	NA	NA
VIT_08s0040g00590	5	Zinc finger (C3HC4-type ring finger)	NA	NA	NA	NA	NA	NA	NA	NA	NA	NA	NA	NA	NA	NA	NA	NA
VIT_17s0000g06230	5	Zinc finger (C3HC4-type ring finger)	NA	NA	NA	NA	NA	NA	NA	NA	NA	NA	NA	NA	NA	NA	NA	NA
VIT_18s0001g13880	5	Zinc finger (CCCH-type) family protein	NA	NA	NA	NA	NA	NA	NA	NA	NA	NA	NA	NA	NA	NA	NA	NA
VIT_06s0004g07410	5	NADH dehydrogenase subunit 7													-1.74	0.0106
CD008204	5	No hit			2.22	0.0004	-1.86	0.0475	2.97	0					-3.22	0.2971
DV939444	5	No hit														0.2833
DY473900	5	No hit			1	0.0019
TC52667	5	No hit	-1.53	0.0255	1.08	0.0218	-3.01	0	1.5	0.001	-2.93	0.015	-2.56	0.006
TC66170	5	No hit	-3.3	0.0008			-2.4	0.006							-2.94	0.0249
TC70319	5	No hit	-2.35	0.0096											-2.5	0.171
VIT_08s0007g08740	5	No hit	-1.47	0.0119	1.69	0.0004	-2.51	0.0004
VIT_17s0000g09410	5	No hit													-1.27	0.033
VIT_17s0000g10270	5	No hit							1.15	0.0022
VIT_19s0085g00480	5	No hit							1.02	0.0048
GSVIVT00003174001	5	Pentatricopeptide (PPR) repeat-containing									-1.2	0.033
VIT_09s0002g03210	5	Pentatricopeptide (PPR) repeat-containing protein													-1.07	0.0088
VIT_06s0004g04810	5	Protein kinase APK1A											-1.16	0.0003
VIT_07s0129g00520	5	Protein phosphatase 2C			1.35	0	-1.43	0			-1.86	0	-1.71	0
VIT_00s0888g00040	5	Retrotransposon													-1.66	0.0269
VIT_00s2220g00010	5	Reverse transcriptase					-1.14	0.017							-2.02	0.0002
VIT_02s0025g04130	5	Rhomboid ATRBL2			2.11	0	-1.25	0.0011			-1.67	0
VIT_08s0058g01440	5	Ribosomal S6 kinase p90									-1.04	0
VIT_19s0014g02620	5	S-receptor kinase					-5.35	0.0001	2.52	0.0027					-2.37	0.2534
VIT_06s0009g02390	5	Scarecrow transcription factor 3 (SCL3)			1.64	0			1.03	0.0088	-1.34	0	-1.42	0.0003			-1.05	0.0168
VIT_14s0066g01540	5	Serine/threonine kinase SYMRK	-1	0.0006	2.22	0.0005	-1	0.0189	2.53	0.0001	-1	0.0251			-2.72	0.4405
VIT_18s0001g02030	5	Signal peptidase 1	-1.27	0.0084			-1.06	0.0292	1.09	0.0179
VIT_11s0065g00160	5	Splicing factor YT521-B			1.07	0
VIT_00s1770g00010	5	Transposon	-1.46	0.0295			-1.62	0.013							-1.97	0.0333
VIT_17s0000g08010	5	Trehalose 6-phosphate synthase			1.19	0			1.23	0							1.61	0
VIT_11s0016g05790	5	Unknown					-1.82	0.0002							-1.26	0.0676
VIT_18s0001g07210	5	Unknown									-1.03	0.0001
VIT_06s0004g02830	5	Unknown protein	-1.12	0													2.18	0
VIT_09s0002g01520	5	Unknown protein									-1.83	0			-2.75	0
VIT_09s0002g03730	5	Unknown protein	-1	0.0366
VIT_18s0001g02480	5	Unknown protein									-1.24	0
VIT_19s0090g01420	5	Wax synthase isoform 1											-3.15	0.0023	-2.37	0.0404
VIT_01s0026g02470	5	Zinc finger (C3HC4-type ring finger)									-1.24	0
VIT_13s0064g00920	5	Zinc finger (CCCH-type) family protein					-1.1	0
VV5163_at	5	NA									-2.18	0.0038	-2.5	0.0118
VIT_15s0046g03650	6	(+)-neomenthol dehydrogenase	1.03	0
VIT_11s0052g00540	6	ABC protein 3 ATNAP3 non-intrinsic							1.07	0.0008			1.01	0.0003
VIT_05s0049g01400	6	Alcohol oxidase	1.7	0			2.08	0									1.08	0.007
GSVIVT00013082001	6	Allantoinase	1.11	0			1.46	0	1.1	0
VIT_00s0131g00010	6	Annexin ANN3	3.53	0	2.49	0.0201	4	0	3.28	0
VIT_15s0046g00050	6	Arginine/serine-rich splicing factor RSP31 (RSP31)			1.15	0.0006			1.01	0.0035
VIT_15s0046g00060	6	Arginine/serine-rich splicing factor RSP31 (RSP31)							1.09	0
VIT_17s0000g01740	6	Aspartyl aminopeptidase	1.38	0	1.47	0	1.07	0	1.22	0
VIT_01s0026g02280	6	Binding					1.18	0
VIT_17s0000g09790	6	BT1 (BTB and TAZ domain protein 1)	3.55	0	1.29	0	2.73	0	1.63	0					1.14	0.0096	-1.9	0
VIT_12s0142g00630	6	Calcineurin-like phosphoesterase family	1.17	0			1.26	0	1.07	0
VIT_03s0017g01040	6	Cis-zeatin O-beta-D-glucosyltransferase	4.5	0	3.54	0.0027	4.02	0	4.07	0			2.52	0.0228	-1	0.0026
VIT_09s0002g01100	6	DAG					1.16	0
VIT_13s0067g00860	6	Early flowering 4	3.41	0	3.51	0	3.45	0	3.3	0							1.05	0.007
VIT_17s0000g00120	6	Exostosin	1.09	0
VIT_06s0004g07520	6	F-box family protein					1.09	0
VIT_15s0046g01900	6	ferric reduction oxidase 2	2.07	0	1.8	0.0002	1.82	0	1.31	0.0063					1.15	0.0003
VIT_11s0065g00240	6	Galactokinase like protein			1.33	0.0256			1.58	0.0152
VIT_00s0153g00050	6	Glutathione S-transferase 8 GSTU8	1.87	0.0003			1.2	0.0318	2.61	0					1.22	0
VIT_16s0013g00130	6	GTP-binding protein HSR1					1.1	0.0004
VIT_05s0020g01670	6	GTP1/OBG					1.21	0
VIT_13s0019g02780	6	Heat shock protein 17.6 kDa class I	4.13	0	2.45	0.0226	5.24	0	5.22	0			1.55	0.0001	1.24	0.0431	-1.93	0.0004
VIT_13s0019g02850	6	Heat shock protein 17.6 kDa class I	2.87	0.0404			4.83	0.0002	5.31	0.0001							-2.05	0.0082
VIT_06s0004g04510	6	Heat shock protein 70	1.36	0	1.64	0	2.18	0	2.24	0			1.19	0
VIT_16s0050g00140	6	Heavy-metal-associated domain-containing protein	1.57	0			1.3	0	1.38	0
VIT_01s0150g00550	6	Histone-lysine N-methyltransferase ASHR2					1.12	0					1.05	0.0024
VIT_12s0028g00630	6	Hydroxyacylglutathione hydrolase 3	1.35	0			1.65	0
VIT_11s0016g05010	6	Lactoylglutathione lyase	1.14	0			1.18	0	1.09	0					1.03	0.0593
VIT_13s0067g01450	6	Lateral organ boundaries domain 21					1.83	0	1.36	0	1	0.0023	1.46	0.0401	1.69	0
VIT_04s0023g01030	6	LIM domain containing protein	1.13	0
VIT_17s0000g05210	6	LNG1 (LONGIFOLIA1)	1.29	0			1.59	0	1.07	0
VIT_18s0001g13190	6	MAPK (MPK9)	1.4	0.0022			1.78	0	1.1	0.0217
VIT_09s0002g07160	6	5-hydroxyisobutyryl-coenzyme A hydrolase	NA	NA	NA	NA	NA	NA	NA	NA	NA	NA	NA	NA	NA	NA	NA	NA
VIT_13s0019g04820	6	Amine oxidase FLD (flowering locus D)	NA	NA	NA	NA	NA	NA	NA	NA	NA	NA	NA	NA	NA	NA	NA	NA
VIT_03s0038g04040	6	Aminoacylase-1	NA	NA	NA	NA	NA	NA	NA	NA	NA	NA	NA	NA	NA	NA	NA	NA
VIT_15s0107g00450	6	AMP-dependent synthetase and ligase	NA	NA	NA	NA	NA	NA	NA	NA	NA	NA	NA	NA	NA	NA	NA	NA
VIT_01s0026g02730	6	Anaphase-promoting complex component APC2	NA	NA	NA	NA	NA	NA	NA	NA	NA	NA	NA	NA	NA	NA	NA	NA
VIT_01s0011g05300	6	Armadillo/beta-catenin repeat	NA	NA	NA	NA	NA	NA	NA	NA	NA	NA	NA	NA	NA	NA	NA	NA
VIT_00s0231g00050	6	ATP binding protein	NA	NA	NA	NA	NA	NA	NA	NA	NA	NA	NA	NA	NA	NA	NA	NA
VIT_06s0009g01750	6	ATP-dependent RNA helicase DOB1	NA	NA	NA	NA	NA	NA	NA	NA	NA	NA	NA	NA	NA	NA	NA	NA
VIT_11s0037g00990	6	ATPase AFG1	NA	NA	NA	NA	NA	NA	NA	NA	NA	NA	NA	NA	NA	NA	NA	NA
VIT_12s0059g00660	6	Autophagy 8d (APG8d)	NA	NA	NA	NA	NA	NA	NA	NA	NA	NA	NA	NA	NA	NA	NA	NA
VIT_04s0023g03780	6	Cell cycle checkpoint protein RAD17 (AtRAD17)	NA	NA	NA	NA	NA	NA	NA	NA	NA	NA	NA	NA	NA	NA	NA	NA
VIT_19s0176g00140	6	CID9 (CTC-Interacting Domain 9)	NA	NA	NA	NA	NA	NA	NA	NA	NA	NA	NA	NA	NA	NA	NA	NA
VIT_17s0000g04550	6	Cupin	NA	NA	NA	NA	NA	NA	NA	NA	NA	NA	NA	NA	NA	NA	NA	NA
VIT_09s0002g01760	6	EIF-4A3	NA	NA	NA	NA	NA	NA	NA	NA	NA	NA	NA	NA	NA	NA	NA	NA
VIT_04s0008g05660	6	FAR1-related sequence 6	NA	NA	NA	NA	NA	NA	NA	NA	NA	NA	NA	NA	NA	NA	NA	NA
VIT_16s0039g01810	6	GCN5 N-acetyltransferase (GNAT)	NA	NA	NA	NA	NA	NA	NA	NA	NA	NA	NA	NA	NA	NA	NA	NA
VIT_14s0060g00360	6	Isopenicillin N epimerase	NA	NA	NA	NA	NA	NA	NA	NA	NA	NA	NA	NA	NA	NA	NA	NA
VIT_01s0010g01110	6	Longevity-assurance (LAG1)	NA	NA	NA	NA	NA	NA	NA	NA	NA	NA	NA	NA	NA	NA	NA	NA
VIT_06s0004g04220	6	No hit	NA	NA	NA	NA	NA	NA	NA	NA	NA	NA	NA	NA	NA	NA	NA	NA
VIT_00s0259g00200	6	Nudix hydrolase 2	NA	NA	NA	NA	NA	NA	NA	NA	NA	NA	NA	NA	NA	NA	NA	NA
VIT_07s0104g00380	6	Pale cress protein (PAC)	NA	NA	NA	NA	NA	NA	NA	NA	NA	NA	NA	NA	NA	NA	NA	NA
VIT_14s0083g00770	6	Phytoene desaturase	NA	NA	NA	NA	NA	NA	NA	NA	NA	NA	NA	NA	NA	NA	NA	NA
VIT_17s0000g05310	6	Pre-mRNA cleavage complex II protein Clp1	NA	NA	NA	NA	NA	NA	NA	NA	NA	NA	NA	NA	NA	NA	NA	NA
VIT_17s0000g01300	6	Protein transport protein SEC61 gamma subunit	NA	NA	NA	NA	NA	NA	NA	NA	NA	NA	NA	NA	NA	NA	NA	NA
VIT_14s0066g00180	6	RAB GTPase RAB2C	NA	NA	NA	NA	NA	NA	NA	NA	NA	NA	NA	NA	NA	NA	NA	NA
VIT_06s0061g01330	6	Ribosomal protein L24 60S	NA	NA	NA	NA	NA	NA	NA	NA	NA	NA	NA	NA	NA	NA	NA	NA
VIT_01s0137g00580	6	Serine/threonine-protein kinase AFC2	NA	NA	NA	NA	NA	NA	NA	NA	NA	NA	NA	NA	NA	NA	NA	NA
VIT_14s0128g00220	6	Signal peptidase complex subunit 3	NA	NA	NA	NA	NA	NA	NA	NA	NA	NA	NA	NA	NA	NA	NA	NA
VIT_14s0060g00250	6	Unknown	NA	NA	NA	NA	NA	NA	NA	NA	NA	NA	NA	NA	NA	NA	NA	NA
VIT_11s0016g04870	6	Unknown protein	NA	NA	NA	NA	NA	NA	NA	NA	NA	NA	NA	NA	NA	NA	NA	NA
VIT_14s0081g00680	6	Unknown protein	NA	NA	NA	NA	NA	NA	NA	NA	NA	NA	NA	NA	NA	NA	NA	NA
VIT_14s0108g01480	6	Unknown protein	NA	NA	NA	NA	NA	NA	NA	NA	NA	NA	NA	NA	NA	NA	NA	NA
VIT_15s0107g00240	6	Unknown protein	NA	NA	NA	NA	NA	NA	NA	NA	NA	NA	NA	NA	NA	NA	NA	NA
VIT_18s0001g04880	6	Unknown protein	NA	NA	NA	NA	NA	NA	NA	NA	NA	NA	NA	NA	NA	NA	NA	NA
VIT_19s0085g00390	6	Unknown protein	NA	NA	NA	NA	NA	NA	NA	NA	NA	NA	NA	NA	NA	NA	NA	NA
VIT_10s0003g04030	6	Zinc-binding protein	NA	NA	NA	NA	NA	NA	NA	NA	NA	NA	NA	NA	NA	NA	NA	NA
VIT_01s0026g01570	6	Nitrate transporter 1:2	1.49	0.002	2.17	0			1.55	0.001					2.55	0
VIT_00s0187g00050	6	No hit	4.62	0	3.93	0	4.45	0	4.43	0	-1.65	0.0426	1.79	0.0059	1.17	0.1941
VIT_04s0023g01690	6	No hit	1.22	0			1.49	0			1.17	0	1.22	0
VIT_04s0023g01710	6	No hit	1.71	0			1.81	0			1.61	0	1.45	0
VIT_05s0077g01920	6	No hit	3.88	0.0017			4.14	0.0013	4.34	0.0074	1.99	0.0092			4.23	0
VIT_07s0031g03140	6	No hit	1.64	0.0052			1.9	0.0012
VIT_18s0001g10610	6	No hit			1.87	0.0298									4.83	0.0001
VIT_18s0001g10620	6	No hit							2.28	0.002	1.55	0.034			3.54	0
VIT_19s0027g01420	6	No hit	3.24	0.0012			4.1	0			2.47	0.0004	1.95	0.0241
VIT_08s0007g05460	6	Pentatricopeptide (PPR) repeat-containing protein	1.14	0.0005					1.05	0.0011
VIT_12s0034g02240	6	Potassium channel AKT2/3	1.37	0	1.46	0	2.41	0	1.73	0
VIT_16s0050g00630	6	Prolyl 4-hydroxylase	1.21	0			1.48	0	1.22	0
VIT_18s0041g00480	6	Proton-dependent oligopeptide transport (POT) family protein			2.04	0.0388	2.26	0.0035	2.99	0.0001					1.51	0.2146
VIT_09s0002g05920	6	R protein MLA10	1.09	0.0003			1.53	0	1.03	0.0005
VIT_18s0001g06290	6	Ribosomal protein S6 (RPS6B) 40S					1.08	0	1.1	0
VIT_17s0000g02880	6	S-adenosyl-L-methionine:salicylic acid carboxyl methyltransferase	1.2	0	1.03	0.0003			1.14	0
VIT_07s0095g00290	6	Serine/threonine kinase BRLK					2.18	0.0004	3.09	0	1.49	0.0003	2.45	0	1.77	0.0269
VIT_04s0008g01560	6	Small molecular heat shock protein 17.5	3.39	0.0095	4.73	0.004	1	0	4.17	0.0017
VIT_06s0004g00200	6	Splicing factor YT521-B							1.04	0			1.27	0
VIT_18s0075g00340	6	Sucrose-phosphate synthase - like protein	4.31	0	1.64	0.0277	2.92	0	1.57	0.0348
VIT_03s0038g02160	6	Thaumatin					1.61	0
VIT_10s0003g05590	6	Toprim domain-containing protein											1.27	0
VIT_09s0002g08370	6	TPR1 (topless-related 1)									1.28	0	1.27	0
VIT_11s0118g00570	6	Tristeza Virus Resistance Gene (Ctv)	1.49	0			1.37	0			1.21	0					1.24	0
VIT_18s0001g08300	6	Tubulin alpha-6 chain	1.93	0			1.94	0	1.3	0.0001	1.13	0
VIT_18s0001g07790	6	Unknown	1.47	0			1.19	0
VIT_07s0005g05850	6	Unknown protein					1.32	0
VIT_08s0007g02890	6	Unknown protein	1.25	0			1.32	0	1.38	0
VIT_10s0116g01810	6	Unknown protein					1.64	0			1.59	0			2.94	0
VIT_13s0073g00690	6	Unknown protein	1.56	0			2.28	0	1.8	0	1.62	0
VIT_18s0001g10480	6	Unknown protein	1.6	0	1.12	0	1.29	0	1.47	0			-1.02	0.0003	-1.09	0.0118
VIT_13s0047g01050	6	Valine--tRNA ligase	1.18	0
VIT_04s0023g03320	6	WD repeat-protein	1.01	0
GSVIVT00004156001	6	ZFWD1 (zinc finger WD40 repeat protein 1)	3.16	0			2.49	0.0001	1.78	0.0214
VIT_11s0118g00780	6	Zinc finger (C3HC4-type ring finger)	1.52	0	1.24	0	2.05	0	2.14	0			1.12	0.0036
VIT_15s0046g03620	7	2-oxo acid dehydrogenase	-1.36	0.0125			-1.17	0.0332
VIT_00s0203g00100	7	AarF domain-containing kinase ABC1					-1.03	0
VIT_14s0006g00910	7	ATA15 protein	-1.07	0			-1.15	0
VIT_19s0090g00060	7	Biopterin transport-related protein BT1					-1.59	0
VIT_03s0097g00030	7	Concanavalin A lectin	-3.22	0.0014			-3.08	0.0001	-3.24	0.0001					-1.76	0.4678
VIT_08s0056g01300	7	Cupin			-2.74	0	-2.86	0	-2.89	0					-2.28	0.4457
VIT_09s0002g06660	7	DEAD box RNA helicase RH15	-1.01	0			-1.33	0
VIT_19s0014g03790	7	Diacylglycerol kinase	-1.05	0			-1.3	0
VIT_03s0038g00580	7	GATA transcription factor 25	-1.48	0.0006
VIT_01s0010g02580	7	Acid phosphatase/vanadium-dependent haloperoxidase	NA	NA	NA	NA	NA	NA	NA	NA	NA	NA	NA	NA	NA	NA	NA	NA
VIT_06s0009g03150	7	Calcium-dependent protein kinase 17 CPK17	NA	NA	NA	NA	NA	NA	NA	NA	NA	NA	NA	NA	NA	NA	NA	NA
VIT_18s0001g06320	7	Cupin	NA	NA	NA	NA	NA	NA	NA	NA	NA	NA	NA	NA	NA	NA	NA	NA
VIT_19s0027g01670	7	Cyclin-T1-4	NA	NA	NA	NA	NA	NA	NA	NA	NA	NA	NA	NA	NA	NA	NA	NA
VIT_02s0033g00060	7	DNAJ plastid division protein (ARC6)	NA	NA	NA	NA	NA	NA	NA	NA	NA	NA	NA	NA	NA	NA	NA	NA
VIT_07s0031g01790	7	Glucan endo-1	NA	NA	NA	NA	NA	NA	NA	NA	NA	NA	NA	NA	NA	NA	NA	NA
VIT_06s0004g04060	7	Legumin	NA	NA	NA	NA	NA	NA	NA	NA	NA	NA	NA	NA	NA	NA	NA	NA
VIT_05s0094g01070	7	Leucine zipper-EF-hand containing transmembrane protein 1	NA	NA	NA	NA	NA	NA	NA	NA	NA	NA	NA	NA	NA	NA	NA	NA
VIT_00s1309g00010	7	Monocopper oxidase SKS11 (SKU5 Similar 11)	NA	NA	NA	NA	NA	NA	NA	NA	NA	NA	NA	NA	NA	NA	NA	NA
VIT_17s0000g07510	7	Myb family	NA	NA	NA	NA	NA	NA	NA	NA	NA	NA	NA	NA	NA	NA	NA	NA
VV10788_at	7	NA	NA	NA	NA	NA	NA	NA	NA	NA	NA	NA	NA	NA	NA	NA	NA	NA
VV16445_at	7	NA	NA	NA	NA	NA	NA	NA	NA	NA	NA	NA	NA	NA	NA	NA	NA	NA
VV767_at	7	NA	NA	NA	NA	NA	NA	NA	NA	NA	NA	NA	NA	NA	NA	NA	NA	NA
VIT_11s0052g00880	7	NADPH-cytochrome P450 oxydoreductase isoform 3	NA	NA	NA	NA	NA	NA	NA	NA	NA	NA	NA	NA	NA	NA	NA	NA
VIT_07s0151g00670	7	No hit	NA	NA	NA	NA	NA	NA	NA	NA	NA	NA	NA	NA	NA	NA	NA	NA
VIT_14s0060g01140	7	PAPA-1	NA	NA	NA	NA	NA	NA	NA	NA	NA	NA	NA	NA	NA	NA	NA	NA
VIT_05s0102g00230	7	Protein farnesyltransferase/geranylgeranyltransferase type I alphasubunit	NA	NA	NA	NA	NA	NA	NA	NA	NA	NA	NA	NA	NA	NA	NA	NA
VIT_06s0004g01090	7	Protein kinase	NA	NA	NA	NA	NA	NA	NA	NA	NA	NA	NA	NA	NA	NA	NA	NA
VIT_07s0095g00730	7	Sterile alpha motif (SAM) domain-containing protein	NA	NA	NA	NA	NA	NA	NA	NA	NA	NA	NA	NA	NA	NA	NA	NA
VIT_17s0000g09890	7	Tetratricopeptide repeat (TPR)-containing	NA	NA	NA	NA	NA	NA	NA	NA	NA	NA	NA	NA	NA	NA	NA	NA
VIT_04s0008g02700	7	TRNA (guanine-N(1)-)-methyltransferase	NA	NA	NA	NA	NA	NA	NA	NA	NA	NA	NA	NA	NA	NA	NA	NA
VIT_05s0020g02140	7	Ycf2	NA	NA	NA	NA	NA	NA	NA	NA	NA	NA	NA	NA	NA	NA	NA	NA
TC67611	7	No hit	-1.8	0.0001			-1.25	0.0113
VIT_00s2440g00010	7	No hit	-1.35	0.0044			-1.01	0.0447
VIT_17s0000g08110	7	Nodulin MtN3	-4.22	0.0113	-1	0.0025
VIT_01s0026g01670	7	Pectate lyase	-4.72	0.0032	-1	0.0148			-3.56	0.0438
VIT_17s0000g03090	7	R protein disease resistance protein	-2.45	0	-1.76	0	-1.79	0	-1.08	0.0016					-1.07	0.0199
VIT_04s0008g01360	7	Tassel serine threonine kinase 1	-1.3	0.0008	-1.38	0.0002	-1.47	0.0002	-2.37	0
GSVIVT00008328001	7	Unknown protein	-1.17	0.0104	-1.34	0.0025	-1.46	0.0012
VIT_00s0265g00090	7	Unknown protein	-1.18	0.0018	-1.21	0.0011	-1.55	0									1.15	0.0002
VIT_12s0028g03620	7	Unknown protein	-2.6	0.0003	-1.65	0.0325	-2.23	0.002			-2.5	0	-1.73	0.0008	-1.87	0.0038
VIT_18s0166g00180	7	Zinc finger protein ATRZ-1A	-1.17	0			-1.2	0
VIT_10s0003g01830	8	Aquaporin NIP1;2													1.23	0.1344
VIT_03s0038g04450	8	Basic leucine-zipper 11 GBF6															-1.13	0
VIT_15s0046g02640	8	Beta-amylase 4							-1.04	0
VIT_19s0014g04980	8	Cinnamyl alcohol dehydrogenase			-2	0			-1.27	0	1.14	0			1.13	0
VIT_00s0941g00020	8	Constans interacting protein 6	1.27	0.0002	-1.01	0.0351	1.47	0							1.18	0.0465
VIT_05s0077g01990	8	Epoxide hydrolase 2	1.08	0			1.63	0	1.08	0
VIT_07s0005g04180	8	Glutathione S-transferase													1.05	0.0028
VIT_10s0071g00590	8	GRAM domain-containing protein / ABA-responsive											2.23	0.0332	3.2	0.001
VIT_02s0025g04170	8	Heat shock transcription factor B2B			-2.78	0			-3.48	0
VIT_19s0027g00700	8	Iojap protein					1.39	0	1.02	0.0001
VIT_06s0009g01320	8	L-ascorbate oxidase	1.21	0			1.82	0	1.04	0	1.12	0
VIT_06s0004g06100	8	MYB divaricata					1.28	0			1.05	0
VIT_11s0016g02480	8	no hit	NA	NA	NA	NA	NA	NA	NA	NA	NA	NA	NA	NA	NA	NA	NA	NA
VIT_13s0019g01010	8	ABA2 (ABA deficient 2)	NA	NA	NA	NA	NA	NA	NA	NA	NA	NA	NA	NA	NA	NA	NA	NA
VIT_11s0052g00020	8	Balbiani ring 1	NA	NA	NA	NA	NA	NA	NA	NA	NA	NA	NA	NA	NA	NA	NA	NA
VIT_07s0031g01660	8	CYP86A2	NA	NA	NA	NA	NA	NA	NA	NA	NA	NA	NA	NA	NA	NA	NA	NA
VIT_01s0127g00600	8	DC1 domain-containing protein	NA	NA	NA	NA	NA	NA	NA	NA	NA	NA	NA	NA	NA	NA	NA	NA
VIT_18s0001g12390	8	Glucan endo-1	NA	NA	NA	NA	NA	NA	NA	NA	NA	NA	NA	NA	NA	NA	NA	NA
VIT_08s0105g00490	8	Glutaredoxin-related protein;	NA	NA	NA	NA	NA	NA	NA	NA	NA	NA	NA	NA	NA	NA	NA	NA
VIT_07s0129g00480	8	Molecular chaperone DnaJ	NA	NA	NA	NA	NA	NA	NA	NA	NA	NA	NA	NA	NA	NA	NA	NA
VIT_01s0011g00700	8	Myb family transcription factor / ELM2 domain-containing	NA	NA	NA	NA	NA	NA	NA	NA	NA	NA	NA	NA	NA	NA	NA	NA
VIT_00s0415g00070	8	No hit	NA	NA	NA	NA	NA	NA	NA	NA	NA	NA	NA	NA	NA	NA	NA	NA
VIT_06s0004g05290	8	No hit	NA	NA	NA	NA	NA	NA	NA	NA	NA	NA	NA	NA	NA	NA	NA	NA
VIT_15s0046g01220	8	No hit	NA	NA	NA	NA	NA	NA	NA	NA	NA	NA	NA	NA	NA	NA	NA	NA
VIT_13s0084g00040	8	Nuclear transcription factor Y subunit B related	NA	NA	NA	NA	NA	NA	NA	NA	NA	NA	NA	NA	NA	NA	NA	NA
VIT_10s0003g00070	8	Peptidase	NA	NA	NA	NA	NA	NA	NA	NA	NA	NA	NA	NA	NA	NA	NA	NA
VIT_12s0028g00260	8	Phosphoribosylamine--glycine ligase (PUR2)	NA	NA	NA	NA	NA	NA	NA	NA	NA	NA	NA	NA	NA	NA	NA	NA
VIT_18s0089g00860	8	Ring-H2 finger protein ATL4E	NA	NA	NA	NA	NA	NA	NA	NA	NA	NA	NA	NA	NA	NA	NA	NA
VIT_18s0001g11080	8	RNA-binding protein 47C' ATRBP47C'	NA	NA	NA	NA	NA	NA	NA	NA	NA	NA	NA	NA	NA	NA	NA	NA
VIT_16s0098g00870	8	Transparent testa glabra 1	NA	NA	NA	NA	NA	NA	NA	NA	NA	NA	NA	NA	NA	NA	NA	NA
VIT_13s0019g00910	8	Ubiquitin-conjugating enzyme 13 (UBC13)	NA	NA	NA	NA	NA	NA	NA	NA	NA	NA	NA	NA	NA	NA	NA	NA
VIT_18s0041g01840	8	Unknown	NA	NA	NA	NA	NA	NA	NA	NA	NA	NA	NA	NA	NA	NA	NA	NA
VIT_07s0191g00220	8	Unknown protein	NA	NA	NA	NA	NA	NA	NA	NA	NA	NA	NA	NA	NA	NA	NA	NA
VIT_11s0103g00540	8	Unknown protein	NA	NA	NA	NA	NA	NA	NA	NA	NA	NA	NA	NA	NA	NA	NA	NA
VIT_12s0059g00180	8	Unknown protein	NA	NA	NA	NA	NA	NA	NA	NA	NA	NA	NA	NA	NA	NA	NA	NA
VIT_13s0067g03560	8	Unknown protein	NA	NA	NA	NA	NA	NA	NA	NA	NA	NA	NA	NA	NA	NA	NA	NA
VIT_15s0048g00600	8	Vesicle-associated membrane protein	NA	NA	NA	NA	NA	NA	NA	NA	NA	NA	NA	NA	NA	NA	NA	NA
VIT_08s0056g00910	8	ZIGA4 (ARF GAP-like zinc finger-containing)	NA	NA	NA	NA	NA	NA	NA	NA	NA	NA	NA	NA	NA	NA	NA	NA
VIT_01s0011g04310	8	Zinc finger (C3HC4-type ring finger)	NA	NA	NA	NA	NA	NA	NA	NA	NA	NA	NA	NA	NA	NA	NA	NA
VIT_14s0068g01530	8	Zinc finger (DHHC type)	NA	NA	NA	NA	NA	NA	NA	NA	NA	NA	NA	NA	NA	NA	NA	NA
VIT_03s0097g00510	8	Oligopeptide transporter OPT4															-1.27	0.0321
VIT_13s0067g01980	8	Proteinase inhibitor (LUTI)	2.27	0	2.44	0	2.41	0	2.38	0
VIT_17s0000g05570	8	Receptor protein kinase					1.72	0
VIT_01s0146g00520	8	Sterile alpha motif (SAM) domain-containing							-1.14	0	1.71	0
VIT_06s0004g05300	8	Tropinone reductase	1.75	0.0119			1.41	0.0397			2.18	0	1.54	0.0095	1.27	0.2112
VIT_16s0050g01610	8	UDP-glycosyltransferase 88A4															-3.23	0
VIT_03s0088g01220	8	Unknown protein							-1.68	0.0001			-1.17	0.0035	1.91	0
VIT_05s0020g01830	8	UPF0497 family	1.52	0	1.27	0.0001	1.88	0	2.42	0	1.37	0
VIT_16s0022g00500	9	ABC transporter C member 12	2.12	0.0008					1.44	0.0435							-2.85	0.0033
VIT_01s0127g00140	9	Cysteine-rich receptor-like protein kinase 2					-1.6	0.0024					-1.68	0.0217			-2.68	0.0185
VIT_19s0140g00140	9	GA 20-oxidase 2			1.38	0.0137			1.89	0.0004					-1.31	0.1677	-2.52	0.0081
VIT_16s0022g00870	9	Invertase/pectin methylesterase inhibitor	1.72	0	1.88	0							-1.54	0	-1.61	0	-2.37	0
VIT_09s0018g02130	9	Calcium-transporting ATPase 9 ACA9	NA	NA	NA	NA	NA	NA	NA	NA	NA	NA	NA	NA	NA	NA	NA	NA
VIT_07s0031g00330	9	MAP3K protein kinase	NA	NA	NA	NA	NA	NA	NA	NA	NA	NA	NA	NA	NA	NA	NA	NA
VIT_04s0044g01190	9	Maternal effect embryo arrest 50	NA	NA	NA	NA	NA	NA	NA	NA	NA	NA	NA	NA	NA	NA	NA	NA
VV16147_at	9	NA	NA	NA	NA	NA	NA	NA	NA	NA	NA	NA	NA	NA	NA	NA	NA	NA
VV22587_at	9	NA	NA	NA	NA	NA	NA	NA	NA	NA	NA	NA	NA	NA	NA	NA	NA	NA
VIT_18s0001g12630	9	Nuclear fusion defective 5 NFD5	NA	NA	NA	NA	NA	NA	NA	NA	NA	NA	NA	NA	NA	NA	NA	NA
VIT_03s0038g02080	9	Pentatricopeptide (PPR) repeat-containing protein	NA	NA	NA	NA	NA	NA	NA	NA	NA	NA	NA	NA	NA	NA	NA	NA
VIT_16s0050g00130	9	Pentatricopeptide (PPR) repeat-containing protein	NA	NA	NA	NA	NA	NA	NA	NA	NA	NA	NA	NA	NA	NA	NA	NA
VIT_07s0141g00180	9	POR (PORCINO)	NA	NA	NA	NA	NA	NA	NA	NA	NA	NA	NA	NA	NA	NA	NA	NA
VIT_18s0001g02170	9	RAB GTPase LIP1	NA	NA	NA	NA	NA	NA	NA	NA	NA	NA	NA	NA	NA	NA	NA	NA
VIT_07s0005g02260	9	Squamosa promoter-binding protein 1 (SPL1)	NA	NA	NA	NA	NA	NA	NA	NA	NA	NA	NA	NA	NA	NA	NA	NA
VIT_03s0088g00950	9	Unknown protein	NA	NA	NA	NA	NA	NA	NA	NA	NA	NA	NA	NA	NA	NA	NA	NA
VIT_05s0102g00760	9	Unknown protein	NA	NA	NA	NA	NA	NA	NA	NA	NA	NA	NA	NA	NA	NA	NA	NA
VIT_12s0034g01760	9	Unknown protein	NA	NA	NA	NA	NA	NA	NA	NA	NA	NA	NA	NA	NA	NA	NA	NA
VIT_06s0061g01500	9	No hit	1.24	0
VIT_02s0012g01140	9	Protein kinase							-1.19	0			-1.6	0			-2.31	0
VIT_15s0046g02030	9	Protein kinase	-1.7	0	-1.36	0	-2.04	0	-2.3	0			-1.63	0
VIT_03s0180g00090	9	Receptor kinase			-1.35	0			-1.06	0					-1.27	0.0207	-1.56	0.0032
